# Supplementary material for: Examination of CA1 Hippocampal DNA Methylation as a Mechanism for Closing of Estrogen’s Critical Window
Source: Front Aging Neurosci. 2021 Aug 4;13:717032. doi: 10.3389/fnagi.2021.717032 (PMC8371553; doi:10.3389/fnagi.2021.717032)
Supplement: Supplementary file 1 [file Table_1.XLSX]

## Sheet: CpG methylation gene list
Supplementary Table1: Differentially methylated gene list in treated and control groups for CpG methylation
Gene list in YT-YC comparison of CpG methylation			Gene list in MT-MC comparison of CpG methylation			Gene list in AT-AC comparison of CpG methylation			Gene list in AC-YC comparison of CpG methylation			Gene list in AC-MC comparison of CpG methylation			Gene list in MC-YC comparison of CpG methylation
Hypomethylated	Hypermethylated		Hypomethylated	Hypermethylated		Hypomethylated	Hypermethylated		Hypomethylated	Hypermethylated		Hypomethylated	Hypermethylated		Hypomethylated	Hypermethylated
Agtr2	Clec4m		Brca2	Rras2		LOC683469	Vom2r9		Ctdspl	Cobl		Slc6a15	Rras2		LOC100360095	Pdia4
Lzts1	Gas8		Dcaf5	Rn5-8s		Rps29	LOC363337		LRRTM1	LOC500876		Rn5-8s	Tsn		LOC680627	Clec4m
Rgs2	Atg7		LOC102548847	Dazl		RGD1563060	Gls		LOC688335	Tsn		Erap1	Pik3c2g		Fam50a	Tbc1d5
Spetex-2H	LOC499742		Nxf7	Clvs2		Copb1	LOC257642		LOC498592	Clec4m		LOC310926	Wdr82		Ppp1r14c	RGD1563060
Slitrk3	Tsn		Gad2	Lzts1		Arl6	Tsn		Plscr4	Rras2		Serpinb10	Cd99l2		Plppr1	Fcgr2a
Cobl	Pdia4		Spaca5	RGD1563060		Olr1666	Fam174a		Gad2	Vom2r56		Cyp4a2	LOC310926		Vom2r9	Spin2a
Olr823	Cobl		Cyp2c6v1	Tsn		Ttll2	Rn5-8s		Gabrp	Prrg1		Cdh8	LOC257642		Copb1	Tsn
Plscr4	Rras2		Vom1r90	Vom2r56		Slc35f1	Rras2		Etv1	Lzts1		LOC499584	Brca2		Tpk1	Rn5s
Tsn	LOC363337		Vom2r56	LOC499742		Vom2r57	Vom2r57		Inpp4b	Rn5-8s		Lmx1a	Zswim5		Arx	Rras2
Mylk3	Hmgb4		Vom2r7	Clec4m		Spetex-2H	Nupr1		LOC310926	Gas8		LOC680627	Ctsk		Brca2	Nupr1
Man2b1	RGD1563060		Tsn	Rn45s		Si	Copb1		Shox2	Pdia4		Spaca5	Gas8		Fbxl14	Spetex-2A
Cd320	Olr1460		Smok2a	LOC257642		Inpp4b	Vom2r7		Unc5d	RGD1563060		Lzts1	LOC100910945		Olr823	Gad2
Lnpep	Rn28s		Cxcl12	Pdia4		Ugt8	Vom2r59		Nrk	Casp12		Adam6a	Clec4m		LOC685171	Fbxo27
Spetex-2F	Spin2a		Olr1217	LOC363337		Vom2r9	RGD1359508		Sh3gl3	Wdr82		Mlf1	Pdia4		Fscb	Olr1460
Crygn	Gucy1a2		Man2b1	Psma1		Vom2r76	Stx19		LOC304725	LOC291863		Vom1r90	Tarsl2		LOC361016	Vom2r57
Trim9	LOC291863		Cobl	Copb1		Clvs2	Ctsk		Tnks	Tm4sf1		LOC304725	Vom2r56		Olr1664	Dok6
Rn5-8s	Plppr1		Rn5-8s	Sel1l2		Adgre4	Hmgb4		Nxt1	LOC310926		Ces2a	Cp		Smok2a	Ces2e
Tmx4	Rn5-8s		Rnls	Hist1h4b		Tfap2b	Rn28s		Cdkn3	Emb		Slc22a24	Rn18s		Hist1h4b	Olr217
Cd99l2	LOC499530		Dazl	LOC310926		Tsn	Emb		Ppp1r14c	Man2b1		Vom2r7	Stard3nl		Kap	Copb1
	Zkscan7		Lrrc8d	Stx19		Erap1	Gabrp		Sptlc1	Gucy1a2		LOC100360106	Rn5s		Vom2r11	LOC310926
Cdh9	LOC257642		Wac	Emb		LOC310926	LOC310926		Acvr1	Hao1		Zcchc9	Lzts1		Ccng2	LOC499742
Kcnma1	Vwc2l		Smpdl3a	Prss2		Cobl	Cdh8		Clvs2	Zfp322a		Trdn	RGD1563060		Clec4m	Atg7
Pcsk5	Vom2r9		LOC499584	Brca2		Lrrtm3	Ccdc85a		Slc6a15	Crygn		Unc5d	Pros1		Atf5	Crygn
Emb	Rn5s		Selenbp1	LOC500876		Rras2	Sertad4		Usp9y	Cfap126		Pcdh9	Myl1		Zfr	Dazl
LOC302022	Brca2		Clec4m	Vom2r59		Slc2a3	Sel1l2		LOC257642	Rn5s		Rgs4	Tm4sf1		Rras2	Plppr1
Adam6a	Ctsk		Slc22a24	Wdr82		Lzts1	Gas8		Smok2a	Spin2a		LOC302022	Spetex-2F		Cd99l2	Vom2r9
Vom2r9	Crygn		Tm4sf1	Adgre4		Dock9	Kcnt2		Spaca5	Dazl		Pcdh20	Emb		Dlg3	Cfap126
Dazl	Mpp1		Mup5	Boll		Commd10	Pdia4		Rtl8a	Ttll2		Cdkn3	Copb1		Khdrbs2	Gucy1a2
MGC116197	Emb		Adam6a	Gucy1a2		Ezh2	Adgre4		Ces2a	LOC499742		Tm4sf1	Shox2		Erap1	Zfp868
Spetex-2A	Hjv		Clvs2	Rn5s		Rngtt	Ptpn18		Khdrbs2	Pik3c2g		Nrsn1	Nupr1		Pcdh7	Ctsk
Fat4	Dazl		Msx2	Atg7		Dazl	Rn5s		Olr1217	Nfic		Olr1217	LOC291863		Golt1b	Phka2
Il21	Vom2r56		Olr1768	Ctsk		Stx19	Ndufaf5		Optn	Ces2a		Man2b1	Vom2r37		Cd40lg	Spetex-2B
Spaca5	Selenbp1		Snurf	Mir146a		S100a10	Ube3a		Rras2	LOC257642		Hmgn1	Hao1		Pold3	Ezh2
Olr23	Spetex-2F		Lrif1	Smpdl3a		Ppp2r1a	Brinp3		Man2b1	Rasa1		Zfr	Atg7		Nsmaf	Ube3a
Vstm2b	Slitrk4		Tbl1xr1	Gas8		LOC363337	Clec4m		Ssr3	Veph1		Idi2	Ctdspl		LOC310926	LOC500876
Khdrbs2	Olr203		Olr1218	LOC498368		Pabpc5	LOC291863		G6pc3	Hace1		Clvs2	Brinp3		Dazl	LOC498276
LRRTM1	Phka2		Exd2	Tyrp1		Spaca5	Adam6a		Lmx1a	Vcsa2		Gpr1	Mir592		Lsm3	Rn5-8s
Copb1	Ube3a		LOC499843	Inpp4b		Ube3a	Cobl		Rn5-8s	RGD1559714		Plscr4	Dazl		Pcdh19	Brca2
Ttll2	Dipk2a		LOC100365773	Pdcl		Mylk3	Abcc1		Tinag	Smpdl3a		Ctsk	Stx19		Spaca5	Fign
Rras2	Copb1		Stx19	Nfic		H2afb3	Vom2r37		Ppp4r2	Zfp868		Optn	Cyp2b1		Shox2	LOC499530
Adgre4	Gls		Ahi1	Rn28s		LOC103689947	LOC500876		Nedd4	Grid2		Olr1724	Ezh2		Stx19	Emb
Vom2r11	Fbxo27		Spetex-2H	Mageb5		Cd320	Spetex-2A		Tmem132b	Ezh2		Rn18s	Sel1l2		Pcdh15	Ankrd50
Zfp36l3	Ezh2		Inpp4b	LOC291863		Foxg1	Wdr82		Slc2a2	Brca2		Nampt	Rps15a		Amph	Lzts1
Camk2d	Adgre4		Esrp1	Ezh2		Il12a	Zfp868		RGD1307595	Olr1460		LOC498368	Mir2985		Muc15	Rab11a
Elmo1	Smpdl3a		Lhfpl1	Hmox2-ps1		Olr1218	Lzts1		LOC363337	Copb1		LOC498592	Rn5-8s		Mylk3	Dcaf5
Smok2a	Tmprss11b		LOC363337	Gdpd2		Yme1l1	Phka2		Bet1	Try4		Rras2	Vom2r9		Cobl	Zkscan7
Sfrp2	LOC500876		Ndufaf5	Tmem68		Emb	Ezh2		Sult2b1	Phka2		Sel1l2	Unc5d		Cdh19	Gas8
Unc5d	Traf1		Ces2a	Mir17		Adam6a	Atg7		LOC500827	Zfp958		Afdn	Rn28s		LOC103689947	Smpdl3a
Zfp385d	Mir876		Zfp36l2	LOC100910945		Smok2a	Mpp1		Grin3a	Ctsk		MGC116197	Zfp322a		Vom2r47	LOC498592
Olr1455	Mylk3		Ect2	Adam6a		Zfp868	RGD1563060		Dmrtc1c1	Adgre4		LOC361016	Cobl		Pdha2	Samd3
LOC363337	Nupr1		Cul1	Mn1		LOC500876	Ces2e		RGD1359108	Mir876		Pbk	LOC500876		Fgd4	Rab38
F9	Zfp799		Sp8	Mir592		Ctdspl	Mir17		Lrrtm4	LOC363337		Il1rapl2	Rp2		Etv1	Mageb16
Thsd7b	LOC310926		Rras2	Zfp322a		Wnt5b	Usp9y		Sept9	Stx19		Emb	Smpdl3a		LOC257642	Adam6a
Tnfsf15	Acox1		Sox11	Fbxo27		Grem2	Prps1l1		Ush2a	Vom2r9		Lrif1	Phka2		Mpped2	Tarsl2
LOC310926	Vom2r37		F8a1	Nrk		Tbc1d5	Nudt12		Adam6a	Slc9a7		Acsbg1	Cfap126		Rn5-8s	Selenop
Olr917	Ptpn18		Polr3k	Cfap126		Cox7c	Smpdl3a		Dazl	Nupr1		Acvr1	Hmox2-ps1		Ttll2	RragB
Fbxo27	LOC499584		Kcnd2	March1		Gad2	LOC498592		Copb1	Mrps30		Nrk	Olr367		Tll1	Wdr82
Ces2e	Tarsl2		Pros1	Vom2r9		Spetex-2A	Ces2g		Tlr2	Ctnnb1		LOC363337	LOC499742		Tm4sf1	Cobl
Serpinb7	Pex2		LOC682870	Veph1		Dact2	Ppp6c		Vom2r7	Olr367		Smpdl3a	Cav2		Emb	M6pr
Amph	Lzts1		Cd99l2	Il9r		Selenok-ps2	Galnt3		Mdga2	Tmem67		Dazl	Gtpbp4		Olr1077	Adgre4
Hist1h4b	Actrt1		Olr1645	Cdh8		LOC680627	Mir30d		Plpp3	LOC499530		Dmac1	Ube3a		Magec2	LOC365238
Ptpn18	Spetex-2G		Sqor	Phka2		Ccdc85a	Brca2		Zfp521	Ube3a		Mir3556b-2	Spetex-2H		Pls3	Rn28s
Tmprss15	Adamdec1		Zfp322a	LOC498592		Tnfsf10	Sptlc1		Adgre4	Rp2		Pcmtd1	LOC363337		Shh	Dact2
Tbc1d5	Olr1217		Lzts1	Dipk2a		Aadat	Cox7c		Ttll2	Zswim5		Adgre4	Mir876		Adam6a	Vom2r7
RGD1307595	Tfap2b		RGD1307595	Slc25a46		Ppp1r14c	Dazl		Mylk3	Vom2r37		Vom2r9	Arap2		Prcp	Veph1
Vom2r59	Vom2r7		Ctdspl	Ndufaf5		Pcdh20	Plppr1		Zfp36l3	Slc25a46		RT1-CE15	Adam6a		Pam	LOC257642
Pomgnt2	Ttll2		Pwwp3b	Cobl		Brca2	Bche		LOC680627	Pcdh7		Inpp4b	Spaca5		Exd2	RGD1306063
Sptlc1	Slc25a46		Cetn3	Shox2		Spetex-2F	Cfap126		Dmd	Rn28s		Smok2a	Ndufaf5		Ctss	LOC363337
Pros1	LOC498592		Spetex-2F	Ubap2		Olr1217	LOC365238		Trdn	Gdap1		Usp9y	Man2b1		Cbr4	Hjv
Ces2a	Cp		Dhx34	Syt4		Bex3	Vwc2l		Vom2r9	Atg7		Tmem132b	Dusp26		Dcm5	Mir876
Olr542	Olr1084		LOC291863	Nupr1		Gnrh1	Mctp2		Erap1	Slitrk4		Necab1	Zfp958		Spx	Nfic
Vom2r37	Dok6		Irs1	Abca15		Dmac1	Zfp799		LOC298111	Unc5d		Tyrp1	Ect2		Clvs2	Epha4
Kif16b	Smok2a		Ppp1r14c	Galnt3		Cfap126	Slco1a6		Eepd1	Smok2a		Trps1	Selenop		Cfap126	Nufip1
RGD1563060	Veph1		Vom1r9	Spetex-2H		Spetex-2C	Tbc1d5		Tc2n	Clvs2		Clec4m	Olr901		Spetex-2F	Erap1
Nid2	LOC100910945		Ttll2	Hao1		Ust5r	Tnc		Vom1r90	Spetex-2H		Etaa1	Snip1		LOC303448	Gdpd2
Olr1064	Unc5d		Dcm5	Ube3a		Rp2	Hif1a		Mcm3ap	Cntnap5b		Ctdspl	Trdn		Ptges3l1	Ttll2
Ctsk	Zfp868		Adgre4	Dusp26		Ralyl	Sostdc1		MGC116197	Adgrl3		Lpin1	Veph1		Dmd	Vom2r37
Xrcc4	Nfic		LOC100360095	Pex2		Snip1	Adcy2		Elac2	Vwc2l		Dusp6	Olr1217		LOC688335	Gls
Uxs1	Sertad4		Fbxo33	Spetex-2E		Efna5	Tmprss11b		Hrk	Dcaf5		Cntn4	Mageb5		Tsku	Actrt1
Nup35	Tmprss15		Olr1666	Rps29		Sptlc1	Ctss		Phka2	Usp9y		Dusp26	Gucy1a2		Col1a1	Unc5d
Cntn5	Vom2r57		LOC257642	Galntl6		Ctnnbl1	LOC499742		Zfp36l2	Syt4		LOC499843	Cntn6		Ppp4r2	Lce1m
LOC365238	Esrp1		Gria3	Fosl2		Cyp2b1	Zfp322a		Idi2	Vegfc		Cyp2c6v1	Nudt12		Fam181b	Grid2
Vom2r56	Chek2		Shox2	Fxn		Ces2e	Rn18s		Prcp	Sqle		Tsn	Map2		Olr1217	Ssr3
Angptl1	Adgrl3		Nudt12	Zfp958		Pros1	Spin2a		Wdr82	Ctdspl		Pdcd6ip	Sntg1		Zfpm2	Ndufaf5
Vom2r7	Tbc1d5		LOC310926	Spetex-2A		Clec4m	Rp2		Vom2r11	Gdpd2		Tlr2	Tyrp1		Rnf115	Sel1l2
Smcp	Triqk		Phactr3	Mir876		Zfp36l3	RGD1561230		Nudt12	Zfp36l2		Shox2	Vom2r7		Ndufaf5	Cd320
Sqor	Olr1380		Mir1297	Triqk		Atp6v1h	Fbxo33		Mir325	Sel1l2		Poteg	Fbxo27		Tsn	Rhobtb1
Olr1266	Exd2		Ubxn2a	Tmem67		Slco1a2	Bex3		Arsk	Hjv		Plpp3	Bcat1		Ube3a	Cntn4
Smpdl3a	Sntg1		Ssr3	Nudt12		Pax8	Tfap2b		Smpdl3a	Spetex-2F		LOC298111	Ap2a2		Cyp2r1	Ptpn18
Olr927	Vom2r59		Slc10a2	Smok2a		Ophn1	Nrxn1		Ect2	Epb41l4a		Scp2	Usp9y		Syt1	Dusp26
Stx19	Sel1l2		Nrxn1	Zfp868		Gabra2	Gucy1a2		Lzts1	Olr203		Ect2	Robo1		Sec61g	Adgrl3
Foxp2	Tmem67		Copb1	Rars		RGD1560146	Jam3		Galc	Rgs2		Vom2r37	Adgre4		Vom2r52	Trib2
Tsku	Zp4		Anxa10	Rap2b		Uxs1	Olr367		Ophn1	Gabrp		S100a10	Ralyl		Rpl15	Cdh19
Mir3084c	Sycp1		Cnksr2	Crygn		Man2b1	Syt4		Cntn5	Olr1380		Timm21	Cul3		Ctdspl	Arl4a
LOC680627	LOC252890		Calm2	Sbf2		Veph1	Hist1h4b		Cntn6	Dusp26		Ces2e	Chek2		Ces2a	Hist1h4b
Trpc5	Wdr82		Etv1	Vom2r7		Cdkn3	Olr203		LOC100360106	Nudt12		Nfkbiz	Clvs2		Nat1	Pga5
Cadm2	Man2b1		Vom2r59	Olr518		Tceal1	Zfp36l2		Bmp4	Manea		Bet1	Fat4		Vom2r25	Tmem67
Hmgn1	Mageb16		Cbr4	Ccdc85a		MGC116197	Nxf7		Kif2b	LOC365238		Hmcn1	Cyp2c6v1		Inpp4b	Nr2f1
Cask	Tpk1		Mylk3	Wnt5a		Has2	Man2b1		Tsku	Olr448		Slc2a2	Ces2a		Adgre4	Rgs2
Mettl4	Pdk4		Spetex-2A	Tbc1d5		Fbxo27	Stard3nl		Pcdh20	Sycp1		C6	Ccdc85a		Rorb	Setsip
Ndufa10l1	Stard3nl		Serpinb7	Fam174a		Gpr1	LOC499584		Olr1218	Olr217		Arl6	Syt4		Olr1641	Syt4
Nat1	Psma1		Cenpq	Vom2r37		Fndc3a	Acox1		Sel1l2	Nr2f1		Tdo2	Samsn1		LOC499530	Bcat1
Vom1r105	Pik3c2g		Vom2r72	Cacna1b		Atxn7l3b	Zfp958		Atg7	Lce1m		Commd10	Mdh1b		Pla2g10	LOC683469
Skint1	Dsel		Vom2r9	Zfp36l2		Hist1h4b	Crygn		Fbxl14	Selenbp1		Rims2	Nfic		Vom2r7	Man2b1
Lypd1	Marf1		Gpr1	Mir30d		Cntn6	Csmd1		Cdh8	Mir3556b		Bmp4	Mir653		Olr828	Btbd9
Phactr3	Il9r		Stxbp6	Stambp		Pcdh7	Dipk2a		Tmem47	Hist1h4b		Zfp868	LOC499843		Pwwp3b	LOC689412
Htr1b	Cntnap5b		Aff1-as1	Swap70		Acat2	Veph1		Pcdh7	Kif16b		Vom2r76	Olr217		Tmc3	Vom2r59
Pla2g10	LOC683469		Klhl4	Dcm5		LOC302022	Myo9a		Olr828	Shox2		Lhfpl1	Selenbp1		Tceal1	Ralyl
Cdh7	LOC499843		Spetex-2G	Tox3		Pcdh9	Eef1e1		Fam205c	Mfsd1		Sh3gl3	Ripk1		Prokr2	Pcdh11x
Dsel	Lingo2		Slc7a13	Tmem154		LOC365238	Fundc2		Cyp4a2	Vom2r59		Mylk3	LOC499530		Cntn6	Marf1
Clvs2	Stx19		Zcchc9	LOC683469		Stim2	Vopp1		Tmx4	Snurf		Brca2	Gad2		Pkdcc	LOC291863
Rfxap	Shox2		Ptpn18	Mir3556b		Cetn1	Sntg1		Mir205	Gbe1		Spetex-2A	LOC683469		Sqle	Tfap2b
Olr395	Hist1h4b		P2ry10	Sval1		Klrd1	Nfic		Selenbp1	Nrk		RT1-CE5	Pabpc5		Zfp385d	Tnfsf4
Pitx2	Tmem132b		Cdh8	Tfap2b		Dcm5	Olr901		Kctd8	Pcdh9		Epha4	Vom2r59		Fndc3c1	Mir17
Shox2	Cd99l2		Map6d1	Cd99l2		Shox2	Kif16b		Ctsk	Sval1		Cobl	Nampt		Plekhb2	Manea
Bnip1	Cfap126		Stard3nl	Olr11		Vwc2	Bckdhb		Cobl	Zdhhc15		Tpk1	Ttll2		Rgs1	Cntnap5b
Naglt1	LOC304725		Nrcam	Ctdspl		Atg7	Klhl1		Marf1	Rap2b		Sh3glb1	Rpp21		Cabp5	Rn45s
Apob	Gpr149		Olr404	Dok6		Olr304	Tpbg		Vom2r37	Olr1217		Ndufaf5	Sptlc1		Mpp1	Ap2a2
Aqp4	Cdh7		RGD1306063	Slc7a3		RGD1565844	Tma16		Rgs1	Mpp1		Gabrg3	Plppr1		Epha3	Mn1
RT1-CE15	Hmox2-ps1		Ankrd7	Vegfc		Olr1376	Fzd1		Lhfpl1	Tarsl2		Nudt12	Tmx4		Cyp4a3	Idi2
Grm8	Tle1		Ly49i7	Spaca5		Cul1	Vom2r72		Brca2	Phactr3		Selenbp1	Plaat1		Smcp	Arrdc3
Mir1297	Fosl2		Atg10	RGD1359508		Fmo4	Pcdh9		S100a10	Fhdc1		Spx	Klre1		Cdh8	Pabpc5
Olr141	Spx		Emb	Ica1l		Gas8	Ctnnd2		Mir6322	Ctss		Elavl2	Aldh8a1		Galnt3	Zfp322a
Btg3	Mir509		Hmgn1	Pik3c2g		Zswim5	Lin7c		Golt1b	Ap2a2		Stard3nl	Zfp622		Galc	Shox2
Il6	Cdh8		Brinp3	Cst3		Tecrl	Cp		Cage1	Inpp4b		Acvr2a	LOC689600		Man2b1	Trdn
Rn45s	Ptbp2		Anapc10	Eepd1		Cd99l2	Vom2r13		Stx19	Cst3		Paxip1	Lrrc4c		Epha7	Adamdec1
Veph1	Clvs2		Sec23a	Gdap1		Hspa4l	Dsel		Spetex-2A	Acot12		Nxt1	Crygn		Crygn	Cul1
Zfp868	Syt4		Brinp1	Man2b1		Adgrb3	Spetex-2F		LOC500028	Gad2		Mpp1	LOC680200		Gramd2b	Slitrk2
Phka2	Cox7c		Grm7	LOC302022		Nupr1	Adgrl3		Epha4	Hmox2-ps1		Tbl1xr1	Adamdec1		Cyp2b1	Hace1
Kcnt2	Gabrp		Vom2r37	Sec23a		Rcor1	Tmprss15		Vom2r26	Dok6		Vom2r56	Sema3e		Dusp26	Hif1a
Slc22a24	Btaf1		Plcl2	Ttll2		Txnl1	Usp11		Emb	MGC116197		Rdh14	Olr338		LOC498339	Pdcl
LOC100911370	Hace1		Cdkn3	LOC499843		Msx2	Grik2		Myo7a	Pros1		Stx19	Pcdh7		Sh3gl3	Oprk1
Eef1e1	Pcdh11x		Ube3a	Sntg1		Rspo3	Slain2		Veph1	LOC683469		Tma16	Slc25a46		Dact2	Abhd8
Exd2	Olr208		Htr1b	Kcnma1		Aff1-as1	Otulinl		Galntl6	Ehf		Gpm6a	Tmem106b		Gad2	Mageb5
Nr2f1	Uxs1		Fmo4	Olr1055		Adgrl3	Rwdd1		Grm3	Ctnnbl1		Atp1b1	Cdh19		Veph1	Olr203
Steap1	Spaca5		Rgs2	Cntnap5c		Abcc1	Ces2a		Tsn	Vom2r7		Cbr4	Tmprss11b		Eepd1	LOC302022
Zfp641	Nup35		Htr7	Unc5d		Cdh6	Rgs2		Spetex-2F	Ralyl		Dcaf5	Sqle		Nup35	Cd48
Inpp4b	Rbfox1		Zfp868	LOC499530		Cdh10	St6galnac3		Ptprt	Nmbr		RGD1563060	Sema3a		Tmem126b	Fosl2
Plaat1	Tecrl		Ctsk	Ehf		Rn5-8s	Spaca5		Pdha2	Mettl4		Rasa1	Psma1		Hpse2	Dsel
Rp2	Azi2		Ctss	Dpy19l1		Smpdl3a	Sv2b		Phex	Adam6a		Ptpn18	Pdcl		Cntnap5b	Smok2a
Zcchc9	LOC498368		Mir384	Fndc3a		Mdfic	Stambp		LOC498368	LOC498276		Mir350	Ephb1		Spetex-2B	Psat1
Eid2b	Ryr2		Elavl2	Vom2r46		Sel1l2	Pde4b		LOC302022	LOC498339		Pabpc4l	Hist1h4b		Zfp868	Nudt12
Sh3gl3	Vldlr		Cntn6	Rpl7a		Mageb5	Pou1f1		Uxs1	Lrrc66		Cfap126	Yme1l1		Mir370	Mettl4
Scfd2	Trps1		LOC680627	Serpinb8		Olr747	Mup4		Ctss	Exd2		Fam50a	Zfp868		Zfp37	Smr3a
Cyp2b1	Bckdhb		Prkacb	Klre1		RT1-CE15	Mylk3		Lnpep	Olr1565		Veph1	Zfp36l2		Apob	Adamts9
Syk	Smad2		Actl9	Nol4		Rab7a	Rpl7a		Bex3	Pabpc5		LOC300308	Spetex-2A		Casp1	Aldh8a1
Fam174a	Lrrc40		Spx	Sqle		RGD1307595	Ttll2		Anxa10	RT1-A2		Spetex-2H	Nrk		Cenpc	Il9r
Actl9	Pdcl		Bex3	Fgf5		Ppwd1	Smok2a		Efnb2	Gpr149		Kcnt2	Prss1		Snip1	Ces2a
Olr563	Lsamp		Ces2e	Gria3		Grm8	Hpse2		Commd3	Chek2		Got2	Olr203		Ssr3	Mageb4
Nedd4	Ndufaf5		Aco1	Zfp799		Cftr	LOC302022		Cfap126	Adamdec1		Cetn3	Hspa4l		Otulinl	Frk
Nr3c2	St6galnac3		Cdh19	Dkc1		Anxa10	LOC499530		Slco1a2	Ces2e		Dok6	Rgs2		Tnfsf15	Prdx4
Gad2	Dnajb9		Tnfsf15	Fundc2		Actrt1	LOC683469		Stau2	Adamts9		Rcn2	Cdh8		Vom2r59	Smarca2
Fmo4	Nr2f1		Stim2	Basp1		LOC685171	Prl8a4		Dmap1	Smarca1		Phactr2	Cst3		Ndp	Gpatch2
Nr2f2	Kcnv1		Cckar	Oprk1		Cdh19	Selenop		Zfp868	Sema3e		Ccdc173	Adgrl3		Gria3	Spx
Tmem171	Nufip1		Taar8b	Ces2a		Epm2a	Gdpd2		Etaa1	Mir509		Ly49i7	Trem2		Rab12	Psma1
Sult2a6	Ncam2		Pik3c3	Snurf		Rgma	Tyrp1		Gabrd	Hiatl3		Klrb1c	Tmem154		Atg7	Frem2
Tceal1	Pcdh9		Olr126	Ces2g		Unc5d	Frem2		Zcchc9	Anapc4		Sox11	Inpp4b		Cntnap4	Clvs2
Tll1	Ces2a		Mir30d	Mfsd1		Phka2	Actrt1		Tyrp1	Galntl6		Mir6322	Kif16b		RGD1564599	Slitrk4
Cdk14	Mrgprx2l		Unc5d	Nox4		Nxf7	Angptl1		Angptl1	Samsn1		Cd99l2	Mfsd1		Rnf217	Pros1
Pdia4	Wnt5b		Vom2r47	Olr1126		LOC303448	Lce1m		Fat4	LOC498368		Fscb	Lce1m		LOC304725	Cdh8
Tenm2	Parvg		LOC303448	Mir31		LOC304725	Dact2		Rn45s	Has2		Zfp958	Vldlr		Spetex-2A	Galnt3
Brinp3	Lix1		Pcdh20	Kcnj6		Vom2r37	Pdk4		LOC300308	Epha5		Zbtb21	MGC116197		Oxr1	Vom2r55
Mir30d	Papola		Nupr1	LOC499584		Lrguk	Snurf		Ptp4a3	Sntg1		Fpr-rs3	Mn1		RGD1566134	Hmox2-ps1
Acnat2	LOC302022		Cyp4a2	Zdhhc15		Gramd2b	Dcdc2c		Exd2	Cp		Nr3c2	Ebag9		Vom2r56	Exd2
Spef2	Flrt2		Sptlc1	Sh2d1a		Vom1r90	Cetn3		Vom2r76	Tmprss11b		Ppp1r14c	LOC498276		Hapln1	Spaca5
Dpy19l4	Pitrm1		Kcnt2	Hapln1		Vcsa2	Unc5d		Sult2a1	Ugt8		Etv1	Col3a1		Prkd1	Pde4b
Gas8	Adgrb3		LOC300308	Arx		Tmprss11b	Oprk1		Plcl2	Mageb16		Pdcl	Nrxn1		Tspyl1	Slc7a3
Ripk2	Sv2b		Trps1	Actrt1		Ppp4r1	Swap70		Stmn4	RGD1561230		Pik3c3	Gabrd		Met	Acot12
Prdx4	Mrps30		Pcdh9	Plaat1		Nfia	Lsamp		Cdk14	Bckdhb		Phka2	Ces2e		Rtl8a	Dusp21
Scp2d1	Ccser1		Cp	Pros1		Rnf217	Olr11		Mir3556b	Htr7		Ppp4r2	Vcsa2		Cd226	Olr1217
Galnt3	Vopp1		Gdap2	Spetex-2F		Chi3l3	LOC498339		Dlg3	LOC304725		Sntg1	Lypd1		Tyrp1	LOC498368
Dpp10	Gdpd2		Erap1	Slc30a5		Spetex-2B	P2ry1		Dmac1	Bex3		Zfp36l2	Acot12		LOC689316	Sema3d
Panx1	Adamts9		Uxs1	Manea		Tm4sf1	Prss1		Pbk	Vamp7		Gad2	Smarca1		Ostf1	Ehf
Dact2	LOC317165		Pcdh19	Tm4sf1		LOC498592	Mageb5		Pam	Nebl		Eepd1	Slc26a5		Arsk	Tpk1
Gucy1a2	Inpp4b		Lmx1a	B3galt2		Hmgn1	Spetex-2C		Apc	Lrrtm3		Tc2n	LOC498368		Edn3	Robo1
Vom2r64	Ephb1		Alkal1	Erap1		LOC291863	Cntnap5b		Prb3	Cpn2		Npbwr1	Cblb		Fggy	Kdm4c
Nlrp4a	Fbxo43		Atg7	Parvg		Ces2a	Mir3556b-2		Phactr3	Gabrb3		Kcnj11	Shh		Olr1266	MGC116197
Vom1r16	Abca13		Fundc1	Nmbr		Pdcl	Rap2b		Slc4a1ap	Htr1b		Galnt3	Pdk4		Cep44	Ncam2
Marf1	Vom2r76		Chst7	Wnt5b		Atp2c1	Tmem178b		Cntnap4	LOC498592		Pros1	Mpp1		RT1-CE15	Ppp1r14c
RGD1561230	Ces2g		Chchd3	Selenbp1		Fat4	Arhgef19		Paxip1	Ces2g		Slit2	Golt1b		Sptlc1	Ppa2
Foxe3	Pof1b		Mir3565	B3galt1		Mir3556b-2	Rrn3		LOC317456	RragB		Olr1065	Cyp51		Nr2f1	Tbl1xr1
Ythdf3	Olr23		Thada	Vldlr		Tpk1	Serinc1		Vom2r56	LOC100910945		Cox7c	Cacna1b		Zfp36l2	RGD1559714
Tyrp1	Ctsm		Rbm20	Tpk1		Mpp1	Nr2f1		Sycp1	Kcnt2		Vom2r72	Ehf		Tmbim7	Mylk3
Ect2	Dcm5		Wdr82	Peg12		Cetn3	LOC499843		Gpr50	Arl6		Rn28s	Lsamp		Nudt12	Pcdh19
Olr1142	Vom2r52		Nrk	Cdh19		Olr141	Htr2c		Tbc1d5	Prl8a4		Rbm20	Pappa1		Lzts1	Pabpc2
Brca2	Olr1278		Zfp217	Cysltr2		Gsdmc	Mir370		Mir297	Tceal1		Cyp2b1	Mrps30		Nlrp4	Tmprss15
Met	Pros1		Sbk1	Mpp1		Slain2	Mageb16		Gpr1	Vldlr		Zfp352	Esrp1		Idi2	Bex3
LOC304725	Tm4sf1		Slco6d1	Radx		Idi2	Itgb1		Clec4m	Cdh8		Pcdh19	Azi2		Arl4a	Syt1
Yme1l1	Tmem229a		Ddit4l2	Slc26a5		Spx	Mrps30		RGD1563060	Cyp2b1		Dmrtc1c1	Vom2r46		Psma1	Stx19
Olr1217	Vom2r53		RT1-CE15	Cdh7		Adar	Nrk		Eef2kmt	Cntn4		Dact2	Fbp2		Mc2r	Khdrbs3
Ctnnbl1	Rwdd1		Aadacl2	LOC304725		Manea	Eif3c		Ube3a	Spaca5		Copb1	Msx2		Tbx15	Zfp36l2
Ctdspl	Khdrbs3		Cdh2	Gpr1		Slc30a5	Anxa10		LOC303448	Rpp21		Golt1b	Oprk1		Cyp2c7	Slc25a46
Olr126	Tmem178b		Amph	MGC116197		Aco1	Il9r		Edem1	Mageb5		Thumpd2	Zcchc9		MGC116197	Zfp799
Actrt1	Scp2d1		Dmd	Spin2a		RGD1559804	Olr984		Necab1	Sptssb		Olr1615	Exoc2		Olr1455	LOC304725
Meox2	Hmgb3		Utp23	Uxs1		Exd2	Slc8a1		Cd99l2	Dpy19l1		Mfsd12	Olr403		LOC498084	Nmbr
Dock9	Actl9		Cox7c	Tmem132b		Gpc5	Ctdspl		Adamts5	Agbl4		Zfp36l3	Dpy19l1		Vom1r55	Vwc2l
Prrg1	Hpse2		Olr1079	Olr1084		Hsfy2	Clvs2		Map7d2	Atp5mc3		Msx2	Anxa10		Olr352	P2ry1
Hsfy2	Ceacam3		Mir3556b	RGD1561230		Lrba	Crispld1		Ptpn18	Sh2d1a		Spetex-2F	LOC302022		Coq10b	RGD1559804
Dmrta2	Adarb2		Tmem132b	LOC689600		Trdn	LOC683313		Dusp26	Spx		Actrt1	Rwdd1		Socs6	Arid4b
Fam50a	Magi2		Kcnma1	Hs3st1		Serpinb7	Golt1b		Scp2	Zfp622		Arrdc3	Arx		Ercc8	Nsd1
Mcm3ap	Dmrtc1c1		Zfp36l3	Tma16		Tyr	Gad2		Gabrg3	Mir344i		G6pc3	Mir3556b-2		LOC499796	Tceal1
Mageb5	Cblb		Tceal1	Cyp2c6v1		Azi2	Nkain3		Atp2c1	Paxip1		Vom2r64	Ndufa4		Pabpc5	Golt1b
LOC100911576	Olr1666		Mir2985	Olr1455		Olr984	Gpr158		Zfp322a	Nrcam		Wdr82	Vopp1		Mir3556b	Basp1
Yipf7	Zfp36l3		Rn5s	Spon1		Gdap2	Tmem229a		RGD1564319	Cntn5		Akr1c12	Chmp3		Cox7c	Epha7
Sec61g	Acot12		Veph1	Ccser1		Nap1l3	Pcdh19		Esrp1	RGD1564599		Btg3	Rpl7a		Eid2b	Mir146a
Cngb3	Myo9a		Mctp2	Magi1		Gabrb2	Exoc2		Olr1724	Adgrl2		Marf1	Olr1551		Arap2	Cmc1
Rgma	Serpinb8		Camk2d	Adgrl3		Heatr1	Arrdc4		Prkg2	Slc22a24		Bend5	St6gal2		Hmox2-ps1	Ctnnbl1
Ahr	Trdn		Gnl3l	Pdcd6ip		Vom2r7	Cd99l2		Rdh14	Sult2a2		Rarb	Marf1		Anxa10	Sptlc1
Olr217	M6pr		RGD1563060	Mex3b		Irs1	Smad2		Hmcn1	Azi2		Bcas1	LOC680627		Vom2r40	Zfp36l3
LOC291863	Picalm		Dusp26	Lrfn5		Slc15a1	Ikzf1		Skap1	Zp4		Diaph3	Dipk2a		Olr1724	Exoc2
Mdfic	Zfp322a		Cntn5	Hspa4l		Dsc3	Tmem67		Crispld1	Grik2		Slf1	Bex3		Mir873	Acadl
Vom1r13	Kcnj11		Cmc1	LOC691083		Mir370	LOC303448		Arhgap12	B3galt2		Scfd2	Zfhx4		Efhc2	Anxa10
Ces2g	Samd3		Sri	Olr901		Siglec5	Socs6		Ccnd2	Tbc1d5		Ttll2	LOC498933		Smarca1	Stard3nl
RGD1564053	Grid2		Abcg2	Zcchc9		Tmem132b	Pcdh20		Pomgnt2	Atp23		Thoc1	Adar		Atp23	Mir3556b
Ppa2	Phactr2		Large1	Fgf13		Twistnb	Mitf		Abcc2	Erap1		Prex1	ST7		Zbtb21	Dpy19l1
Cym	RGD1562638		Atp2c1	Mir1297		Fcgr2a	Tenm2		Rfxap	Ncam2		Fam174a	Ceacam11		LOC302022	Rwdd1
Klhl14	Nrk		Caap1	Glul		Tyrp1	Setmar		Hnf4g	Anxa10		LOC257642	LOC498592		Dsel	Rp2
LOC500876	Ppp1r14c		Cysltr1	Oxgr1		LOC257642	LOC304725		Thada	Olr1645		Skap1	Fgf5		Slc22a24	Kcnma1
Pcdh7	Epha7		Rp2	Pcdh7		Plrg1	Dcdc5		Olr1615	Robo1		Nid2	Tmem126b		Dmac1	Try4
Wdr82	Ctss		Prokr2	Hmgb4		Mdh1b	LOC361016		Gpm6a	Sp8		Fat4	Trib2		Hist1h1d	Fbxo43
Efhb	Ctnnbl1		Slc6a14	Gabrd		Sh3kbp1	Shox2		LOC291863	Ppp1r14c		Arid4b	Dsel		Cdh11	Olr1666
Zfp36l2	Mageb5		Edem1	LOC680627		Ptchd1	Zfp385b		Prkd1	Rxfp1		Anxa10	Radx		Dnajc24	Zfp958
Stim2	Prl8a5		Scfd2	Aven		Slit2	Gsdmc		Il1rl2	Pcdh11x		Gria3	Ndp		Ccnh	Anapc4
LOC361016	Rp2		Opn5	Golt1b		Nmbr	Stpg2		Panx1	Nxt1		Hmgb3	Mir483		Vom2r37	Tyrp1
Fpr-rs3	Adcy2		Usp11	Rbfox1		Ptbp2	Esrp1		Stambp	Irx5		Cahm	Cntn4		Cacul1	Spetex-2F
Olr1428	Boll		Dmrtc1c1	Rwdd1		Snrpg	Plrg1		Negr1	Mylk3		Cgm4	Lmx1a		Mecom	LOC298111
Zfp37	Rn45s		Lamtor4	Rab38		Mir872	Scfd2		Ptbp2	Atp2c1		Sypl2	Basp1		Adcy2	Zcchc9
Prl8a5	Kynu		Olr1229	Ptprr		Usp11	Pdcl		Vegfc	Slitrk5		Hist1h4b	Smok2a		Hspa8	Lrfn5
Plcl2	Olr518		Ptges3l1	Nr2f1		Dnajb9	Nmbr		Got2	Msx2		Msr1	Mark1		Gemin8	Defb30
Pcdh15	Pou1f1		Mir222	Tmprss11b		Wdr82	RGD1306063		Fcho2	Sptlc1		Faf1	Spin2a		Vom2r57	Pcdh9
Erap1	MGC116197		Tyrp1	H2afb3		Dpp4	Stk26		Kcnma1	Olr1064		Lgals5	Hif1a		LOC683469	Cdh11
Ntrk3	Arhgap26		Actrt1	Crispld1		Zmat3	RGD1564599		Calcr	Ndufaf5		Thada	Src		Mtpap	Sycp1
Cox7c	Tnmd		Mir3084c	Dact2		RGD1559714	Ctnnbl1		Gas8	Dock9		Pomgnt2	Tmtc3		Tpd52l1	LOC680627
Tlr8	Agtr2		RGD1359508	Zfp622		Magi2	Atp2c1		Mtpap	Tyrp1		Fmo4	RGD1561958		Mcm3ap	Mrgprb13
Adamdec1	Slc26a5		Fbxo27	Grm3		Src	Epha7		Vom2r59	Mir708		Ssr3	Olr1055		Epm2a	Spetex-2G
Slc4a1ap	Mir872		Sqle	St3gal1		Olr582	Olr745		Olr1455	Ptp4a1		Mageb16	Api5		Timm9	Myo9a
Kcnip2	Sirt5		Arap2	Epha7		Pla2g10	Olr403		Dusp1	Marf1		Gramd2b	Dnajb9		Mctp2	Olr338
P2ry1	Gad2		Cyp2b1	Cblb		Kcnj3	Mir509		Mapkapk3	Tshz3		Mir592	Sh3kbp1		Mageb7	Ctdspl
Anxa10	RGD1359108		Nr4a2	Cxadr		Samd3	Slf1		Olr1528	Olr1266		Zfp322a	Eef2kmt		Cp	Ehhadh
Gria4	Cd320		MGC116197	Ephb1		Fbxo33	Cacul1		Tubgcp5	Pex2		Mir465	Olr1218		LOC498592	Trhde
Setsip	Tec		LOC499565	Samsn1		Ythdf3	Inpp4b		Srpx	Zpbp		LOC100910304	Adamts9		Kcnj11	Cox7c
Ppp1r14c	Mettl4		Tmtc2	Pou1f1		Ctss	Slc2a3		Mir2985	Foxa1		Rpp21	Tmprss15		LOC291863	Fgf13
S100a10	Adgrl4		LOC361016	Chek2		Nsun4	Rab28		Nlrp5	Uxs1		Olr729	B3galt2		Mir325	Parvg
Snurf	Mir146a		ST7	Pcdh19		Sema3e	Vom1r13		Bcas1	Dact2		Anapc10	Tnfsf4		Mup5	Bckdhb
Chrm3	Kif16b		Areg	Ppp1r14c		Slc17a6	RGD1307595		Fam174a	Atxn7l3b		Rdh13	LOC304725		RGD1563060	Ctss
Mpp1	Klf12		Rpp21	Vcsa2		Pln	Vldlr		Vom2r55	Acaa2		Edem1	Olr11		Pitrm1	Vom2r53
Cyp2j10	Anapc4		Sh3gl3	Kcnj3		Olr1551	Rngtt		Elavl2	Serpinb8		LOC688335	Ptpn18		Dab2	B3galt2
Lrriq3	Nol4		Arl6ip6	Atp2c1		Snx16	Slc6a15		Akr1c12	Lnc081		Rab11a	Zfp352		Wac	Acox1
Cdh11	Olr1218		Slf1	Tex43		Golt1b	Hmcn1		Phactr2	Eef1e1		Rpl13	Ptbp2		Calcr	Pdk4
Ccdc85a	Adar		Rpl7a	Irs2		Isoc1	Galnt7		LOC498339	Pou1f1		LOC683469	LOC306079		Pros1	Paxip1
LOC498592	LOC100360095		Phka2	Cntnap5b		Col11a1	M6pr		Ly86	S100a7l2		Nr2f1	Cask		Pdcl	Uxs1
LOC257642	Glra3		LOC302022	Klhl1		Kcnma1	Sec23a		Xrcc4	Galnt3		Myo7a	Sult1e1		Clul1	Heca
Wdpcp	Lce1m		Mospd1	Adar		Ostn	Uxs1		Pappa1	LOC302022		Mapk4	Epha7		Usp15	Klhl1
Slc5a7	Nmbr		Ddx18	Ctss		Mir384	Tmc3		Nid2	Cetn3		Cdk5rap3	Map6d1		Wdr54	Mpp1
Kcnd2	Cetn3		Khdrbs3	Spx		Rwdd1	Olr1218		Kcnt2	Epc1		Nup35	Trpm4		Trps1	Vom2r3
Ppp3r1	Bex3		Myo7a	Cwf19l2		Col5a2	Grm3		RT1-CE15	Olr1084		Hspa4l	Pcdh9		Mir505	Adarb1
Pcdh19	Sptlc1		Cyb561	Ebag9		Thbs1	Ppp1r14c		Pros1	Hspa4l		Cntn6	Olr434		Tmx1	Mctp2
Dpy19l1	Pabpc4l		RT1-T24-1	Zfp36l3		Casp1	Epha3		Rgs4	B3gat2		Ptbp2	Vegfc		Lrriq3	Mark1
Sqle	Slc6a15		Hist1h4b	Vopp1		Eef1e1	Adgrl4		Ndufaf5	Amph		Zfp217	Lrriq3		LOC100125364	Kcnv1
Rnf217	Erap1		Tacr3	Sema3e		LOC102547344	Nr2f2		Dock9	LOC683313		Cntn5	Olr1084		Cd320	Mir370
Src	Nat1		Parvg	Mir509		Clhc1	Smr3a		Pdcl	Hs3st1		Pcsk1	Stim2		Arl6ip6	Commd10
Clec4m	Ces2e		Ythdf3	Tmprss15		Nat1	Pcdh11x		Pdcd6ip	Hapln1		Vopp1	Hdgfl1		Cgm4	Ptp4a1
Hspa4l	Setsip		Araf	Olr367		Trhde	LOC689412		Spetex-2B	Tecrl		Pcdh7	Ints12		Olr563	Prrg1
Kcnv1	Hspa4l		Arhgap28	Bcat1		Klf5	Chek2		Dpy19l4	Ccser1		Uxs1	Opn5		Atp5mc3	Tmem47
Atg7	Rpp21		Panx1	Olr1217		Pga5	Mdga2		Nr2f1	Trps1		Tec	Cacna2d1		Gpr158	Mecom
Muc15	Nrxn1		Efhc2	Nt5dc1		Hmgb3	LOC100910945		Adcy8	Map6d1		LOC100363193	Cntn5		B3galt2	Grik2
LOC298111	Stag3		Bcas1	Gad2		Exoc2	Rarb		Rpusd4	LOC680627		Tceal1	Tle4		Tmem47	Vom2r76
Usp9y	Fzd1		Tbc1d5	Clul1		Ccser1	Mid1		Sv2b	Esrp1		Slc30a5	Tbc1d5		Olr927	Acat2
Fggy	Pou3f4		Rnf24	Samd3		Schip1	Zbtb21		RGD1562747	Fbxo43		Gja6	Arid4b		LOC363337	Olr518
Galntl6	Cntn5		Skap1	Nup35		Rn18s	Hao1		Cdh19	Slc15a1		Adamts9	Serpinb8		Ythdf3	Atg14
Dusp26	Sox2		Vom2r26	Anxa10		Mrpl32	Defb13		Pth	Exoc2		RGD1561230	Il6		Spin2a	Lratd1
Pga5	Aven		Gpm6a	Ctnnbl1		LOC306079	Galc		Cyp1b1	Cox7c		Fstl5	Atg10		Fbp2	Hmgb3
Mir3556b	Cdh19		Dsel	Vom2r76		Etv1	Nap1l3		Olr23	Tmem126b		Galntl6	Tmprss5		Olr365	Edn3
Il12a	Gpatch2		Gpr31	Pcdh9		Spin2a	Nxt1		Klhl25	Slc2a3		Pik3c2g	Pabpc4l		Prrg1	Slc6a15
Zfp352	Eepd1		Chia	Ryr2		Pou1f1	Cyp2b1		Ces2g	Cd99l2		Brinp3	Peg12		Igfl3	Pcdh7
Nalcn	Tmtc2		Ces2g	Zkscan7		Lrrc4c	Lrguk		Osr1	Pabpc4l		Si	Mdga2		Uxs1	Cop1
Mir3588	Kcnt2		Palmd	LOC100360095		Sh3gl3	Lhfpl1		Stim2	Hook3		Slc4a4	Sh2d1a		Rasgrp1	Zc3h15
Ndp	Pcdh20		Pde12	Trdn		Rb1cc1	Cdh19		Pcsk1	Ints12		Rpusd4	Fgf13		Pga5	Slitrk5
Tm4sf1	Klhl1		Tmeff2	Tec		Plpp3	Trdn		Piwil4	Cd55		Slco1a2	Taar8b		Cnksr2	Olr1380
Stk26	Gpr158		Zfat	Ube2v2		Htr7	Trhde		Galnt7	Agtr2		Ophn1	Arhgap26		Dip2c	Gpr149
Elavl2	Zfp958		Vom2r76	Wdr78		Zfp352	Src		Zfr	Ccdc89		Kif16b	Chi3l3		Pcmtd1	Zfp217
Stau2	Galntl6		Chm	Dip2c		Crygn	Gpr143		Smpx	Wnt5a		Atp2c1	Fzd4		Mtm1	Plod2
Olr582	Vom2r72		Mgat4c	P2ry1		Flrt2	Htr7		Syt1	Olr23		Cdh19	Hnmt		Actrt1	Olr1218
Prp15	Msl3l2		Sema3e	LOC100125384		Mdga2	Aven		Dpy19l1	Eepd1		Olr411	Tesk1		Trdn	Map2
Fgf13	Xylt2		Etaa1	Ndufs6		Olr1065	Arrdc3		Kng2	Ppa2		Mbd2	Crtc1		Mterf1	Usp9y
Ugt8	Zfp52		Gdap1	Slc1a3		Mctp2	Adamts9		Hspa4l	Zfp709l1		Xiap	Bin2a		Zp4	Cast
Ube3a	Spetex-2H		Socs6	Hmgb3		Cmc1	Erap1		Efna5	Ssr3		Zpbp	Ctss		Rp2	Cd99l2
Timm9	Brinp3		Fggy	Olr1278		Pitrm1	Fam199x		M6pr	Tpk1		Fam160a1	Kdm4c		Ilvbl	LOC499843
Kif5c	S100g		Mepe	Asip		Itgb3	Tmem106b		Adgrl3	Olr1455		Pabpc2	Ccser1		Rgma	Mir509
Tfpi2	Tyrp1		Grm8	Lmx1a		RGD1566134	Slc30a5		Rbms1	Abt1		Slc10a2	Setsip		Pcsk1	Tenm2
Negr1	Eif3c		Lin7a	Spetex-2G		Zkscan8	Dkc1		Olr1064	Ptchd1		Kynu	Xylt2		Foxg1	Glul
St3gal1	Sbf2		Adgre1	Stau2		Psip1	Tpk1		Rnf115	Samd3		Il31ra	LOC498339		Skint1	Ppp4r1
RGD1306195	Lrba		Rn45s	Hmgxb4		Zp4	Cysltr2		Cyp2b1	Grm3		Sec61g	Ralgapa1		Fundc1	Pabpc4l
Pax3	Wscd1		Hs3st5	Fat4		Chek2	RT1-CE15		Ces2e	Arid4b		Zc3h12a	Zfp36l3		Vom2r31	Olr23
Mrgprb13	Ctdspl		Dcdc2c	Cyp2b1		Ndufa10l1	Sec61g		Krtap1-5	Tmeff2		Selenok-ps2	Fggy		Mtdh	Lmx1a
Ppp6c	Rpl13		Nr3c2	Ctnnb1		Olr1455	Olr657		Crygn	Bmp4		Gas8	Olr1278		Ptpn18	Vldlr
LOC498339	Spetex-2A		Slc22a2	Selenok-ps2		Taar8b	Spx		Dact2	S100a10		Polr1e	Nlrp5		Nid2	Efna5
Tmem132b	Ctbp2		Ncam2	Slitrk1		B3galt2	Pitrm1		Hist1h4b	Nxf7		Adss	Olr1376		Zfp36l3	Slc10a1
Ivl	Hiatl3		Vipr2	Olr206		Kif16b	Paxip1		Abca15	Ephb1		Ptges	Ubap2		Tbl1xr1	LOC100360095
Calm2	Trpc5		Setsip	Brinp3		Lilrb3a	Meox2		Olr1660	Flrt2		Sult1e1	RGD1559714		LOC300308	RGD1561226
Olr410	Sqle		Ndp	RT1-CE15		Cts7	Olr23		Mrps30	RGD1306195		Xrcc4	Mir708		Adgrg5	Eef1e1
Arid3b	Nr2f2		Epha7	Vom2r26		Nebl	Mageb4		Fbxo27	Rims2		Smlr1	Mageb16		Phka2	Rb1cc1
Epm2a	Slc15a1		Mir31	Pax3		Nup35	Ythdf3		Sec23a	Fundc2		Try4	Snurf		Unc5d	Olr8
Zfp608	RGD1561230		Tmem47	Ces2e		Olr1064	Sirt5		Vrk2	LOC685171		Klhl4	Dact2		Aldoart2	Olr901
Hmgb3	Prdx4		Mageb5	Bex3		Tmem178b	Slc7a3		Tars	Sil1		Peli2	Olr1096		Ezh2	Noct
Pcdh11x	Otulinl		RGD1566134	Mab21l2		Olr79	Ints12		Olr886	Abcc1		Hook3	Fndc3c1		Ccdc85a	Nefl
Zic1	RGD1559804		Mir344b-2	Nat1		Mfsd1	Ndufa4		Tug1	Tesk1		M6pr	Cdh11		Kcnt2	Nebl
Papss1	Zfp352		Cyp26b1	Ndp		Adcy2	MGC116197		LOC499530	Zkscan7		Iyd	Clec2d		Olr1353	Aga
Spetex-2G	LOC100362110		Pax3	Cetn3		LOC100360095	Pccb		Cyp2c6v1	Pde4b		Clec2d2	Cdh10		Pappa1	Nsun4
Sycp1	Kcnh8		Musk	Sptlc1		Sv2b	Mtmr7		Ntrk3	LOC252890		Atg7	Dcaf5		Pdia4	Kif16b
Mapkapk3	Psat1		LOC102557319	Mylk3		Pdcd6ip	Setsip		Olr917	Spetex-2B		Nkain3	RGD1561230		Olr315	Olr206
Cntnap5b	Ust5r		Ppp6c	Rasl11b		Esrp1	Slitrk2		Gpr158	Nlrp5		Spink5	Olr1455		Bex3	Trps1
Crim1	Adss		Idi2	Adcy2		Dcaf5	Pclo		Slain2	Spetex-2A		RGD1306063	Zkscan7		Arntl	Fbxo33
Cyp4a8	Cdh9		Kynu	Pof1b		RGD1562485	LOC680627		Jam3	Cav2		Zc3h15	Syndig1		Olr1064	Crispld1
Dcdc5	LOC689600		MGC95208	Plcz1		Dtwd2	Hmgb2l1		Nsun4	Mctp2		Nox4	Ube2e2		Smpdl3a	Nxf7
H2afb3	Tma16		Aven	Dsc3		Zfp36l2	Elavl2		RGD1306063	Il9r		Chordc1	Mageb4		Gas8	Lrrc40
Rars	Socs6		Fstl5	Sox11		Adss	Papola		Prdx4	Api5		Foxp1	Otulinl		Chrm3	Satb1
Cdh8	Ints12		Tbx3	Mdga2		Cysltr2	Spetex-2B		Mir350-2	Mms22l		Plcl1	Adcyap1		Ctag2	Galntl6
Pou1f1	Ralyl		Zfp622	Plcl2		Mageb16	Samd3		Cdh10	Acss3		Rgs2	Fbxo43		Tbc1d5	Large1
Zwint	Nxf7		Dnajb9	Prps1l1		Zfp385b	Agtr2		Tasp1	Trim52		Rcbtb1	Mid1		Alkal1	Pter
Dcdc2c	Zfhx4		Abca15	Phactr2		Vom2r59	Ctnna2		Msx2	Pla2g10		Sptlc1	Tbl1xr1		Steap4	Vom2r72
Tas2r144	Atp2c1		Kif16b	Rab11fip2		Osbpl6	Hace1		Pik3c3	Pdcl		Mllt10	Tmem132b		Ctsk	Fundc1
Phactr2	Trhde		Tnnt3	Sult2a2		Vom2r1	Ryr2		Olr51	Pga5		Kif20b	Rxfp1		Bnip1	Olr984
Fpr1	Eef1e1		B3galt2	Arhgap12		Rn5s	LOC317456		Khdrbs3	Vom2r53		Nxf7	Dcdc2c		Mbnl3	Agtr1a
Tmtc2	Tmem192		Olr747	LOC303448		Cdh8	Vom2r61		Angpt1	Cpe		Apc	Angpt2		Trpc5	Angptl1
Crispld1	Scn3a		Kcnv1	Mageb16		Pigm	Heatr1		Chordc1	Frk		Fam115e	Pax3		Plscr4	Mfap4
Trub1	Olr845		Fign	Lypd1		Aldh8a1	Fam50a		Rcor1	LOC690415		Pde1c	Olr1460		Vom2r1	Araf
Sfrp4	Cdk5rap2		Usp9y	Acot12		Galnt3	Cntnap5c		Nrsn1	Slc30a5		Panx1	Erap1		Kcnip2	Esr1
Hnf4g	Fgf13		Cask	Exd2		Ctsk	Serpinb8		Cenpq	Otulinl		Slitrk1	Kcnmb2		Adgrl2	Ntrk3
Alkal1	Cdh10		Fbp2	Dse		Adgrl4	Vom2r76		Wscd1	Trem2		S100a7l2	Tec		LOC103695172	Fundc2
Hmx3	Vwc2		Olr1767	Rnd3		Tmc3	Arl4a		Cdh11	Il1f10		Glul	Glul		Ptprm	Nkain3
Spin2a	Slc1a3		Dmap1	Ints12		LOC300308	Mir184		LOC688765	Mir146a		Snurf	Cyp4a8		Tc2n	Fmo4
Ptges	Fundc1		Plrg1	Slc39a10		Vom2r53	LOC100125364		Smcp	Acadl		Zfp385b	Cyp4a2		Wdr82	Trpm4
RGD1559714	Tbl1xr1		Slc1a3	Olr203		Chst7	Tmem132b		Ptges	Vom2r47		Adcyap1	Spetex-2C		Sel1l2	Olr208
Pla2g16	Adam6a		LOC103695172	Sri		Zc3h15	Sbf2		Olr1557	Cbr4		Commd8	Prl8a4		Papss1	Adk
Cdh2	Mir3556b		Sav1	Cask		Aqp4	Fign		Eml5	Col5a2		Kif2b	Gabrg2		Rps12	Acadm
Gabrg3	Olr901		LOC306079	LOC685171		Cdh7	Otor		Zfp347	Cntn6		Grik2	Galntl6		Olr392	Atp5mc3
Spin1	RGD1307595		Robo1	Prokr2		Prxl2a	Picalm		Galnt3	Slf1		Ddit4l2	Tmem47		Olr126	Kctd8
Pcsk1	Gsta6		Lypd1	Vom1r13		Gria4	Nrcam		Cct8	Scg2		Ankrd7	Gpm6a		Vom2r72	Mir30d
Mid1	Cdh6		Fat4	Pdha2		Sptssb	Olr1217		Slc5a7	Mir124-2		Polr3k	Slc15a1		Osr1	Arhgap22
Olr1666	Cop1		Cdh10	Olr338		Socs6	Ndufa10l1		Crim1	Pdk4		MGC95208	Rars		Sema3e	LOC498339
Mfsd14b	Zic1		Gas8	Cntn6		Rpp21	Olr1055		Palmd	Tmprss15		Nrxn1	Galnt3		Serpinb8	Begain
Nrk	Tgfbr2		Fscb	Spopl		Fam98a	Tox3		Dok6	Cyp4a8		LOC499530	Magi1		Fam98a	Gata6
LOC100360095	Vom2r2		Crispld1	Ccdc34		Vom2r54	Tc2n		Eif3c	Vom2r5		Kng2	Klhl1		Lrfn5	Mc4r
Gabrp	Olr367		Prdm2	Vom2r72		Slc28a2	Slc39a10		Cd320	Hira		LOC291863	Cdh9		Adgre1	Dr1
Mdh1b	Frem2		Nsun4	Ropn1		Ssr3	RGD1559804		Cxcr3	Slc8a1		Fgf13	F9		Anxa3	LOC303448
Drd1	Mms22l		Slitrk2	LOC100911370		Twist1	Prl8a5		MGC95208	Mir31		Trub1	Aco1		Hspb3	Tmtc2
Olr203	Cntn6		Eef1e1	Brms1l		Tll1	Chrm2		RT1-T24-1	Cul1		LOC500028	Triml2		Tinag	RGD1564599
Bex3	Ssr3		Galnt3	Hmgn1		Il9r	Abca15		Mrgprb13	Siah3		Zfp347	Rps4x-ps1		Grin3a	Rarb
Abcc1	Plod2		Sv2b	Cdh6		Cxadr	Zc3h15		Chm	Ndufa4		Rrn3	Ptprr		Syk	Gzmf
Foxp3	Pth		Adgrb3	Jun		Pax3	Olr1278		Pabpc4l	Pcdh20		Olr1455	Tmem45al		S100a10	RGD1561230
Tmc3	Arl4a		Slitrk3	Eef1e1		Il21	Msx2		Zkscan8	Casp1		Ndufa10l1	Tma16		Mir3084c	Epha3
Nap1l2	Ntrk3		LOC499530	Kcnip2		Fign	LOC100362110		Fggy	Ctnnd2		Olr1557	Slc30a5		Tle1	Hiatl3
Gata3	RGD1359508		Sult2a1	Tnc		Tas2r144	LOC498368		Dip2c	Vom2r76		Efhc2	Tgfbr2		Stpg2	LOC683313
Slc6a15	Sucla2		Aqp4	Anapc4		Pdia4	Ptp4a1		Tecrl	Epha7		Bmt2	Tceal1		Hdhd5	Tsen15
Sel1l2	Bet1		Ankrd42	Sult2a1		Mir137	Pde1a		C1qtnf7	Meox2		Moxd2	Olr1666		Pomgnt2	Pwwp3b
Plppr1	H2afb3		Pabpc4l	Nfkbiz		LOC499530	Vegfc		Cstf2t	Olr750		LOC500876	Papss1		Syt10	Scp2d1
Chek2	Fpr-rs3		Dhx36	Rab28		Pglyrp3	Fbxo27		Mex3b	Vopp1		Tgfbr2	N6amt1		Stau2	Sh2d1a
Gpr158	Tnfsf15		Trdn	S100a10		Tfap2a	Zfp622		Olr410	Mir370		Sema3e	Klhdc2		Cdon	Cxcr3
Fgf20	Ndufa4		Cntnap5c	Marf1		Vom2r64	Lrrc4c		Kcnj11	Rgma		Olr203	B3galt1		Terf2ip	Tm4sf1
S100g	Atg10		Hsfy2	Map2k4		Abca13	Vom2r47		Plcz1	Sntb1		Dpp4	Tpk1		Nedd4	Tfap2d
App	Apob		Mpp1	Sphkap		Api5	Hnf4g		Mageb5	Mup4		Map2k6	Csmd1		Spetex-2G	Heatr1
Rwdd1	Epha4		Pga5	Olr984		Rims2	Mir876		Hsf2bp	Slco1a6		Adgrl3	Smad2		Mdfic	Diaph3
Mtm1	LOC498339		Cntn4	Dmd		Rn28s	Kynu		LOC683469	Afap1l2		Sqle	Cysltr2		Stxbp6	Picalm
Mir31	Eid2b		Lrrc40	Large1		Ctnnd2	Cyp2c6v1		Bmt2	Satb1		Pclo	Nsun4		Kcnk15	Mlf1
Plscr2	Robo1		Pcdh7	Gabrp		Sel1l	Ccdc175		Olr1610	Slc7a3		Ces2g	Mir370		Olr1394	Slain2
Kif20b	Tex43		Crem	Cnksr2		Hspa8	Aasdhppt		Pwwp3b	Stard3nl		Aldh8a1	Slc28a2		Ceacam3	Agtr2
Tmprss11b	LOC689412		Dnajc21	Pccb		Cenpw	Tgds		Acsbg1	Nlrp6		Slc5a7	Olr141		Arhgap28	Dnajc24
Hao1	Cst3		Lratd1	Nova1		Atp5mc3	Napg		Cntnap5b	Tpd52l1		Mettl4	Frmd3		Slitrk3	Slc10a2
Rpp21	Gpm6a		Vopp1	Eda		Tnmd	Xylt2		Zfp958	Lmx1a		LOC100360095	Olr1155		Usp9y	LOC498084
Chmp3	Vcsa2		Fshr	Ccdc196		Grid2	Dnajb9		Arrdc3	Olr845		Slc39a10	LOC100125384		Pex2	Pdha2
Fcgr2a	Rxfp1		Cntnap5b	Fshr		Olr367	Zfp352		Hif1a	Lypd1		Ptprr	Acox1		Mdga2	Cyp2c6v1
Nxf7	Rap2b		LOC500876	Olr823		LOC314140	Sqle		Vom2r41	RGD1561958		Mir384	Cst7		Thsd7a	Phactr3
Gria3	Rngtt		Galntl6	Nr3c2		Krtap16-5	Pik3c2g		Prss40	Mrgprx2l		Nfic	Hace1		LOC689412	Dmap1
Nap1l3	Hif1a		Tpbg	Olr1332		Serpinb8	Kcnv1		Ext2	Fam50a		Ifna4	Prim2		Tnfsf10	Kcnt2
Naa30	Defa24		S100a10	LOC100125364		Phactr2	Kcnd2		Ndp	Olr11		Defb50	Dpy19l4		Wnt5a	Htr7
RragB	Dact2		Pdcl	Pold3		Adamts9	Zfp36l3		Sec31a	Vom2r52		Cyp2c13	Olr582		Lrrtm4	Spetex-2D
Fign	Zc3h12a		Lingo2	Lgals5		Fzd1	Pabpc4l		RGD1561230	Nsun4		Tbc1d5	Ankrd50		Ces2e	Rbfox1
Nt5c3a	Anxa10		Pirt	Crisp2		Cntnap5c	Syt1		Rpl7a	Radx		Cym	LOC303448		Adar	Tnfaip2
Olr1126	Cbr4		Myh11	Hace1		Plppr1	Calm2		Trim9	Ubap2		Chrm2	Cbr4		Ect2	Cyp2b1
Olr1218	Dpyd		Slc6a15	Smcp		Fam50a	Rab38		Rflna	LOC360933		RT1-T24-1	Fxn		Tuba3b	Brinp3
Slc10a2	Mfap4		Otor	Zfp352		Cenpc	Adar		Pla2g4c	Nup35		Kif5c	Grik2		Ndufs6	LOC103689947
Lrrc4c	Pappa1		Chd1	Gtpbp4		Tmem47	Pwwp3b		Cadm2	Tenm2		RGD1560146	Picalm		Hnf4g	Tnnt3
Otulinl	Tfap2a		Ccdc196	Xrcc4		Zfp217	Cryz		Sec61g	RGD1561226		Tle1	Exd2		Tsen15	Rasa1
Etv1	Cpa3		Slc14a2	Olr845		Gria3	Manea		Zkscan7	Golt1b		Exd2	Olr1645		Fcgr2a	Tmtc4
Pex2	Grik2		LOC498592	Krtap7-1		Setmar	Plcl2		Stk26	Commd10		Gclc	Pex2		Slc8a1	Sel1l
Nupr1	Dtwd2		LOC500702	Camk4		Dsel	Large1		Hsfy2	Gpc5		Mir2985	Sertad4		Sox4	Tmprss11b
Ssr3	Mir31		Tmem45al	Pwwp3b		Trem2	Cwf19l2		Mpp1	Olr1218		Mageb5	Slc1a3		Cetn3	Rars
Ncoa1	Hook3		Gabrg2	Nr1d2		F9	Ptchd1		Diaph3	Mark1		Hsf2bp	Ssr3		Galntl6	Mir384
Rngtt	LOC680627		Nampt	Snrpg		Dnajc24	Cnksr2		Mllt10	Olr1278		Pax3	Serpinb10		Mapkapk3	Esrp1
Lmx1a	Napg		Agtr2	Arl6		Serpinb10	Mfap4		LOC500876	Cacna1b		Lnpep	Dtwd2		Fam13a	Fam98a
Commd3	Adam26a		Pak1	Mir344i		Cd99	Olr1376		Cgm4	Tmtc4		Ccnh	Sugct		Nmbr	Ryr2
Tacr3	Kcnma1		Negr1	Kif20b		Cntnap5b	Cdk14		Hmgn1	Atg10		Rn5s	G2e3		Cdh10	Arhgap26
Mir592	LOC100125364		Ezh2	Prl4a1		Scg2	Il12a		Slc30a5	Tmem132b		Dcm5	Atpaf1		Nr1d2	Nfkbiz
Gbp4	Tgds		Galnt7	Lipi		Arid3b	Kcnj11		Ftmt	Cetn1		Rab11fip2	Zfp385b		Mex3b	Trim9
Cyp4a2	Ppa2		Pgrmc2	Fcgr2a		Pcdh15	Pex2		Prss2	LOC102547344		Setmar	Uri1		RGD1307595	Ptges
Pwwp3b	Tnfsf11		Nmbr	Otulinl		Rasgrp1	Nup35		Moxd2	Pitx2		Naglt1	Map3k7		Klhl1	Olr1058
Got2	Olr1096		Bet1	RGD1306750		Smad2	Zp4		Stard3nl	Napg		Epha7	Uxs1		Olr139	Vom2r56
Sh2d1a	Fhdc1		Pou1f1	Qrfpr		Mir6322	Ephb1		Vom2r64	Lratd1		Fbxo33	Amotl2		Pramef8	Cblb
Zfp322a	Aco1		Grik2	Cd99		Papss1	Flrt2		Rpp21	Cntnap5c		Lix1	Gabra6		Actl9	Arap2
Tc2n	B3galt2		Mir876	Rp2		Olr1126	Tbx15		LOC689412	Actbl2		Cenpc	Gabra2		Gja1	Rfxap
Bche	Pwwp3b		Adamdec1	Ptchd1		Sec61g	Mir3084c		Nap1l2	Etaa1		Cst3	Heatr1		Tas2r143	N6amt1
Nol4	Sox11		March11	Epha3		Nova1	Fosl2		Utp23	LOC499843		Vom1r9	Rims2		Il1rl2	Msl3
Rapgef5	Kif20b		Mir193b	Ralgapa1		Csmd1	Sgce		Mis18bp1	Zfp52		Fam98a	Glrx		Vps54	Mageb7
Selenbp1	Nr0b1		Reg1a	Cdkn3		Xrcc4	Gtf2a1		Rwdd1	Mbd2		Pappa1	RGD1564053		Orc5	Mir344b-3
RGD1309362	Sstr1		Cdh7	Olr1218		Ehf	Tas2r144		Tmem45al	Myct1		Slc7a13	Ctag2		Sri	Ank3
LOC300308	Ndufa10l1		Foxp3	Kcnt2		Crtc1	Ctbp2		Tmprss15	Dkc1		Zfp799	Atp5mc3		Mageb16	Etaa1
Mir205	Pdcd6ip		Fam98a	C1d		Kcnh8	Pde3b		Pcdh9	Nkain3		Cp	Hmgn1		Aga	Mgat4c
Nudt12	Slc27a6		Anks1b	Plppr1		Rpl13	Zkscan7		Cenpc	Actrt1		Crnkl1	Dmrta2		Lix1	Otulinl
LOC499584	Aadacl2		Zfp52	Slco1a6		Vom2r65	Pga5		Stc1	Slc26a5		Chia	Napg		Slitrk5	Inpp4b
Hspa8	Nebl		Kcnj6	Arap2		Slco1a6	RGD1561958		Tnfsf10	Kcnk9		Amph	Cckar		RT1-A2	Dclre1c
Kcne5	Nkain3		Adcyap1	Mup4		Tmeff2	Shroom4		Efhb	Fam98a		Tmeff2	Gramd2b		Olr1218	Rbm11
Basp1	Rfxap		Mir205	Epha4		Tmem229a	Slitrk3		Tmem106b	Olr901		Abcc2	Pln		Pbk	Prss2
Itgb3	Htr7		Rcbtb1	LOC365238		Ptp4a1	Dcaf5		Il1rapl2	Kcnma1		Pirt	Ctnna2		Map3k7	Ccdc175
Mtdh	Slc30a5		Lix1	Mir124-2		Cngb3	Hmgb3		Dusp6	Nt5c3a		Prdx4	Jun		S100g	Klrd1
Glul	Epsti1		Tyr	Malrd1		Brinp3	Aco1		LOC100910945	Pax3		Gabrg2	Rab11a		Tmem229a	Pou1f1
Dhx36	S100a7l2		Olr1460	Mir708		Dmrta2	Foxe3		Prl8a9	Pln		Gsta6	Fam199x		LOC500827	Rnf146
Cenpq	Ppwd1		M6pr	Tecrl		RGD1561230	Olr1064		Sfrp2	Olr1155		Cyp2b3	Arrdc3		Rn45s	Triml2
Heatr1	Lrrc69		Serpini1	Olr1380		Angptl1	Slc4a7		Lilrc2	Stim2		Wdr78	Kcne5		Slitrk6	Xylt2
Acox1	Fat1		Cdh9	Lmod2		Kcnt2	Pros1		Miip	Utp23		Mon1b	Slc4a10		Spetex-2D	Afap1l2
Nxt1	Rgs18		Abcc2	Lnpep		Dpy19l1	Mtm1		Paqr9	Fam174a		Psgb1	Chrm2		Mtmr7	Chia
Moxd2	Lrrc4c		Pkdcc	Mir181a-1		Met	Robo1		Olr1666	Hsf2bp		Acod1	Rnf115		Fundc2	Cntn6
Azi2	Slc25a32		Zbtb21	Slc10a2		Tmtc4	Rpp21		Mbd2	Fign		Cul1	Nup35		Snurf	Pp2d1
Abca13	Zfp36l2		Hspa4l	Wscd1		Syndig1	Snip1		Tll1	Tnfrsf11a		Pou1f1	Ntrk3		Cpb1	Vom1r60
Ube2v2	Spink6		Ctnnbl1	Olr141		RGD1564380	Olr518		LOC499742	Map4k3		Eef2kmt	RGD1309362		Hook3	RGD1306195
Khdrbs3	Heatr1		Kcnj3	Dnajb9		Cyp4a8	Cdkn3		Nxf7	Olr403		Rbm11	Casp2		Hmgn5	Aadat
Ccdc89	Fat4		Lrfn5	Vom2r2		Crim1	Trak1		Fam71e2	Snrpg		Mir344b-2	Pdcd6ip		Xrcc4	Plcl2
Arl6	Mdga2		Heatr1	Esr1		Ephb1	Plaat1		Snurf	Prkg2		Psmd14	Adgrl2		LOC317165	Nr2f2
Zfp217	Itgb3		Cetn1	Lpin1		Magec2	Gria3		Bnip1	Fbxo27		Bex3	Sucla2		Dync1i1	Mir3565
Fosl2	Mup4		Pdia4	Runx1t1		Nampt	Slc2a2		Rab11fip2	Grm8		Aasdhppt	Vom1r13		Wscd1	Stim2
Vom2r54	Maea		Cdh6	RGD1560028		Nrk	Peg12		Cftr	Hmgb3		RGD1559804	Sbf2		Prl8a9	Hnmt
Adcyap1	Mc4r		Prex2	Zfp709l1		Dusp26	Stxbp4		Prps1l1	Ank3		Nsun4	Tox		Hsfy2	S100a10
Olr984	Osr1		Cul3	Nxf7		Zfp799	Zswim5		Atp6v1h	Bcat1		Brinp1	LOC689412		Cldn34a	Zfp385b
Pccb	Cryz		Vom2r64	Gpatch2		Mis18bp1	Dock9		Adss	March1		H2afb3	Mageb7		Nrcam	Fmr1
Zfat	Lmx1a		Cenpw	Tmtc2		Psat1	Ncam2		Ttc30b	Kcnv1		Fam205c	Mir384		Msx2	Tyr
Rab38	Mir384		Olr1278	Azi2		Smcp	Fpr-rs3		Lgalsl	Olr8		Gsdmc	Eif3c		Anks1b	Vopp1
Cyp2c13	Cabp5		Plscr4	Vom2r53		Spopl	Pls3		Hook3	Sostdc1		Hcrtr2	Spetex-2B		Trim52	Olr1229
Pik3c3	Nox4		Ns5atp4	Pex5l		Pirt	Kif5c		Mir30d	LOC298111		Sec23a	Slco1a6		Arhgap12	Bin2a
Robo1	Gtf2a1		Nfkbiz	Tmeff2		Ccdc196	Naalad2		Foxa1	Ythdf3		Plod2	Nr3c2		Lrrc69	Olr1455
Tmem45al	Mxi1		Stpg2	Edem1		Trps1	Adcyap1		Ropn1	Cyp2c6v1		Tecrl	Idi2		LOC500702	Zeb2os
Pth	Dusp21		Prdx4	Grid2		Mtdh	RragB		Dtwd2	Otor		Slc6a14	Gria4		Prdx4	Bet1
Spetex-2D	Fmo4		Tmprss15	Cpa3		Cdk14	RGD1306195		RGD1564599	Gria3		Olr828	Vom2r13		M6pr	Manf
LOC683313	Yme1l1		Mir872	Abcc1		Lrrtm4	Olr1380		Cbr4	Galnt7		Olr217	Rnf146		Stard6	Triqk
Si	Cyp3a18		LOC102550394	Gabrg3		St6gal2	Lrrc40		Selenow	Col3a1		P2ry1	Cpn2		Setmar	Mcpt1
Pold3	Nudt12		Epha3	Galc		Tmtc2	Ect2		Dcaf5	Serpinb10		Pak1	Cdh7		Serpinb7	Abcc1
Atg10	Sp8		Ptchd1	Atg10		Cpn2	Slc25a32		Tmtc2	Ptpn18		Mrgprb13	Hmgb3		Vom2r2	LOC680200
Mir370	Zkscan8		Lrrc69	Fhdc1		Nrxn1	Pdcd6ip		Yme1l1	Zbtb21		Arap2	Mctp2		Fnip1	Zdhhc15
Ezh2	Mir708		Olr1442	Aldh8a1		Vom2r46	Khdrbs2		Actrt1	Trdn		Mir205	Tmem229a		Nrp1	Msx2
Psma1	Mcm3ap		Trem2	Prl8a5		Amph	Xrcc4		Mir1297	Gtf2a1		Rps6	Kcnma1		Robo1	Adgrl4
Socs6	Gria3		Si	Manf		Adck1	Nphp4		Olr823	Ivl		Mid1	Mbd2		Khdrbs3	Vcsa2
Plrg1	Chrm3		LOC304725	Osbpl6		Rasa1	LOC298111		Klrd1	Selenop		Tmx4	Corin		Prp15	Mir873
Tgfbr2	Lrguk		Fcgr2a	Mir344b-3		Lmx1a	Sucla2		Naa30	Dipk2a		Gdap1	Sypl2		Hmgb3	Rpl13
Cyp4a3	Zfp385b		Btaf1	Fgf14		Stambp	Rasa1		Msr1	Zfp36l3		Anks1b	Dr1		Vps41	Has2
Epha4	Slc17a6		Stxbp5	Sqor		Knop1	Nck2		Cdk17	Tbc1d9		Pde1a	Dok6		Mir592	Cyp3a18
Fundc1	Mtm1		Olr11	Hsfy2		Mir505	Aebp2		Dnajc24	Ly6e		LOC102557319	Efna5		Fgfrl1	Slc15a1
Spopl	Cers4		Cfap126	Cyb561		Zkscan7	Ptges		Fgf16	Picalm		Dmap1	Otor		Rapgef2	Pex2
Terc	Epha3		Ust5r	Sema3a		LOC100910945	Cntn6		Cdh9	ST7		Fign	RGD1306750		Slc6a15	Fut9
Mbd2	Slc39a10		Tmem126b	LOC298111		Sec16b	Sel1l		Gramd2b	Npepo		Tbx15	Jam3		Lratd1	Afdn
Trhde	Fscb		Wnt5a	Cryz		Tbl1xr1	Vom2r43		Slc7a13	LOC317456		Ttc30b	Slc25a21		Cerk	Cdh9
Spx	Ubap2		Tll1	Mir1298		Hnf4g	Ehf		Sh2d1a	Mtdh		LOC689600	Mir184		Slc9a7	Nr0b1
Rrn3	Sema3d		Grin3a	Prdx4		Oxgr1	March1		Scn1a	P2ry1		March8	Dkc1		Olr1143	Pomgnt2
Rps29	Tdrd3		Dtwd2	Frem2		LOC499565	Tfap2d		Mlf1	Hcn1		Ccdc179	Tmeff2		Olr304	Si
Olr1381	Caap1		Maea	Dsel		Eif5	LOC100360095		Aadacl2	Aco1		Mepe	Bckdhb		Mycbp2	Cdk19
RGD1306441	Gabrb1		Fam228a	LOC300308		Ripk1	Si		Btg3	Cdh7		LOC102551365	Mylk3		Tbc1d2b	Olr11
Aven	Mark1		Psat1	Cntn4		Olr23	Mc4r		Cenpw	Mir592		Adgrb3	Crim1		Mab21l2	Tecrl
Pirt	LOC683313		LOC100911370	Cbr4		Lhfpl1	Gpm6a		Cahm	RGD1307595		Glrx	Phactr3		Bclaf3	LOC317165
Vom2r57	Cct8		Spetex-2E	Slc25a2		LOC500028	Cenpq		Alkal2	LOC499584		Hpse2	Fmo4		Fbxo27	Vom2r46
Prl8a9	Pex5l		Smpx	Il12a		Olr1084	Manf		Pkdcc	Ebag9		Sqor	Htatsf1		Meox2	Vom2r26
Rgs3	LOC361016		Olr1615	Timm9		Nt5c3a	Gpatch2		Tmeff2	Fat1		Osr2	Rab28		Pcdh20	Cetn3
St6gal2	Dcdc2c		Gabrb2	Ankrd50		RGD1306195	Ap2a2		Ceacam11	Il12a		Pkdcc	Cdyl		Fat4	Plcl1
Sub1	Tbx15		Map4k3	Rpl13		Lipi	Mepe		Gja6	Ostn		Pglyrp4	Col5a2		Slc26a5	Sv2b
Eef2kmt	Mir6322		Adam5	Olr1666		Ralgapa1	Mageb7		Adcyap1	Cd99		Otop2	Schip1		Rab11a	Cldn34d
Sphkap	Cyp2c7		Hnf4g	Slf1		Olr1278	Slco6d1		Olr563	Zfp799		LOC102547344	RGD1561226		Aldh8a1	Tmem229a
Glrx	Dpy19l1		Crim1	Nrxn1		Nfkbiz	Pappa1		Mir328b	Yme1l1		Med10	Tfap2d		RGD1306750	RGD1307595
Atp2c1	Fam50a		Azi2	Cand1		LOC360933	Galntl6		Rnf146	Slit1		Negr1	Apob		Adrb2	Krcc1
Mir184	Fgf20		Sh3gl2	Ctag2		MGC108823	Stxbp6		Gzmc	Ddx18		Mepce	Psat1		Olr23	Slc2a3
G6pc3	Ccdc85a		Dnajc24	Spin1		Pabpc2	Slc10a2		Epm2a	Cyp2j10		Angptl1	Etaa1		Schip1	Dipk2a
Adgrl4	Cysltr2		Vegfc	Olr1768		Gpm6a	Atg10		Cntn4	Cask		Aadacl2	S100a7l2		Dpp4	Olr1423
Ptp4a1	Snurf		Casp12	Hif1a		Uri1	B3galt2		Tnfsf15	Plaat1		Cistr	Mir124-2		Adamts1	Pdcd6ip
Pdcd6ip	Smcp		LOC100271845	Rgs2		Map7d2	Stim2		Isl1	Kif20b		Dock9	Olr1065		Naglt1	Sox11
Col3a1	Rars		Fzd1	Rfk		Anks1b	Psma1		LOC100911576	Otx2		Ccdc196	Sox11		Plaat1	Sec23a
Nufip1	Gabra2		Glul	Olr1143		Nrcam	Nedd1		Arid4b	Aga		Sucla2	Trps1		Hmgn1	Olr367
Snip1	Kif5c		RT1-A2	Smad2		Chrm3	Lonrf3		Lpin1	Klhdc2		Dcdc2c	Mir193b		LOC100911576	Atp2c1
Dync1i1	Mir370		Andpro	Pard6g		Gtf2a1	Tceal1		Naglt1	Olr1666		RGD1307595	Mt4		Vom1r13	Sntg1
Vcsa2	Gemin8		LOC301165	Olr657		RGD1306750	Khdrbs3		Epha7	Aven		Agtr1a	Ica1l		Nlrp4a	ST7
Prl4a1	Nampt		Mbd2	Kif16b		Slc7a3	Basp1		Fcgr2a	Egf		LOC498339	Mfap4		Kcnma1	Snurf
Gabrd	Zc3h15		Slitrk4	Meox2		RGD1309362	Sugct		Pold3	Zfp352		LRRTM1	Nr2f1		Selenop	Mis18bp1
Slc2a2	Ptchd1		Tmem67	Eid2b		Sox11	Zfp217		Vom1r105	Tll1		Oxsm	Zic1		Spock3	Usp11
Gbe1	Galnt3		Peg12	Foxp2		Vom2r4	Exd2		Rab11a	Bcl2a1		Olr827	Nmbr		Olr1071	Selenok-ps2
Zfp958	Cxadr		Nid2	Mir483		LOC498339	Cask		Rfk	Cdh11		Esrp1	Plcl2		Ctnnbl1	Mrps30
Msx2	LOC303448		Acnat2	Pbx1		Vom2r52	Nlrp5		LOC100363289	Map7d2		Smim17	Ncam2		Sv2b	Zc3h12a
Pde4b	Tent5a		Gja6	Pappa1		Cldn34d	Pirt		Foxp1	Cdh19		Mageb4	LOC102547344		Cxcr3	Slc8a1
Fgfrl1	Ccdc196		Mn1	Ripor2		Zfp322a	Mir344b-3		Slc9a2	Ppp6c		Epha3	Lrguk		Fmo4	Fam181b
Csmd1	Hmcn1		Fgf5	Kcnj11		Mageb18	RGD1561226		Ptchd1	Hsfy2		Dmd	Cd320		Mir1297	Rab28
Cfap126	Trem2		RGD1306750	Bmp4		Tmem106b	Sqor		LOC691895	Fndc3a		Klf12	Nova1		Cwf19l2	Stc1
Tmem67	Cyp4a8		Stambp	Klf5		LOC683313	Magec2		Cabp5	Cdh6		Gtpbp4	Sqor		Uqcrc2	Gfral
Sntg1	Spz1		LOC100125364	RGD1564053		Mir592	Bet1		Zc3h12a	Tc2n		Slc4a1ap	Gdap1		Ptrhd1	Gabra2
Mir505	Tmtc4		Zpbp	Ext1		Smpx	Trps1		Timm21	Smad2		Utp23	Pde1a		Ccdc175	Olr132
Qrfpr	Meox2		Olr1537	Dpyd		Olr403	Il1rapl1		Cblb	Cyp51		Mir31	Tc2n		Xirp2	Nid2
Aco1	Sema3e		Hs3st1	Angpt2		Olr1229	Cdh7		Trub1	Adcy2		Olr1058	Nol4		Slc4a1ap	Acss3
Ephb1	Xpnpep1		Dipk2a	Epsti1		Pla2g4c	Rps29		Nup35	Efna5		Ddx18	Vwa3a		LOC499843	Cenpw
Lrrc8d	Mir344b-3		Reg3g	Ndufa10l1		LOC499843	Yme1l1		Nr2f2	Adgrb3		March11	Olr1528		Pax3	Lrrtm4
Vom2r76	Cdkn3		Hsf2	Pcsk1		Ptpn18	RGD1564380		Pla2g10	Gp9		Tbc1d2b	Actrt1		RGD1306195	Astn2
Golt1b	Olr11		Piwil4	LOC689316		Clec2d	Cabp5		Tmem126b	Dsc3		Cftr	Cetn3		Brinp3	Cryz
Mageb4	Doxl1		Defb13	Tmem106b		Gucy1a2	RT1-A2		Agtr2	Tram1l1		Ca8	Slc9a7		Vstm2b	Trub1
Lhfpl1	RGD1308878		LOC298111	Ccnh		Vom2r47	Tmem154		Clec2d2	Olr582		Tmem68	Twistnb		Efna5	Ckmt2
Vcan	Dmd		LOC100363423	Fmo4		Map2k4	Kcnmb2		LOC100363423	Lekr1		Tyr	LOC499796		Pfkfb1	Hmcn1
LOC301165	Oprk1		Gpr22	Spink6		Sult2a6	Adamdec1		Slc22a24	Olr115		Pamr1	Hjv		Pdhb	Hsf2bp
Adgrl3	Pigm		Virma	Crim1		Zadh2	Fat4		Vom1r9	Hmgxb4		Arl6ip6	Magi2		Pou3f4	Sox2
Tmeff2	Olr404		Adck1	Ces1d		Nudt12	Oxsm		Nrxn1	Vrk1		Col8a1	Brms1l		Olr577	Hmgb2l1
Iqsec2	B3galt1		Zic4	Ppa2		Pcdh11x	Fam13a		Mir17	Rwdd1		F8a1	LOC365238		Gabrg2	Stxbp6
Selenop	Pcdh19		Olr1610	Dmrtc1c1		Bet1	Hspa4l		Plcl1	Fam199x		Crim1	Cntnap4		F8a1	Cdh6
LOC689600	Cdh11		Fam205c	Ptbp2		Arhgap26	Dlg3		Klf12	Pappa1		Aco1	Aga		Zfp958	Gabrg2
Dcaf5	Cysltr1		Pax8	Ccng1		Ces2g	Dmrtc1c1		LOC103695172	Trpm4		Mrps24	Cd99		H2afb3	Lgalsl
LOC100125364	Calm2		Pth	Fgfrl1		Vldlr	Magi2		Acvr2a	Psat1		Cdh7	LOC360933		Tmtc4	Mup4
Aebp2	Arid3b		Olr901	Fam50a		Fam228a	Btg1		Mir363	Cdkn3		Sp8	Samd3		Kctd8	Xkr9
Frk	Nedd1		Plac8	Sh3gl3		Cwf19l2	S100a10		Med22	Dr1		Cadm2	Bcl2l11		LOC498368	Cd99
Trem2	Mir17		Cop1	Esrp1		Cntn4	Nsun4		Mtm1	LOC500028		Tmem229a	Gpr149		RGD1359508	Cgm4
Prcp	Lin7c		Zfp978	Stag3		Rnf146	Dpp10		Apob	Cenpw		Aldoart2	Ostn		Olr984	Zbtb21
Esrp1	Cyp2b1		Dock9	F9		Spred1	Sox11		Calm2	Adgrf5		Cenpq	Rspo3		Fam170a	Kif5c
Fzd4	Ptges		Osbp	Bche		Sqle	Mir1297		Spetex-2H	Fstl5		Il1rl2	Adcy2		Bmp4	Tbx3
Rn5s	Sh3gl2		Sntg1	Olr1460		Glul	Sycp1		Mir551b	Rn45s		Cul3	Il12a		Commd3	Lsm5
Psgb1	Aga		Prxl2a	Knop1		Dpp10	Dmd		Scfd2	Mid1		Pcsk5	Tfpi2		LOC306079	Gpm6a
Mup4	Rarb		H2afb3	Xkr4		Nufip1	Lmx1a		Gsdmc	Etv1		Ctss	Olr396		Ppp2cb	Fam172a
Optn	Syndig1		Hsf2bp	LOC103695172		Ropn1	Itgb3		Spin2a	Stpg2		Isl1	March1		Mir26a	Cdkn3
Gp2	Magec2		Olr203	Hdx		Pwwp3b	N6amt1		Malrd1	Sri		Pga5	Manea		Nox3	Eid2b
Scn3a	Sgce		Epm2a	Bet1		Bche	Commd10		Stx18	Fgfr4		Phf3	Gemin8		Tmem171	Wdpcp
Zfp385b	LOC685171		Nlrp5	Kcnv1		Sub1	Slc4a1ap		Olr448	Mir3084c		Abcc1	Epsti1		Nrk	Trem2
N6amt1	Tnc		Olr563	Aco1		Klhl4	F9		Nupr1	Olr141		Hcn1	Commd10		Rab38	Hcn1
Rdh13	Fam76b		Map3k7	Olr403		Msl3l2	Tec		Olr434	Setsip		Olr1528	Ptp4a1		Ppm1a	Swap70
Grid2	Lpin1		Ctbp2	Cyp2c12		Olr1645	Uqcrc2		G2e3	Slc17a6		Slain2	Zfp799		Efnb2	Smad2
Snx2	Arap2		Il21	Chmp3		Dram2	Spopl		Pp2d1	Mn1		Ednrb	LOC684871		B3galt1	Ephb1
Jam3	Kcnd2		Gemin8	Naglt1		Tmem154	Casp1		LOC500877	Parvg		Cdc42ep3	Ap4s1		Aoah	Osbpl6
Sox2	Ppp2r1a		Arl6	Sec61g		Tlx2	Prdx4		Gls	St8sia4		LOC498971	Lrrc69		Tigd2	Cetn1
Etaa1	Gpr143		Mpdz	Pde1a		Satb1	Papss1		Vom2r72	Kazn		Klf5	Foxa1		Apba2	Dmd
Oxsm	Gramd2b		Slc39a10	Arrdc3		Defb13	Ddit4l2		Arhgef19	Zcchc9		Magi2	Slc22a24		Sdhaf3	Aqp4
Mir344b-3	Foxe3		Fam3c	S100a7l2		Nlrp5	Rpl13		Sil1	Rarb		Rspo2	Adgrg5		Stk26	Kbtbd8
Mageb16	Basp1		Spink5	Chrm3		Olr1537	Ppa2		Cdyl	Myo9a		Rab27b	Olr984		Dnajb9	Xiap
Dcm5	Sult2a2		Itgb3	Ppp6c		Spock3	Slco1a5		Pabpc5	Tctex1d1		RGD1359508	Tacr3		Kcne5	Adcyap1
LOC306079	Cul3		Hmgb3	Ssr3		Ap2a2	Map2k6		Cyp2c7	Cd320		Nlrc4	Got2		Olr217	Gramd2b
Api5	Ptges3l1		Mettl4	Stim2		Kynu	Gns		Olr1278	Prox1		Sirt5	Ppp1r14c		Hs6st3	Olr1528
Gemin8	LOC100365773		Gucy1a2	Pgr15l		Nfic	Dusp26		Elmod1	Fndc3c1		Sult2a1	Nap1l3		Slc41a2	Zp3r
Olr1551	Cd99		Vcsa2	Cdkn1c		Stk39	Meis2		Olr542	Eif3c		Irx2	Ppp2r1a		Map7d2	Cers4
Mdga2	Slco6d1		Aspm	Scfd2		Prl8a5	Thoc2		Rp2	Vom2r26		Vegfc	Pou1f1		Vom2r26	Pth2r
Arap2	Cdh2		Olr8	Xylt2		Dok6	Zfhx4		Cenpj	Hspa8		Fras1	Parvg		Mir876	Mapkapk3
Aqp8	Cul1		Tmc3	S100g		Mir184	Idi2		Dad1	RGD1359508		Aldh7a1	Ugt2b17		Ankra2	Lrrc69
Eif3el1	Rapgef2		Pex2	Cpb1		Erbb4	Hiatl3		Polr3k	RGD1306750		Lilrc2	Bdkrb2		Fam83b	Tmem132b
Olr403	Angptl1		Slc25a2	LOC317165		Olr448	Pcdh15		Spink5	Mdga2		Rp2	Ophn1		Cistr	Ftmt
Cntnap5c	Hapln1		Mtm1	Cdh9		Hook3	Spetex-2H		Zfp217	St6galnac3		Trim9	Npbwr1		Lamtor4	Hnf4g
Angpt2	Idi2		S100a7l2	Tprg1		Tmprss15	Wdpcp		Fam170a	Cdh10		LOC317456	Prl8a9		Mageb5	Cyb561
Ctss	Spopl		Mdga2	Anks1b		Marf1	Sh2d1a		Pak1	Fggy		Eef1e1	Slitrk6		Cdc7	H2afb3
Rcc1l	Ncoa1		Hmcn1	Slc15a1		Myo9a	Arid3b		Brinp3	Atpaf1		Vom2r59	Dsc3		Iqsec2	Adam26a
Mllt10	Btg1		Impad1	Drd1		Scfd2	Etv1		Arap2	Tmem229a		Mir26a	Pbx1		Rbms1	Dcm5
Klrd1	Rnf146		Xylt2	Csmd1		Sult2a1	Abo3		Lce1m	Zfp217		Chst7	Prdx4		Kif20b	Tmem106b
Pabpc4l	Nfkbiz		Mrgprb5	Lgalsl		Pik3c2g	Mir708		Azi2	Rnf219		Olr11	Meox2		Stx16	Sntb1
Ralyl	Cyp4f5		Gabrb3	Mir370		Sema3a	Arap2		Sirt5	Wdfy2		Cdh9	Mir344i		Zmat3	Socs6
Pitrm1	Olr205		Basp1	Kctd8		Cabp5	Chmp3		Olr1645	Smr3a		Tinag	Ddit4l2		Olr1528	Pax3
Fstl5	Stard5		Spin2a	Scg2		Stag3	Sult2a2		Snx2	Ccdc175		Marcksl1	LOC317456		Laptm4b	Tnmd
Hmox2-ps1	Nlrp5		Olr1064	Fat1		Hdx	Cul1		Glul	Hpse2		Pcdhb20	Alx1		Ceacam11	Ndufa4
Nebl	Dhx36		Cst3	Pax8		Ppp6c	Tdrd3		Nol4	Trib2		Galnt7	RGD1564865		RGD1564053	Lpin1
Vom2r1	LOC102550394		Tle4	Idi2		Cdc42ep3	Nfia		Heph	Gpatch2		Nedd4	Satb1		Kif16b	Selenow
Cblif	Pax3		Pdha2	Gemin8		Cyp2j10	Cntn5		Vom1r16	Mir6322		Olr1218	Lamtor4		Rab14	Apol3
Satb1	Olr1424		Rgs18	Pdk4		Pabpc4l	Trim9		LOC365238	Trhde		Xkr9	Foxd1		Fgfr4	Cbr4
Zfp386	Ercc8		Paxip1	Olr1679		Sval1	Wdr35		Cblif	Cblb		Gabra1	Wac		Olr1660	Epm2a
Aadat	RT1-CE15		Mrps30	RGD1559714		Rxfp1	Tll1		Pou1f1	Slc1a3		Olr1666	Eef1e1		Fam199x	Ptbp2
Cdh10	Cntn4		LOC100125384	Ppp4r2		Ncoa1	Amph		Olr1375	Zfp385b		Slitrk3	Stmn4		Stambp	Olr1065
Thoc2	Vom2r46		Olr1528	Ccdc89		Paxip1	Ropn1		Olr126	Dtwd2		Prps1l1	Galc		Magi2	Olr1278
Lnc081	Gabrg2		Hdx	Stmn2		Tnfsf15	Cdk5rap2		Zbtb21	Mir344b-3		Atp5mc3	Pcmtd1		Ext2	Olr352
Ctbp2	Spetex-2D		Doxl1	Vom1r105		Cop1	Dmrta2		Dcm5	Sel1l		Mrgprb5	Nxf7		LOC365238	Mdga2
Lilrb3b	Prnp		Dpy19l4	Mtm1		Fgd4	Glrx		Olr411	Isoc1		Dhx36	Pitrm1		Hccs	Nlrp5
Pdcl	Mir1297		Btf3	Trhde		Il1rapl1	Anks1b		Cwf19l2	Mir297		Ptchd1	Vom1r60		Gpr50	Fat4
Tmem220	Lnpep		Acss3	Setsip		Rgs3	Mis18bp1		Mcf2l	Ppp4r1		Fcgr2a	Lmod2		Spink5	Mdfic
Grem2	RGD1564380		Gpr50	Kirrel3		Plcz1	Mdfic		Ddit4l2	Gpm6a		Pde4b	Sox4		Gabrg3	Ppp2r1a
Tars	Clec14a		Olr557	Gsdmc		Snurf	Mir137		St3gal1	Zfat		Prickle2	Slc7a11		Dok6	Zadh2
Cntn4	Usp9y		Esr1	Olr51		Tle1	Olr126		Heatr1	Pomgnt2		Tram1l1	Nr1d2		Zfp385b	Cpn2
Pex5l	Pcsk1		Bdkrb2	Fpr-rs3		Thsd7b	Erbb4		Dpp4	Taar8b		Clcn4	Gramd1b		Dmrtc1c1	Rnd3
Pax8	Il1rapl1		Efna5	Thbs1		Nr2f1	Sptlc3		Pcdh15	Prdx4		Mir551b	Cmc1		Tmtc2	Uri1
Mxi1	Utp23		Pabpc5	Pabpc4l		Prl8a4	Mir344b-2		Cdc42ep3	RGD1566134		Mt4	Vom2r53		Mir344b-3	Prb3
Pcmtd1	F9		Olr754	Sox6		Dipk2a	Sh3kbp1		Aldoart2	Mab21l2		Lsamp	Rgma		Prb3	Prkg1
Paqr9	Nlrp4a		Crygn	Efna5		Rgs2	Bfsp1		Slc39a10	Cdk20		Cask	Plod2		Lrrc4c	Chst7
Galc	Slc10a1		Rps6ka4	Foxa1		Ceacam11	Cysltr1		Cyp4a3	Kif5c		Prdx6	Atp2c1		Crim1	Aoah
Acss3	Ripor2		Arsk	LOC301165		Otulinl	Olr395		Chia	Mir1297		Nefl	Fam205c		Snx2	Shisa2
Bcas1	Pabpc5		Sel1l2	Tpd52l1		Sqor	Syk		Otulinl	Hmgn1		Neurod6	RGD1359508		Adgrb3	Amph
Cyp2b3	Olr1555		Slc17a6	Zfp385b		Magi1	Slc17a6		Dnajb9	Sh3gl3		RGD1566134	St6galnac3		Kcnh8	Hspa4l
Slc4a4	Hey2		Fndc3c1	Elavl2		LOC100363193	Btaf1		Adgrg5	Pdcd6ip		Ceacam3	Olr1126		Cdkn3	LOC100125364
LOC499530	Fndc3c1		Olr677	Ctbp2		S100g	Wnt5a		LOC100365008	Ankrd50		Flrt2	Dclre1c		Jun	Gsdmc
Vom2r47	Fstl5		Rnf146	Tbx3		Glra4	Ube2v2		Rpl13	LOC100365773		Ugt2b17	Tars		Rnf219	Wnt5b
Cast	Tmem154		Clul1	Olr1266		Lekr1	Smarca2		Rarb	Erbb4		Ctbp2	LOC317165		Tbx3	Prl4a1
Olr404	Pirt		Zswim5	Trem2		LOC499584	Npepl1		Acnat2	Twistnb		Ugt8	Hsf2bp		Crem	Tc2n
Peg12	Folh1		Pabpc2	Kcnh8		Stx18	Paqr9		Arx	Vom1r60		Zp3r	Tbx3		Ripk2	Sema3e
Araf	Uri1		Hspa8	Magec2		Pold3	Rxfp1		Ust5r	Rpl38		Cyp2j10	Rfk		Glra3	Ctag2
Ctsm	Aqp4		Vstm2b	St6galnac3		Smarca1	Olr410		Pabpc2	Nr2f2		Agr3	Gucy2f		Rfxap	LOC499796
Nlrp5	LOC298111		Mfsd1	Larp7		Map3k7	Rgs4		Zfhx4	Cnksr2		Shisa2	Pcdh15		Rwdd1	Kcnmb2
Sec16b	Nrsn1		Armc1	Krt4		Vom2r42	Olr1455		LOC306079	Psma1		Dsel	Sval1		Tas2r144	Dmrtc1c1
Olr1460	Fam174a		Lsm5	Mis18bp1		Vom1r13	Hmgn1		Ctnnbl1	Fscb		Aga	Fosl2		Si	Bche
Olr1332	Slc7a3		Rngtt	Olr741		Mt4	Smcp		Glra4	Adgre1		Ube3a	Dlg3		Cts7	Map3k7
Sostdc1	RragB		Exoc2	Zfp978		Vom1r55	Fgf13		Zfp799	Cdyl		Spata19	Kcnh8		RGD1565844	Fars2
Kynu	Coq7		Lce1m	Fam184b		Gpatch2	Rbfox1		Adar	Rbfox1		Khdrbs3	Fundc1		RGD1561230	Ccser1
Pls3	Olr403		Thrb	Thsd7b		LOC298111	Chst9		Pdia4	Vom2r43		Prkacb	Hcn1		Serpine2	Kynu
Slitrk6	LOC300308		Vom2r46	Tmem229a		Mir1297	Pou3f4		LOC499843	Rnf146		Slc14a2	Scfd2		Zc3h12a	Atp23
Napg	Dpp10		Tram1l1	Mir26a		Atg10	Grid2		Sphkap	Tgfbr2		Gem	Ccdc196		Kcna4	Piwil4
Sec23a	Slit2		Abcc1	Napg		Lpin1	Glul		Ccng1	Cftr		Cxcr3	Ces2g		Atp13a5	Gtf2a1
Ehf	Amph		Nedd4	RGD1309291		Aoah	Cblif		Nkain3	Cd28		Paqr9	Sil1		Ube2v2	Gsta6
Efhc2	Efhb		Maged1	Yme1l1		Kcnv1	Klf4		Ccdc196	Cxadr		Zadh2	RGD1308878		Atp2c1	Flrt2
LOC683469	Rgs2		Clec2d	Mir205		Arrdc3	Nox4		Mir344b-3	Htatsf1		LOC500827	Ccl3		Tmem132b	Plac8
Ly49i3	Gdap2		Nefl	Commd3		Olr11	Ralyl		Arf5	Gsdmc		Arsk	Vamp7		Fpr-rs3	Lhfpl1
Trps1	Got2		Nr0b1	Tnmd		Rprm	Scp2d1		Robo1	Ephb2		Adgrg7	Slc39a10		Vom2r46	Zp4
Olr1229	Olr1442		Vom2r2	Ncam2		Olr1142	Fmo4		Tenm2	Selenow		Asb9	LOC361016		Lypd1	Mir592
Tnc	RGD1306441		Lrp2bp	Rnf24		Edn3	Fscb		Kif5c	Wdr35		Vom2r11	Itgb1		Fshr	LOC100125384
Olr816	Cyb561		Stag3	Met		Cyb561	Rasl11b		Map3k7	Abca5		Btaf1	Vom2r76		Olr1332	Cdk5rap2
Mn1	Olr1455		Eif3c	Mbd2		Prkacb	Zfp978		Tigd2	Olr984		Socs6	Cers4		Edem1	Ctnnd2
Tmem229a	Pkdcc		Smr3a	Cntn5		Olr338	Ccdc89		Psma1	Magi2		LOC306079	LOC100360095		Pcdh11x	Htr1b
Epha3	LOC100911576		Try4	Vom2r63		RGD1564053	Gnl3l		Cacna1b	Kcnj6		Kcnv1	Spon1		Eif3el1	Ly49i7
LOC100910945	Olr448		Ftmt	Ddx18		Fggy	S100a7l2		Ube2v2	LOC100360095		Cdk14	Maea		Trpc4	Tox
Trdn	Tyr		Cyp2j10	Bclaf3		Nox4	Rnf146		Slf1	Tnfsf4		Atp2b1	Ripk2		RGD1562485	Hapln1
Rn28s	Vps13a		Vamp7	Sucla2		Tmem171	Lrrtm4		Dsel	Olr1392		Nfia	Sycp1		Vom1r105	Defa24
Mrps30	Epm2a		Gata3	Robo1		Zic1	LOC500028		Prrg1	Sugct		Olr1460	Olr1557		Cdh2	Spz1
Tle1	LOC100360106		Sycp1	RGD1306063		Olr404	Ubap2		Nlrc4	RGD1565959		Areg	Nox4		Cenpq	Cysltr1
Cftr	Ceacam11		Pam	Efhb		Grik2	Trem2		Vom2r47	Stx18		Hdx	Pabpc2		Il21	Vom1r90
Vom2r62	Vps54		Kif20b	Mir344b-2		Ccnh	Ar		RGD1562485	Kap		Fshr	Syt1		Pdcd6ip	Ces2g
Sema3e	Paqr9		Nfic	Sfrp4		Usp9y	Nat3		Ncam2	Car2		Gzmc	Myo9a		Irs2	Utp23
Smarca2	LOC306079		St6gal2	Gpm6a		St8sia4	Dnajc24		S100a7l2	Gabrb2		Foxa1	Slitrk5		Ntrk3	Ythdf3
Rrlt	Prss2		Magi2	Cyp4a2		Tex43	Qrfpr		Rn5s	Bche		Crispld1	Cldn3		Etaa1	Olr1557
Apc	Mir193b		Got2	Bnip1		Lrfn5	Cct8		Mxi1	Kcnh8		Tars	Magea9		Pcdh9	RGD1306441
Pcdh20	Crisp2		Mir124-2	Olr724		Hmcn1	Ptbp2		Pirt	Tnmd		Lgsn	Gpr1		Mzt2b	Adar
Ppwd1	Olr338		Rab38	Mir505		Lmbrd2	Pabpc5		Adcy2	Map3k8		Zfand6	Olr1380		F9	St6gal2
LOC100125384	Psip1		Mir708	Prl8a4		Epha7	Rasgrp1		Cdh2	Pitrm1		Pla2g4c	Ndufa10l1		Zkscan7	Gpr1
Lrfn5	Tc2n		Adcy2	Gtf2a1		Tec	Map6d1		Gucy1a2	Sv2b		Fpr1	Mtmr7		Ankrd50	Nrxn3
Mis18bp1	Abca15		Olr1765	Lingo2		Myo7a	Boll		LOC100911370	Adgrl4		Bche	Pard6g		Eda	Gpc5
Vom2r42	Anapc10		Olr79	Vom1r60		Ripor2	Dtwd2		Mageb16	Nfkbiz		Osr1	Fscb		Nrxn1	Cpb1
Ripor2	Pax8		Ccnh	Ceacam11		Tfpi2	Epm2a		Tm4sf1	Cabp5		Olr278	Kap		Grid2	Magi2
Tas2r107	Schip1		Kcnmb2	Mepe		Pp2d1	Vcsa2		Pla2g16	Lamtor4		Vom2r1	Cyp2j10		Calm2	Slc4a1ap
Vom2r46	Hspa8		Gabrb1	Mdfic		Basp1	RGD1562515		Iqsec2	Olr1528		Adcy2	Dmrtc1c1		Ahi1	Car2
Sstr1	Stim2		Tas2r144	Slc17a6		Krt4	Fgf20		Zadh2	Fmo4		Robo1	Spx		Atxn7l3b	Rasgrf1
Anks1b	Slitrk5		Api5	Ns5atp4		Alg10	ST7		Kcne5	Rab28		Xpnpep1	P2ry1		RT1-CE2	Asb9
Dusp21	Tmem126b		Cast	Tram1l1		Slf1	Map3k7		Mageb7	RGD1306063		Pwwp3b	Rps29		Polr3k	Acnat2
Ryr2	Aldh7a1		Pkhd1l1	Angptl1		Lypd1	Pcdh7		Kif20b	Gpr1		Slco6d1	Nkain3		Fat3	Tma16
Wac	Mctp2		Magi1	Olr1537		Slc8a1	Tbl1xr1		Olr651	Dnajb9		LOC499742	Prss3		Lmx1a	Caap1
Mir2985	Lgalsl		Wscd1	Khdrbs2		Fgf14	Cntnap4		Mecom	Vwc2		Olr349	Pde4b		Ptprt	LOC500028
Hace1	Dimt1		RGD1560028	Pou3f4		Cast	Slitrk5		Ctag2	Chrm3		Htr1f	Ctnnbl1		Plcl2	Sh3gl3
Aasdhppt	Hmgn1		Tmem229a	Mir3554		Psma1	Olr132		Vstm2b	Pwwp3b		Cblb	Vom2r72		Mrgprb13	Azi2
Dnajb9	Ctnna2		Pcdh17	Mir137		Slitrk5	Lmod2		March8	Fbxo33		Olr1266	Vom2r41		Mir124-2	Stk39
Olr1569	Tas2r144		Cyp2r1	Mtpap		Mir146a	Slc25a2		Afdn	Bdnf		Nupr1	Olr905		Thumpd2	Tmem126b
LOC681325	Ccdc34		Crot	Igfl3		Sphkap	Cbr4		Zcchc7	Mmp10		Tubgcp5	Met		Pirt	Andpro
Fbxo33	Pcdh7		Manea	Epm2a		Smarca2	Mex3b		Sqor	Magec2		Mir30d	Il1rapl2		Bcor	Cxcl12
Adcy2	St18		Kcne5	Cd320		Tigd2	LOC681325		Zkscan3	Arhgap20		Atpaf1	Stmn2		Atg14	Stag3
Cenpc	Vom2r42		Vom2r11	Cdc7		RGD1564865	Sphkap		Cdc7	Smcp		Lratd1	Kynu		Trem2	Stk38
Cabp5	Ppp3r1		Pcdh15	Ceacam3		LOC499742	Tmem192		Plac8	Thumpd2		Fam13a	Nfia		Prl8a5	Fscb
Cd48	Cetn1		Cyp2c7	Col11a1		Mrps30	Siglec5		LOC498971	Il1rl2		Camk2d	Pcdh19		Cdh7	Apba2
Fmo3	Sh2d1a		Mir509	Cngb3		Slc6a14	Kcnj3		Fstl5	Angptl1		Htr1b	Rnf24		Spz1	Prl8a5
Ctnna2	Cyp2r1		Nufip1	LOC100910304		Olr1055	Gp2		Fgfrl1	Ntrk3		Zfp52	Elmo1		RGD1309362	Chordc1
Defb13	Rasa1		Olr208	Exoc4		Tacr3	Kl		Chrm3	Elk1		Cnksr2	Thbs1		Myh11	Asip
Myo9a	Ccnh		Olr1557	Elk1		Cgm4	Dhodh		Gp2	Tfap2b		Olr905	Frk		Glra4	LOC498836
Mir708	Trim52		Atp23	Mir3084c		Zfp958	Olr208		Muc15	Tmem106b		Stmn2	Pcdh11x		Itgb3	Sec16b
Ccdc196	Elk1		LOC498339	Mir872		Hif1a	Aoah		Glrx	Sox6		Cdh11	Hmgb4		Mt4	Fam50a
Idi2	Adgrl2		Frk	Ccdc175		RGD1564599	Olr729		Large1	Ccdc34		Plcz1	Vwc2l		Fbxo5	Olr845
Slc15a1	Rfk		Scp2d1	Mir873		Mir30d	Fcgr2a		Ccdc179	Slco1a2		Fat3	Phka1		Ftmt	Nampt
Agtr1a	Gja1		Nup35	Nat8		Slc10a2	Ssr3		Ehf	Csmd1		Mtm1	Olr1662		Poteg	Dsc3
Mir876	Olr1064		Zfp352	Smarca1		Fpr1	Phactr3		Pcdh19	Cckar		Hmox2-ps1	Fign		Trub1	Ado
Ahi1	Ndp		St6galnac3	Abcc2		Frk	Zkscan8		Prl8a5	Tmtc2		Olr1610	Il36a		Bet1	Pappa1
Olr796	Pla2g10		Wdpcp	Hira		Lrrc69	Tecrl		Nr3c2	Hdx		Tex47	Nrp1		Esrp1	Sqle
Vom2r43	Efna5		Slc2a3	Hjv		Sntg1	Plod2		Igfbp5	Cast		Fundc2	Alg10		Mir653	Hmgn1
Angptl3	Ankra2		Slc4a1ap	Satb1		Tle4	Mgat4c		LOC100910304	Tmem135		Stag3	Cxcr3		LOC102547344	Got2
Rap2b	Skap1		Olr390	Ppwd1		Map6d1	Mir384		Pld1	Adar		Eid2b	Gtf2a1		Slc5a7	Sbf2
G2e3	Dram1		P2ry1	Rfxap		Adamdec1	Rgs18		Cetn3	Ptbp2		Spata1	Grm7		Nedd1	Vom2r34
Utp23	Chia		Tlx2	Olr139		LOC100360106	Htr1b		Sult2a2	Il1rapl2		Agtr2	Alkal1		Arl6	Mcm3ap
Ndufaf5	Plrg1		Mid1	Olr1071		Meox2	Try4		Cask	Aadacl2		Lmbrd1	Prkg2		Tex47	Rpl7a
Klhl1	Galnt7		Dact2	Dnajc24		Cdyl	LOC100360106		Btaf1	Ctag2		Kcnip2	Pitx2		Kcnk9	Mir872
Aldh8a1	Pcmtd1		Mycbp2	Mrps36		Prdx4	Mpp7		Zfp385b	Zc3h15		RGD1565355	Cgm4		Nupr1	Nlrp6
Magee2	Elavl2		Pglyrp4	Vom2r1		Epha3	Stmn4		Olr557	Plcl2		Olr1278	RGD1307595		Mfsd14b	Grm3
Cacna2d1	Sri		Rpl13	Rpp21		Mageb4	Dok6		Magi2	Ccdc196		Cisd2	Setmar		Sphkap	Sh3kbp1
Rgs17	Klrb1c		LOC683469	Pitx2		Nid2	Sptssb		Olr1365	Rfk		Itgb3	Grid2		Slc2a2	S100a7l2
Fam13a	Si		Nt5c3a	Olr23		Mpdz	Vom1r90		Ythdf3	Prb3		Picalm	Rdh13		LOC500876	Clmp
Adgrb3	Olr206		Serpinb10	Cdh2		Trpc5	Sfrp4		Ccnh	Rgs3		Lrrc8d	Snrpg		Cct8	Olr411
Ar	Sh3gl3		Tfap2a	Slc9a7		March11	Cdh9		Pamr1	Plcl1		Fbxo27	Wnt5b		Prss1	Hpgds
Nedd1	S100a10		Cisd2	Tceal1		Robo1	Col3a1		Zc3h15	Cdh9		Ust5r	Thoc1		Zfp322a	RGD1359108
Lce1m	Ly49i7		Selenok-ps2	Il1rapl1		Tgfbr2	Lrp2bp		Ints12	Tlr8		Crygn	Prl4a1		LRRTM1	Cdon
Cul1	Rnf219		Marf1	Usp9y		Tex13c	Tnfsf11		Defb13	Basp1		Gpr143	Elk1		Tfb1m	Serpinb8
Sult2a2	S100vp		Olr845	Mir193b		Sh2d1a	Tacr3		Gabra1	Pde12		Olr1658	Ndufs6		LOC500028	Mir31
Vom2r72	Api5		Zdhhc15	LOC498339		Eif3c	Mt4		Cyp2j10	Gls		Ppp4r1	Hs3st1		Fastkd2	St8sia4
Slitrk5	Rad23b		Rbfox1	Atpaf1		Parvg	Map7d2		Vcsa2	Ccng1		Arhgap12	Nedd4		Ccdc196	Lnpep
Fgf5	Vom2r55		Pcdh11x	Slc6a14		Spata1	Irs2		Ndufa10l1	Fat4		Krcc1	Stpg2		St3gal1	Cask
Dr1	Dnajc24		Ndufa10l1	LOC681325		Trub1	Mospd1		Mir876	Cldn34d		Nadk2	Swap70		Piwil4	Slc9c1
Slitrk2	Bin2a		Pdk4	Sv2b		Tmx4	Pla2g16		Mab21l2	Kcnip2		Hgf	Olr1565		LOC100911370	Ddx18
Dusp1	Rasgrp1		Cngb3	Adcyap1		Glrx	Nt5c3a		Ctbp2	LOC102546391		Hif1a	RGD1562485		Adgrl3	Klrb1c
Gsta6	Gabrg3		Slc15a1	Rab12		Jun	Pigm		Fmo4	Got2		Rtl8a	Cntnap5b		Psgb1	Sertad4
S100a7l2	Cenpj		Pdcd6ip	RGD1309748		Sec23a	Lrfn5		Olr1155	Gramd2b		Map3k7	LOC683313		Nr4a2	Arl5a
Radx	Cpped1		Spopl	Fbxo33		Vom2r61	Nr3c2		Mepe	Olr745		Pudp	Casp12		Cdh9	Prl8a4
Il1rapl1	LOC499565		Tma16	Btf3		Pcsk1	Tm4sf1		Olr1071	Kcnd2		Slitrk5	Sox2		Mir3565	Bmp4
Olr1662	Cenpc		Siglec5	LOC361016		Tma16	Il10		Scp2d1	Pcdh19		Lrrtm4	Pkhd1l1		Olfm3	Dmrta2
Epha7	Bche		LOC680200	Schip1		Syt4	Mir3588		Mcpt1	Dclre1c		Cdh10	Iyd		Clcn4	Efhc2
Mir146a	Casp1		Fgf13	Tars		Il10	Prkcq		Tbl1xr1	Wscd1		Fam71e2	Pwwp3b		Gja6	Ralgapa1
Rspo3	Col11a1		Mir146a	Arid3b		ST7	March8		Fgfr4	Pcmtd1		Cwf19l2	LOC100360106		Chst7	Slc39a10
Ceacam11	Anxa1		Bmp4	Cct8		Cdh9	Tyr		Lgals5	Clcn4		Ahi1	Lrrtm3		Nat3	Cntn5
LOC102547344	Aoah		Radx	Gpr158		Gpr31	RGD1559714		Plaat1	Prex2		Spetex-2B	Iars		Gpr1	Pik3c2g
Stmn2	Plaat1		St8sia4	Fam98a		Btbd9	Prss2		Sox5	Sec23a		Epsti1	Cdc42bpa		Olr11	Xrcc4
Mpdz	Pgrmc2		Mfap4	Itgb3		Sucla2	Adgrg7		Olr1555	Pou6f2		Cib2	Tnfrsf8		Mir6322	Magec2
Tpk1	Mmp3		Papss1	Olr126		Hace1	B3galt1		Gdap1	Ppwd1		Tent5a	Serpinb7		Lnpep	Lrriq3
Olr1055	LOC103695172		Gramd2b	Hs6st3		Naalad2	Maged1		Ceacam3	Bcas1		Cdyl	Fam83b		Olr1065	Slco1a5
Uri1	Clcn4		Stk39	Syt13		Sult2a2	Piwil4		Olr1641	Mir3565		Grin3a	Fam98a		Nfkbiz	Vom1r55
Mir653	Zfp622		LOC500028	Fam13a		Kctd8	Kcnh8		Serinc1	Olr338		Tmprss15	Kcna4		Dcaf5	Olr677
Slc8a1	Ikzf1		Slc30a5	LOC689412		Nol4	Tnfsf10		Hs6st3	Arid3b		Musk	Sult2a2		Basp1	Setmar
Cwf19l2	Rasl11b		Ankra2	Fer		Ebag9	Pbx1		Fam50a	Olr437		F13a1	Vom2r47		Bin2a	Tnfsf11
Itgb1	Cwf19l2		Trpc4	Fam83b		Tlr8	Ophn1		Srgap1	Galc		Ctsm	Fshr		Cetn1	Gabrb1
Olr1380	Olr217		LOC498368	Mat2b		Plcl2	Dusp21		Eid2b	Wdr54		Klhl29	Rngtt		Ripor2	Olr724
Mir509	Mbd2		RGD1559804	Prl8a9		Cym	Dock11		Defb30	Wnt5b		LOC100363289	Sh3gl3		Fosl2	Mt4
Lratd1	Osbpl6		Prl8a5	Socs6		Olr1460	Habp2		Iyd	Defa24		Ly6e	Sox6		Cntn5	Pth
Olr1645	Rab28		Plod2	Plod2		Kl	Aldh8a1		Hdx	Arrdc3		Ptprt	Cyp4f5		Eef1e1	Gata3
Spock3	Swap70		Swap70	Olr396		Mageb7	Jun		Adam28	Cldn24		Yme1l1	Skint1		Mrps9	Angpt2
Dmac1	Has2		Slc2a2	Dusp21		Galntl6	Nova1		Snip1	Mageb4		Adam26a	Tmed3		Rbfox1	Dtwd2
Glra4	Zranb2		Cym	Pirt		Slc25a2	Cdh11		Serpinb8	Mt4		Ank3	Rgs18		Trhde	Trim42
Try4	Mir465		Phactr2	Cdh11		Ints12	Slc4a4		Trps1	LOC303448		Pabpc5	Slc2a3		Chordc1	LOC259244
Chrm2	Orc5		Arrdc3	LOC689840		Slitrk3	Olr338		Aldh8a1	Cyb561		Cntnap5b	Bmp4		Pla2g16	Ccnh
Picalm	Olr132		Msl3	LOC102547344		LOC499796	Npepo		Thoc2	Swap70		Fbxo43	Kcnab1		Prss2	Dnajb9
Nox4	Cenpq		Akirin2	Slc4a4		Mettl4	Amer1		Arl6	Tgds		Tacr3	Tmem67		Nlrp5	Rnf24
Sptssb	Nrcam		Ankrd50	LOC498971		Ndufaf5	Fstl5		Aco1	Prl8a5		Ftmt	Drd1		Mir184	Marcksl1
Vti1a	Slc4a4		Spata1	Gpr149		Aven	Vom2r64		Ndufa4	Metap2		Aadat	Pirt		Api5	Sult2a1
LOC499843	Abo3		Adgrl4	Olr1064		Fam3c	Arsk		Nlrp4	Mtm1		Hnf4g	LOC300308		Glul	Sstr1
Olr1539	LOC498971		Tle1	Tmem192		Sycp1	Cdh6		Slc8a1	Lrfn5		Adra1b	Lrfn5		Casp12	Atp1b1
Rspo2	Nxt1		Tex13c	Cmc1		Chrm2	Olr1660		Sptlc3	Aff1-as1		Papss1	Tecrl		Vcsa2	Aadacl2
Prss1	Olr677		Rxfp1	Nox3		Peg12	Cdh2		Angpt2	Tox		Ntrk3	Pcdh20		Mir193b	Olr1064
Stpg2	Olr1071		Cdk19	LOC317456		Nlrp6	Azi2		Cntnap5c	Stk39		Kcnma1	Zmat3		Smpx	Dcdc2c
Olr11	Dusp26		Smarca2	Agtr2		Mup4	Rfk		Steap4	Nefl		Mageb7	Si		Zfp641	Nrxn1
Slc39a10	Stmn2		Mdfic	Tbl1xr1		Pid1	Snx2		Dipk2a	Map2		Wdpcp	Prl8a5		Acox1	Csmd1
Stk39	Mir30d		Plcl1	Eef2kmt		Slit1	Spata4		H2afb3	Dynlt3		Efna5	Gabrg1		Zwint	Slc14a2
Olr1145	Tacr3		Dram1	Hnf4g		Mir31	Olr1645		Rorb	Lrriq3		Sh3kbp1	Ripor2		Nxt1	Adgrb3
Tma16	Pde4b		Ints12	Kcne5		Gpr149	Mir31		Sox11	Snx16		LOC680200	Ddx18		Dpyd	Rdh13
Gdap2	Pid1		Pclo	Ythdf3		March1	Olr141		Sult1e1	Idi2		Grm3	Dram2		Abca13	Snx2
Zfp763	Cdk19		Pcsk1	Nrcam		Ppa2	Krcc1		Mir592	Tas2r144		LOC100910945	Fam170a		Pou1f1	Pramef8
Galnt7	Usp11		LOC683313	Ccdc179		Trh	Tex13c		Spetex-2C	Rasl11b		Plac8	Epm2a		Lilrb3a	Ly6e
Map3k7	Glul		Cldn34d	Glra3		Lce1m	Trub1		Cdh7	Vom2r72		Wscd1	Adgrl4		Pik3c2g	RGD1306750
Tyr	Setmar		Sfrp2	Trps1		Dse	Foxp2		Stpg2	B3galt1		Olr1645	Kif20b		Olr1666	Lamtor4
Pcdh9	Klf4		Tesk1	Etaa1		Cblb	Sstr1		Pde3b	Dpp4		Gnl3l	Cntnap5c		Lmod2	Pak1
St6galnac3	Olr724		Tnmd	MGC95208		Maea	Nol4		Col3a1	Zfp386		Commd3	Rprm		Slc9a2	Ptprr
St8sia4	Hs6st1		Rn28s	Fam205c		Lratd1	Adad1		Rspo2	Hmcn1		Plpp2	Mir31		Prim2	Rapgef2
Efna5	Kirrel3		Vom2r55	Olr1079		Lingo2	Clec14a		Tas2r106	RGD1309748		RGD1306441	Tmtc4		Fxn	Edem1
Dnajc24	Dcaf5		Mtmr7	Casp1		Smr3a	Vom2r42		Sinhcaf	Cers4		Exoc2	Atp23		Defb13	Pkdcc
Lgalsl	Tars		Zic1	Ncam1		Rspo2	Aga		Tceal1	Nufip1		Hsp90ab1	Cox7c		Grm3	Rap2b
Fndc3c1	Paxip1		Apob	Si		Traf1	Eepd1		Olr1126	Olr1065		Setsip	Prex2		Hmx3	Nr4a2
Kctd8	Klhl6		Ivl	LOC500827		Slitrk4	Nr0b1		Hcn1	Vom2r55		Siglec5	Aadacl2		Agtr2	Il13ra2
Slc7a3	Mtdh		Lrba	Olr411		RGD1561958	Zadh2		LOC102548847	Diaph3		Mdga2	March11		Smad2	Bmt2
Cblb	B3gnt6		Olr1551	Tmtc4		Pclo	Mtpap		Ankrd50	Abca13		Pex5l	Zp4		Dr1	Mir3084c
Slco1a2	Olr1528		Mup4	Ikzf1		Vom2r72	Klhl14		F9	Vom1r55		Mab21l2	Ctnnd2		Olr411	Serpine2
Pln	Rnd3		Iars	Kynu		Slc26a5	Utp20		Fgf13	Heatr1		Cntnap5c	Map2k4		Fam174a	Scg2
Stmn4	Olr796		Nalcn	Doxl1		Rbfox1	Ankrd7		Cebpb	LOC499542		Col11a1	Zfp217		Mir350-2	Pudp
RT1-A2	Fgf9		Apc	Eya4		Hjv	Lrrc8d		LOC361016	LOC100302465		Otulinl	LOC499584		Kazn	Mab21l2
Smad2	Rcbtb1		Olr518	Slitrk5		St18	Ctnnb1		Senp17	Snca		Zfhx4	Gja6		Chchd3	Gdf7
Tec	Fermt1		Hpse2	Dcaf5		Hmgb4	Stag3		Spx	Trim9		Mir370	Cngb3		Acnat2	RGD1562485
Pik3c2g	Vom2r47		Picalm	Agtr1a		Xylt2	Lratd1		Tmprss11b	Ccnh		Impad1	Ccdc34		LOC691895	Plrg1
Tmtc4	Etaa1		Pitx2	Cenpq		Nr1d2	Pcsk1		Ahi1	Btg1		Ppm1a	Vom2r60		Mad2l1	Nedd4
Zfp799	Foxb1		LOC100360106	Rnf219		Olr1266	Efna5		Gbe1	Ppm1a		Epb41l4a	Zdhhc15		Heatr1	Habp2
Rgs4	Pudp		Kcnh8	Fggy		B3galt1	Gabrg3		Nrp1	Slain2		Fmr1	Bet1		Grm8	Chrm3
Commd10	Lmo7		Elk1	Lrrc4c		Ptges3l1	Cers4		Tmem192	Dnajc24		Rprm	Arhgap12		Taar8b	Eif3c
Pdk4	Ccng1		RGD1561230	Olr1766		Grm3	Sema3a		Abt1	Apol3		Nlrp5	Gpr39		Olr542	Frmpd4
Grin3a	Slitrk6		Hyal4	Lin7c		Phex	Tnmd		Pls3	Jam3		Rbms1	Habp2		Rab21	Dusp6
LOC500028	Slc25a2		Atp6v1h	Trpc4		Pde4b	Fundc1		Map2k6	Tex43		Clul1	Mir1298		Cuzd1	Map6d1
Gpr22	Fbxo33		Slc25a46	Acvr2a		Npepo	Rgs17		Lrrc7	Ptges3l1		Stxbp6	Gabrp		Olr901	Cyp2c7
Cahm	Arid4b		Shh	RGD1566134		Hmox2-ps1	Olr557		RGD1359508	Vps54		Scn1a	Nat1		Ppa2	Rpp21
Mctp2	Olr1124		Slc26a5	Htr1b		Mtm1	Mdh1b		Fbp2	Stag3		Large1	Gria3		P2ry1	Klf5
Tex13c	Aadat		Zfp799	Sycp1		Mir509	Tex43		Mctp2	Maea		Edn3	Hmcn1		Slc4a4	Crisp2
Map6d1	Hdgfl1		Gpr158	RGD1559804		Ndufa4	Prl8a9		Pcmtd1	Il1rapl1		Dpy19l1	Cabp5		Stim2	Cxxc4
Tmem192	Wnt5a		Vldlr	Aadat		Chmp3	Lypd1		Olr1229	Olr1124		Nrcam	Mir6322		Dpp6	Spink5
Lpin1	Scn7a		Abo3	Tas2r143		Mir873	Mrgprx2l		Rnf219	Rapgef2		Stk26	Fhdc1		Rpp21	Gpr173
RGD1306063	Ppm1a		Wnt5b	Lrrc8d		Picalm	Sh3gl3		Magec2	Tmem192		Ncam2	Eepd1		Camk2d	Sult2a2
RGD1561958	Arsk		Tmem178b	Cacul1		Zbtb21	H2afb3		Mir3084c	Capza2		Spin2a	Fgfr4		Pgk1	Kcnip2
Tmem106b	Nedd4		Dpy19l1	Mapkapk3		Heca	Tmtc4		Mgat5b	Cpb1		Hnmt	Agtr2		Cngb3	Spink6
Adar	Pde10a		Zfp641	Slit2		LRRTM1	Fam181b		Gzma	Clec2d		Malrd1	Olr816		Frmpd4	Sec61g
Gpr1	Mtmr7		Zc3h15	RGD1306195		Atg14	Mapk4		Sqle	Lpin1		Mcm3ap	Cyp2c7		Btaf1	Ubxn2a
B3galt2	Arl5a		Golt1b	Fzd1		Zfp978	Rab11fip2		Hcrtr2	Nck2		Cysltr1	Hspa8		Galnt7	Aptx
Dmap1	Nck2		Slc7a3	Pcdh20		Gls	Cenpn		Cym	Adam26a		Plcl2	Tle1		Eml5	Tle1
Bcat1	Gsdmc		Foxp2	Bckdhb		P2ry10	Fggy		Mab21l1	Enpp2		Cd320	Boll		LOC683313	Reg3b
Atxn7l3b	Asip		Lin7c	Mir325		Khdrbs3	Lgalsl		Siah3	Ccng2		Olr126	Olr410		Zcchc9	Tfb1m
Gtf2a1	Grm3		Nr2f1	Ncoa1		Fbxo43	Xiap		Trim11	Olr1557		Sil1	Thsd7b		Kif5c	Chchd2
Serpinb10	Vom1r13		RGD1561958	Olr1767		Mir344b-2	Ctag2		Epb41l4a	Olr179		Dock11	Lrrc8d		Rap2b	RGD1359508
Myl1	Ctnnd2		Adgrl3	Mrgprb13		Tc2n	Pcmtd1		Tlr8	RGD1562485		Cebpd	Steap1		Jrkl	Pirt
Slc2a3	Tmx4		Pomgnt2	Cistr		Tesk1	Ntrk3		Nmbr	Vom1r90		Slc8a1	Mir187		Ugt8	Olr1428
Smpx	Npepo		Olr582	Arsk		Cnksr2	Ccny		Foxd1	Krtap16-5		Btbd9	Pdgfb		Sub1	LOC691215
Tle4	Fbp2		Ap4s1	Syk		Ccdc34	Mir653		LOC499584	RGD1564865		Iars	Adam28		Hmgxb4	Clec14a
Cenpw	Zadh2		Cd320	Ptpn18		Sbf2	Psat1		Rapgef5	Mir344g		St3gal1	Olr365		Sntg1	Fnip1
Zranb2	Nr3c2		F9	Lhfpl1		Gdap1	Kcnma1		Sptssb	Map3k7		Noct	Ugt8		Fign	Nxt1
Hook3	Camk2d		RGD1564865	Spz1		Defa24	Ceacam11		Rrn3	Gabrg2		Arhgef19	Fat3		Cacna1b	Ndp
Ccnh	Cyp2c13		Angptl1	Chst7		Bend5	St8sia4		Ctnnb1	Pde1c		Igfbp7	Hs3st3a1		Pbx1	Sri
Npepl1	Slc9a7		Olr23	Fgd4		Gdpd2	Olr542		Ephb1	RGD1564380		Rup2	Cnksr2		Med22	Tfap2a
Ncam2	Rgn		Otulinl	Trim44		Rhobtb1	Mcm3ap		Nat3	Glra3		Olr1265	St3gal1		Gabrb1	LOC100365773
Ddit4l2	Gpr1		Hace1	Sspn		Olr1380	Spink6		Kcnk1	Lrguk		Scp2d1	Lgalsl		Krt4	Spata4
Zkscan7	Cdk14		Olr1065	Dtwd2		Moxd2	Apc		Chrm2	Scn7a		Efr3a	Hmgb2l1		Rbm20	Snip1
Vamp7	Abcb7		Atpaf1	Jam3		Pappa1	Ppp4r1		Prkacb	Xrcc4		Chm	Vom2r61		Dock9	Ifna4
Cpb1	Ctnnb1		Ralyl	Fam71d		Efemp1	LOC103689947		Arrdc4	Zc3h12a		Pde3b	Spopl		Sqor	Apob
Meis2	Nsmce3		Hif1a	Pga5		Vom2r55	RGD1562485		Nfkbiz	Aldh8a1		Olr518	Gpr139		Mab21l1	Pip5k1b
Rims2	Ugt8		Commd10	Msx2		Mid1	Sry		LOC100125364	Fgf20		Tll1	Trhde		Stk38	Zfp641
Serpinb8	Hcn1		Tpk1	Kcnh7		B3gat2	LOC685171		Slc4a4	Dhx36		Dupd1	LOC100365773		Dcdc2c	Slc1a3
Prss2	Mcpt1		Tnc	Vom1r9		Olr132	Fbxl14		Rab12	Slc28a2		Slc26a5	Mir137		Ncoa1	Mrgprx2l
Olr367	Iyd		Eepd1	Mycbp2		Arap2	Myo7a		Ddx18	Smpx		Api5	Vom2r42		Ppp6c	Cacna1a
Jun	Prom1		Pde4b	Ect2		LOC100365773	Tram1l1		Nfia	Apob		Calm2	Cxadr		Klhl14	Cd244
Gja1	Mir344i		Ptp4a1	Tnfsf15		Zfp386	Trpc5		Pde4b	Srd5a3		Stim2	Ppa2		Src	Olr410
Andpro	Olr984		Ppa2	Abo3		Ndp	Eef2kmt		RT1-A2	Hs6st3		Lgalsl	Nox3		Cdk14	Dock11
Grm7	Eda		Nox4	Eif3el1		Mir876	Fer		Rab38	Mgat5b		Ccdc85a	Cenpw		RT1-CE5	Hs3st1
Vegfc	Angpt2		Krcc1	Clhc1		Try4	Api5		Commd10	Gabra2		Virma	Adss		Commd10	Irx1
Slc30a5	Cnksr2		Gbp4	Kcna4		Stard3nl	Iars		Hmox2-ps1	Dpp6		Piwil4	Il1rl2		Spin1	Jam3
Pabpc5	Vom1r55		Mageb16	Cyp2c7		Nr2f2	Cxadr		Mad2l1	Gramd1b		Gpr22	Arid3b		Eif3c	Ptchd1
B3galt1	Xkr4		S100g	Olr1065		Cst3	Fermt1		Hmx3	Pirt		Olr636	Olr179		Rab28	Zfpm2
Zadh2	Cyp4a3		Rfxap	Olr304		G2e3	Mir872		Bche	Sec16b		Kcnh8	Clec2d2		Hace1	Klhdc2
Acadl	Abcc1		Mir370	Flrt2		RGD1306063	Larp7		Pax3	Gabrg1		Hmgb2l1	Sec61g		Lgals5	Tnfrsf8
Tarsl2	Vom2r3		Kbtbd8	Rarb		Siah3	Cand1		Cyp2c13	Slitrk2		Mir505	Hmgxb4		Chmp7	Fgf20
Slc9a7	LRRTM1		Olr206	Gja6		Sox2	Ugt2b17		Olr115	Hif1a		Cpa6	Tfap2b		Prr16	Osr1
Raet1l	Tdo2		Rwdd1	Stxbp6		Klre1	Ripor2		Si	Bin2a		Tmem67	Tex43		Lgalsl	LOC103695172
Slain2	Reg3b		Klhl1	Adamts9		Sertad4	Tinag		Mid1	Manf		Olr984	Marcks		Hspa4l	Gabrb2
LOC317456	Fam13a		Ahr	Rab14		Tarsl2	Klf5		Mdh1b	Ly49i4		Zfp622	Cdk20		Sec23a	Ppm1a
Vom2r29	Kcne5		Meis2	Tc2n		Ripk2	Slc1a3		Tnc	Tyr		Lrp2bp	Abcc1		Slc39a10	Slc2a2
Frmd3	Robo3		Rb1cc1	Tmem126b		Sema3d	Olr1423		Slitrk6	Lrrc40		Gemin8	Wnt5a		Nol4	Grin3a
Hdx	Akr1c12		Prrg1	Mcm3ap		LOC498368	Scn7a		Adam26a	Dab2		Olr657	Dad1		Mllt10	LOC499542
Olr845	Tmem45al		Grm3	Mir3565		Gabrp	Fgfrl1		Xkr9	Poteg		Vom1r55	Mtdh		Diaph3	Hira
Olr206	Snip1		Chek2	Mir105		P2ry1	Cyp2j10		Gbp4	Iars		Atg10	Prp15		G6pc3	Tas2r143
Mir17	Naglt1		Fmr1	Cdyl		Myl1	Hmox2-ps1		Slc26a5	Peg12		Slc1a3	Slc17a6		Olr1766	Cep112
Il10	Glrx		Hao1	Adcy8		St6galnac3	LOC500702		Uba2	Olr1286		Clec14a	Nat3		Dpy19l4	Sema6d
Lin7c	Thbs1		Rgr	Rnf115		Slitrk6	Cyp2b3		Fbxo33	Syndig1		Dnajc24	Il9r		Vom2r67	Fancb
Gba3	Zfp386		Adamts9	Xirp2		Fhdc1	Bnip1		Runx1t1	Ptprr		Rfk	Etv1		Nap1l3	Hook3
Vom2r53	Edn3		Mir3597-2	Cyp2c13		Olr203	Selenok-ps2		LOC689316	Gpr143		Map4k3	Gnrh1		Kcnab1	Ceacam3
Olr901	Vom2r29		Zfhx4	Alx1		Oprk1	Vom2r6		Dkc1	Dram2		Mir325	Cd55		RragB	LOC252890
Tecrl	Nid2		Ephb1	Atxn7l3b		Mir2985	Esr1		Sntg1	LOC499565		Tnfsf15	Slc6a15		Gcc2	Krtap16-5
Ubap2	Zmat3		Hmgb2l1	Tll1		Rap2b	Gbe1		Larp7	LOC103695172		Armc1	RT1-A2		Rbmx2	Gdap2
Gns	Atoh1		Jam3	Rapgef2		Ncam2	Klrd1		Fut9	Cenpc		Olr141	Tas2r144		Tmem178b	Tktl1
Mir3554	Syk		Ncoa1	Tbx15		Vamp7	Cop1		Pln	Olr677		Ndufa4	Rab12		Fzd1	RGD1308878
Zfp622	RGD1562485		N6amt1	Snx2		Mir3597-2	Mxi1		Dhx36	St6gal2		Tfap2b	Pde1c		Vom2r42	RGD1566134
Wdr35	Irs1		Triqk	Ptges3l1		Slc1a3	Tbx3		Armc1	Lrrc19		LOC685171	Rgs3		Cyp2c13	Acsbg1
Olr657	Kif2b		Tc2n	Pde12		Cyp2c12	Pex5l		Eef1e1	Nfia		Cdh2	Pls3		Magi1	Yme1l1
Parvg	Gria4		Cxadr	Grm8		Adgre1	Tmem47		LOC499136	Kcnk10		Prl8a5	Olr1266		Tfap2b	Psip1
Cmc1	Tnfrsf8		Olr367	Mir6322		Rps15a	Araf		Mtmr1	Fzd1		Cblif	Map3k8		Ctnna2	Pik3c3
Ctag2	RGD1559714		Ehf	Ralyl		Radx	Gba3		Olr1266	Dusp21		Dnajb9	Fndc3a		Angpt2	Atf5
Nfic	Mepe		Trpc5	Adamdec1		Eepd1	Igfbp7		Eda	Olr392		Runx1t1	Mrpl32		Spopl	Npbwr1
Ints12	Raet1l		Tmprss11b	Slc6a15		Pex2	Arl6		Celf4	Cwf19l2		Slitrk2	Smcp		RGD1308878	Qpct
Tgds	Grm7		Boll	RGD1562515		Adgrl2	Pudp		Zswim5	Marcks		Rwdd1	Aadac		Lrrc8c	Magi1
Afap1l2	Olr788		Rap2b	Slitrk6		Olr1442	Dcm5		Drd1	Olr410		Nap1l3	Fbxo33		RGD1559714	Cyp4a2
LOC498933	Sqor		Sult2a2	Tamm41		Acss3	Txnl1		Hdgfl1	Slc39a10		Heatr1	RGD1309748		Robo2	Shh
Sirt5	Herc2		Gpatch2	Ccng2		Triqk	Fam71e2		Atp2b1	Tmed5		Tmem45al	Agtr1a		Ctbp2	Map7d2
LOC689412	Olr178		Mir653	Orc5		Mc4r	Ripk2		Olr1073	Palmd		Mxi1	Ppp6c		Jam3	Cdk14
Ebag9			Mitf	Pkdcc		Cyp2r1	Slc6a14		Olr577	Crispld1		P2ry10	Fstl5		Tbpl2	Gpr31
RGD1564865			Dusp6	Stxbp4		Galc	Afdn		Chi3l3	Kcnj3		Cckar	Vom2r64		LOC298111	Ankrd7
Tmem178b			RGD1306441	Arhgap28		Mir708	Vom2r54		F8a1	Robo3		Ccng1	Zfp52		Dkc1	LOC689770
Trak1			Olr1512	Atoh1		Casp12	Adam28		Grxcr1	Abcg2		Lrrc7	Olr1064		Slc2a3	Anks1b
LOC499742			Prdx6	Hpse2		Cacna2d1	Gdap2		Adgrl2	LOC108348453		Dad1	Itgb3		Rbx1	P2ry10
Tex43			Rab28	Foxg1			Glra3		Rabgap1l	Iyd		Msantd4	Olr821		Dpy19l1	Cdh7
Akirin2			Smarcad1	Etv1			Cdc42bpa		Ckap4	Msantd4		Spopl	Tmtc2		Xkr4	Fmo3
Eif3c			LOC317165	Pabpc5			Moxd2		Tex43	Thoc1		Il1rapl1	Tnmd		Mir31	Nlgn1
Adam26a			Chrm3	Slco1a2			Chst7		Pga5	Gdap2		Cyp2c7	Olr1679		RGD1306063	Fggy
S1pr1			Prss1	Sec16b			Ndp		Capza2	Mepe		Gdf6	Oma1		Dipk2a	Hcrtr2
Lrguk			Ccdc85a	Vom2r52			Gja1		Erbb4	St3gal1		RragB	Hsfy2		Vom1r9	Pkhd1l1
Lsamp			Slc28a2	Ctdspl2			Etaa1		LOC683313	Aadat		Rasgrp1	Grem2		Mir30d	Ms4a2
Sox11			Vom2r52	Vstm2b			Klf12		Adgrb3	Olr542		Ythdf3	LOC298111		Arrdc3	Hmgxb4
Tnmd			Mir592	LOC498084			Ebag9		Bub3	Cngb3		Mir872	Olr392		Olr327	Lrguk
M6pr			Rraga	Zfp37			Apob		Manea	Dcm5		Htr7	Olr115		Olr1428	Laptm4b
Syt4			Ccnd2	Cahm			Noct		Tnfrsf11a	Usp11		Elmod1	Anapc4		Adcy8	Vom2r47
Prps1l1			Nap1l3	RT1-A2			Il1rl2		Slc10a2	Oma1		Mmp16	Pga5		Slain2	Olr816
Xylt2			Ptbp2	Shh			Slco1a2		Ccdc85a	Sec61g		Stambp	Ccdc175		Pabpc4l	Rgs1
Wnt5a			Syt4	Pam			Lnpep		Pgk1	Tbl1xr1		Acat2	Prss37		Ttc30b	LOC102548847
Tpbg			Olr1380	Nlrp4a			Plscr4		LOC681325	Cdon		Ehf	Ptf1a		Sh2d1a	Jrkl
Gdpd2			Vwc2	Mir652			LOC300308		Vom2r29	P2ry10		Calcr	Fbxl14		Hmgb2l1	Palmd
Cetn3			Olr657	Olr217			Dad1		Ar	Trim44		Mir509	Prkd1		Olr1090	Mbd2
Klre1			Fancb	Fam199x			Lix1		Abcc1	Brinp3		LOC683313	Cstf2t		Selenow	Hspa8
LOC498971			Serpinb8	Dpp10			Nlrc4		Taf1a	Impg1		Cct8	Aven		Ebag9	RGD1564380
Adgre1			Oxsm	Zbtb21			Hcn1		Lsamp	RGD1559804		Vom2r29	Ccnl1		Nox4	Cyp4a3
Nrxn1			Pik3c2g	Mettl4			Olr1666		Ucp1	Mir872		Rab28	Olr922		Rps4y2	Slc22a2
Lrrtm3			Vom2r53	Dlg3			LRRTM1		Hspa8	LOC300308		Kcnj15	LOC102550394		Zfp352	Lrrtm3
Hjv			Bcat1	Nck2			Syndig1		Parvg	Stmn2		Crem	LOC689316		Vom2r64	LOC691083
Fam3d			Acadl	LOC102550394			Ust5r		Mospd1	Crim1		RGD1309748	Nnt		LOC681325	Prxl2a
Rps15a			LOC365238	Kif5c			Ccdc196		Fam181b	Virma		Adgrl4	Scp2d1		Tnmd	Sucla2
Sgce			LOC691895	Olr1724			Adam26a		Mir31	Fbxo8		Tlx2	Atp5po		Mcpt1	Zfat
			Cdh11	Vom2r47			Eif3el1		Slc22a2	Ceacam11		Klrd1	Foxp2		Il6	Rims2
			Sec61g	Hsf2bp			Slc26a5		Ugt2b7	Ncam1		Tbx3	S100g		Yme1l1	Oxsm
			Prps1l1				Commd3		Serpinb10	Apoo		Foxo1	Mepe		Hmgb1	Ppargc1a
			Clrn1				Atg14		RGD1560146	Vom2r2		Ctnna2	Utp23		Olr1557	Cdc7
			Ryr2				Lrrn1		Mup4	Setmar		Slc9c1	Eif5		Lce1m	Pcsk1
			Tfap2b				RGD1565355		Stxbp4	Crtc1		Kctd8	Pcdha1		Ly6e	Fstl5
			Mecom				Anapc10		Dpp6	Klrd1		Vom1r60	Mir295-1		Nova1	Pigm
			LOC100910945				LOC100363289		Orc5	Fam228a		Fam181b	Bnip1		Sucla2	Peg12
			LOC499742				Mettl4		C6	Dsel		Cdc7	Pde12		Ccng1	Slitrk1
			Zfp958				Nrsn1		Ppp6c	Vom2r46		Gripap1	RragB		Cckar	Vipr2
			Klrd1				Zfand5		Olr141	Sirt5		Pde12	Ctbp2		Boll	Cdh10
			Gls				Mir3554		Ralyl	Plppr1		Efnb2	Mir344b-2		Vamp7	Adss
			Il10				Col8a1		Ebag9	Rpl13		Efhb	Ly49i4		Stmn4	Zfp608
			Arl4a				Plcz1		Lypd1	Tmem178b		LOC100911370	Naglt1		Myo9a	Folh1
			Btbd9				Serpinb7		RGD1562515	Stx16		Vwc2l	Atp6v1h		Sema6d	Trim52
			Olr639				St3gal1		Mfsd14b	Adamts5		Eif3c	Lrrn1		Scfd2	Slco1a2
			Gba3				Mir325		Cebpd	Shisa2		Fancb	Sh3gl2		Cav2	Mir205
			Rspo3				Tmem68		Gria3	Rcor2		LOC100125364	Dmd		Itgb1	Plpp2
			Il9r				Wdr78		Zfp978	Olr1096		Aqp4	Pdha2		Zfp217	Lmx1b
			Mir17				Smlr1		Fgf9	Sox4		Mdfic	Slitrk2		Taf9b	Cym
			Trib2				P2ry10		Tpd52l1	Stau2		Tex13c	Impad1		Ubap2	RGD1305645
			RragB				Bcas1		LOC498933	Ophn1		Tnfrsf8	Il10		Zkscan8	Fam13a
			Acox1				Ly86		Pigk	Andpro		Sfrp2	Thumpd2		Olr1767	Spopl
			Hjv				Mir6322		Pglyrp4	Vom1r64		Mtmr7	Osbpl6		Olr410	Zfr
			Dok6				Mbd2		Siglec5	Olr365		Dtwd2	Ythdf3		Nap1l2	Il1rapl2
			Tlr4				Hook3		Olr1765	Elavl2		Prp15	Dusp21		Ppp3r1	Pde1a
			Ptges				Ccnh		Impad1	Olr1376		Defb30	Pglyrp3		Habp2	Galnt7
			Tarsl2				Kcnip2		Aasdhppt	RGD1564053		Olr208	Rtcb		Zfp709l1	Prl7d1
			Dram2				Dusp6		Amph	Vom1r9		Ckmt2	Casp1		Cyb561	Tmem135
			Tmem68				Cul3		Zfp709l1	Olr1551		Ppp6c	Map7d2		Chd2	Foxg1
							Plpp3		Pex5l	Defb13		Olr1376	Prrg1		Snx16	Ugt8
									Zic1	Thbs1		Crisp2	Apol3		Fgf13	Tmeff2
									Map2	Alkal1		RGD1564770	Rcn2		Fbxo33	Arntl
									Car2	March11		Spink6	Zfp386		RGD1559804	Ptges3l1
									Exoc4	Olr816		Reg1a	Cct8		Sertad4	Nt5c3a
									Uqcrc2	Sox11		Gucy1a2	Asz1		Ptf1a	Nox4
									Rasgrp1	Cdh20		Nr2f2	Cenpc		Gabrp	Adrb2
									Fpr-rs3	Plod2		Gja1	Fcgr2a		Afap1l2	Cul3
									Setsip	Mageb7		Olr365	LOC100363289		Eri1	Rcbtb1
									Camk2d	Adss		N6amt1	Olr556		Pex5l	Fank1
									Twist1	Olr352		Vom2r47	Dnajc24		Olr1765	Colec10
									Cand1	Necab1		Mrgprx2l	Sri		RGD1561226	Stpg2
									Fundc1	Mterf1		Kcnj6	Vom2r63		Lnc081	Cacna1b
									Birc2	LOC689770		Fut9	Tll1		Cacna2d1	LOC685157
									Pitrm1	Scel		Rbfox1	Abhd5		Bckdhb	Eepd1
									Pcsk5	Akr1c15		Vom2r26	Zfp347		Azi2	Zfp352
									Abhd2	Dpp10		Olr179	Olr303		Twistnb	Rgs4
									RGD1566134	Mis18bp1		RGD1307621	Rhno1		Wnt5b	Vom2r61
									Xiap	Dmrtc1c1		Prl8a9	Cftr		Utp23	Iyd
									Brinp1	Drd1		Smarca2	Il1f10		Oma1	Kif20b
									Rps4x-ps1	Gdf7		Grid2	Rfxap		Olr922	Oxgr1
									Cul3	St3gal5		Dcdc5	Rapgef2		Adamts9	Slc44a1
									Alkal1	Olr518		Nck2	Chrm3		Selenok-ps2	Olr270
									Tram1l1	Pkdcc		Dpy19l4	Ceacam3		Slc15a1	Gria3
									Hmgb3	Cyp2c24		Oxgr1	Rab14		Oprk1	Siah3
									Map6d1	Acod1		Tgm3	Olr23		Tma16	Slc25a2
									Mir370	Ncoa1		Olr552	Olr1286		Lhfpl1	A1bg
									Rdh13	Olr1143		Mir295-1	Fam50a		Olr1084	Lrif1
									Dcdc5	Spock3		Nt5dc1	Ank3		Tktl1	Stx18
									Dock11	Dad1		Frmpd4	Slc8a1		Adss	Olr392
									Nrcam	Cps1		Olr132	Myom2		Vom2r76	Ca8
									Tpk1	Caap1		Ctnnbl1	Rab38		Serinc1	Mir344i
									Mir1298	Aqp4		Fosl2	Mir3554		Olr1645	Tmprss5
									Olr203	Olr1055		Pdia4	Kcnj3		Atpaf1	Fgf14
									Ppa2	Rb1cc1		Vom1r16	Trub1		Gabra6	Wnt5a
									Map4k3	Clmp		Spetex-2C	Kcnk1		Nkain3	Gpr50
									Lgsn	Ppp2r1a		Tmem106b	Me3		LOC317456	Mrgprb5
									Ccdc175	Pla2g4c		LOC303448	Polr3k		Abcc1	Nrsn1
									Cnksr2	Tmem47		Adgrg5	Gabrg3		Fam205c	Rock1
									Grid2	Lipi		Ugt2b7	Magec2		Ephb1	Cyp7b1
									Agtr1a	Habp2		Arl4a	Tnfsf15		Tmx4	Trim24
									Kynu	Klhl1		Stxbp4	Vom2r5		Rn28s	Mir3588
									Mageb4	Nap1l3		Dram1	Chrnb3		Slc24a3	Moxd2
									Il21	Rock1		Foxg1	Spink6		Zswim5	Rbm20
									Defb5	Mir6317-1		G2e3	Impg1		Slc44a1	Rbms1
									Kcnab1	Olr905		Ctsd	Paxip1		Gucy1a2	Lix1
									Cldn34a	Sorcs1		Frmd3	Sec16b		Il12a	Olr179
									Ca8	Slit2		LOC317165	Ly49i7		Npbwr1	Btf3
									Fibin	Mfap4		Rnf146	Hdx		Rflna	Thoc1
									Vom2r52	Phf3		Fbxl14	Mgat5b		Adgrl4	Ndufa10l1
									Olr1065	Pglyrp3		Larp7	Sirt5		Ptchd1	Ust5r
									Tbc1d2b	Frmpd4		Apba2	Olr304		Map6d1	Atpaf1
									Lrrc4c	Zmat3		RGD1309362	Olr384		Parvg	Ubap2
									Fbxo8	Arhgap26		B3galt1	Mir505		Gzmf	Iars
									Tfap2b	Rhno1		Ctag2	Cyp2b3		Nxf7	Cwf19l2
									Tma16	Nox4		Prcp	Slc10a2		Pde1a	Sox6
									Phyhip	Olr3		Ints12	Rdh14		Fstl5	Ophn1
									Kcnip2	Folh1		Nr0b1	Acnat2		Birc2	Gabrg3
									Foxp2	Tex13c		LOC688553	Rnf219		Gsdmc	Tec
									Wdr35	Fam181b		Olr1071	Robo3		Capza2	Itgb3
									RGD1564865	Skap1		Prb3	LOC100125364		Gabrd	Slc26a5
									Arl4a	Socs6		Prrg1	Abca13		Fam184b	Olr171
									Fpr1	Olr1679		Erbb4	Cahm		Sema3a	Cyp2c13
									Mir873	Atp1b1		Olr410	Olr1392		Mgat5b	Trmt9b
									Fosl2	Nedd4		Sinhcaf	Tlr8		Grem2	Boll
									Kcnj3	Tprg1		Andpro	Fam172a		Anapc4	Sorcs1
									Cpped1	Xylt2		Phactr3	Cts7		Mis18bp1	Epha5
									Vcan	Nampt		Ar	Olr1142		Olr1551	Fam228a
									Olr1055	Olr205		Cenpn	RGD1560028		Ehf	Abca15
									Trpc5	LOC100125364		Eif5	Gsdmc		Cers4	Mtm1
									Dr1	Fam83b		Dpys	Ppwd1		Vom2r61	Sqor
									Atp1b1	Dmd		Acnat2	Cd226		Dclre1c	Kcnk9
									Sp8	Cep112		Basp1	Sel1l		Atg10	Scfd2
									Mt4	Klf5		Gpr31	Rpl13		Tlr8	Rfx3
									Olr217	Cyp4a3		Fgf9	Tm2d1		Abhd2	Rnf219
									Tmem220	Dpyd		Sphkap	Gcc2		Ralyl	Aff1-as1
									Hao1	Spetex-2C		Rnf219	Pcdh17		Flrt2	St6galnac3
									Nck2	Ndufs6		Rgs17	Arl6		Tgfbr2	Vwc2
									Mettl4	Zbtb43		Syt1	Pkdcc		Klre1	Slc39a12
									P2ry10	Fam13a		Mir3084c	Wdr35		Pla2g4c	Olr729
									LOC689713	Rps29		Qpct	Ptchd1		Olr203	Fam205c
									LOC499796	Osbpl6		Zkscan7	Sphkap		Rn5s	Cstf2t
									Slc15a1	Boll		Dipk2a	Crispld1		P2ry10	Gnl3l
									Arid3b	Cdk5rap2		Ropn1	Ppp1r21		Ikzf1	Dhx36
									Plekhb2	Pou3f4		Rfxap	Cyp2c12		S100a7l2	Sptssa
									Abca13	Rnf24		Cand1	Olr1229		Rnf146	Kcnj6
									Nt5c3a	Rpl7a		Olr1229	Osr1		Tecrl	Clcn4
									Aqr	Fam205c		Aebp2	Coq10b		Gabrg1	Clec2d
									Try4	Thsd7b		Has2	Fam174a		Aqp8	Fgf9
									Rn28s	Ndp		Lmntd1	Tmem135		Xylt2	Tmem45al
									Slc9a7	Sqor		Src	Chia		Sirt5	Pam
									Pik3c2g	Aoah		Tnnt3	Vom2r1		Foxe3	Serinc1
									Nefl	Sstr1		Olr563	Trpc5		Cstf2t	Tgfbr2
									Cop1	Ankrd42		Rpl7a	Klhl29		Triml2	Capza2
									Olr636	Cdk14		Msl3l2	Krt4		Stxbp5	Pgr15l
									Slitrk3	Gpr39		Chst9	Acadl		Pdk4	Krtap1-5
									Fam13a	Olr848		Tmtc4	Fam181b		Rtn4	Cyp2r1
									Zfp622	Abca15		Lamtor4	Tbx15		Dtwd2	Nrg1
									Tex47	Cgm4		Lce1m	Htr7		Zic1	Impad1
									Mir653	Mir873		Serpinb7	Avpr1a		Swap70	Gdf6
									Chst7	Dock11		Krtap7-1	Mtm1		Ctnnd2	Thbs1
									Dram1	Triml2		Swap70	Apoo		Rspo3	Gemin8
									Olr1380	Pdha2		Epm2a	Bend5		Adamdec1	Polr3k
									Mterf1	Cstf2t		Col1a2	P2ry10		Olr1126	Olr396
									Tmem68	Cldn3		Astn2	Cpq		Col3a1	Dpyd
									Klrb1c	Ckmt2		Cop1	Mycbp2		Olr1507	Abcg2
									Tas2r144	Rab11a		Vcan	Lmbrd2		Tmprss11b	Tacr3
									RGD1565355	Ubqln2		Fam3c	Fbxo5		Olr367	Ctsd
									Nedd1	Kcne5		Ccdc175	Ppm1a		Cth	Pcdh20
									Magea4	Trub1		Tmprss11b	Andpro		Rcc1l	Fam174a
									Skint1	Mir17		Zdhhc15	Fundc2		Zeb2os	Slitrk3
									Fgf20	Schip1		Vcsa2	RGD1565844		Manea	Abca13
									Rasa1	Snip1		Fer	Arl4a		Got2	Col8a1
									Itgb1	Fgf13		Mc4r	Lix1		Kcnv1	Gem
									Cisd2	Pkhd1l1		Slc10a1	Hnf4g		Rpl13	Nup35
									Irs2	Mir137		Hs3st1	Flrt2		Ly86	Tbx15
									Swap70	Hnmt		S100g	Anks1b		Setsip	Slf1
									Hnmt	LOC100363289		Sh3gl2	Tram1l1		Dnajc21	Btnl7
									Slitrk5	Lrba		Ccser1	Cdh2		Mn1	Camk4
									Ezh2	Corin		Hs6st3	Jrkl		Sfrp4	Cdh2
									Sema3e	Rnf217		Cyp26b1	Dab2		Chek2	Adam5
									Rbmx2	Arsk		Thoc2	Slc2a2		Scp2d1	Mir1247
									Clul1	Ndufa10l1		Il21	Pamr1		Kynu	Olr3
									Amer1	LOC301165		Mybpc2	Tyr		Ripk1	Fermt1
									Kcna4	Olr729		Afap1l2	RGD1565959		LOC498971	Dock9
									Mgat4c	RGD1359108		LOC100362690	Kcnj6		LOC100910945	Lipi
									LOC689840	Mir384		Lrrc4c	Kcnj11		Rims2	Cyp2b3
									Rbm20	Acnat2		Zp4	Cul1		Mrps30	LOC499565
									Vom1r60	Nrxn1		Cdh6	S100a10		Olr395	Fbxl14
									Hs3st5	Prp15		Sv2b	Cdkn1c		Vom1r90	Aasdhppt
									Ryr2	RT1-CE6		Ccdc27	Plekhb2		Chm	Hgf
									Serpinb11	Olr724		Zcchc7	Txnl1		Tmeff2	Prkacb
									Grik2	Tas2r143		Fundc1	Vom2r43		Pglyrp3	Vom1r13
									Atg10	Hmgb2l1		Tenm2	Pold3		Hmgb4	Fras1
									Olr984	Yipf7		Mir1297	Mab21l2		Slc10a2	Xpnpep1
									Bcl2l10	Slc46a2		Ephb1	Mir3084c		Slit2	Tmem68
									Ank3	Olr1601		Kcnab1	Ccer1		Sall1	Wdr78
									Hpgds	Klrb1c		Olr1055	Usp1		Vwc2	Ncoa1
									Araf	LOC100360106		Ezh2	LOC685171		Bche	Api5
									Plppr1	Klre1		Ephb2	Mir6317-2		Drd1	Enpp2
									Frk	Ica1l		Lrfn5	Snx16		Pde7a	C6
									Lrrc49	LOC691083		Trem2	Syt10		Naalad2	Vom2r5
									Pudp	Cenpf		Pkhd1l1	LRRTM1		Mir187	Commd8
									Cp	Ust5r		Pcdh11x	Tprg1		RGD1564865	Aco1
									Cox7c	Cdk19		LOC301165	Socs6		Htr7	Klf4
									Sostdc1	Plpp3		RGD1562515	Selenok-ps2		Fndc3a	Slc28a2
									Olr1460	Herc2		Slc25a46	Trim44		Olr1229	Vom2r62
									Aff1-as1	Zfp608		Celf4	Zc3h12a		Cdc42bpa	Cdyl
									Slc2a3	Vom1r16		Psat1	Slco1a2		Ryr2	Pglyrp4
									Slc25a26	Sh3gl2		Mtdh	Fam53a		Cyp2b3	Elavl2
									Phyhipl	Cts7		Sptssb	Olr518		Olr754	Ccdc196
									Snca	Pcdha1		Maged1	Dpp6		Olr557	Mir1298
									Mtmr7	Olr1442		Gabrb1	Smpx		Adamts2	Fer
									Vopp1	Cysltr2		ST7	Vps54		Rpl7a	Cntnap5c
									Bcat1	Taok3		Il10	Hdhd5		Ints12	RGD1309748
									Gba3	Cyp2c12		Fam199x	Capza2		Arhgef19	Zpbp
									Meox2	Plcg2		Nalcn	Lnc081		Rars	Dupd1
									Gnl3l	Miip		Ctnnd2	Frmpd4		Fgf16	Dync1i1
									Src	Angpt1		Slc2a3	Olr1071		Krt5	RT1-CE5
									N6amt1	Atp6v1h		Rflna	Eif3b		Cop1	Tm4sf4
									Olr365	Ripor2		Cers4	Edem1		Rprm	Klf12
									Oxsm	Fgf9		Itgb1	Vom1r105		Lpxn	Cst7
									Prl7d1	Chi3l3		Kcnmb2	Fank1		Sil1	Ugt2b17
									Stxbp5	Ceacam3		Mir876	Stard5		Bend5	Unc5cl
									Reg1a	Astn2		Tpd52l1	Xrcc4		Ptp4a1	LOC306079
									Pex2	Kcnab1		LOC102548478	Akr1e2		Olr657	Cysltr2
									Papss1	Syt10		MGC108823	Stau2		Cyp4a2	Stxbp5
									Gna12	Ralgapa1		Stpg2	Ncoa1		Glrx	Anapc10
									Sfrp4	Shh		Map2	Pcsk1		Sec16b	Map2k6
									Spink6	Chordc1		Vldlr	Pou2af1		Spon1	Itga7
									Tbx15	Fat3		Pp2d1	Mir181a-1		Cntn4	Dynlt3
									Mn1	Gabrg3		Rap2b	Ncam1		Ugt2b17	Vps54
									Syce1	Trpc5		Reg3g	Pla2g10		Kcnmb2	Calm2
									Trhde	Spz1		Fggy	Bmt2		Ndufa4	Ctbp2
									Prss1	Usp1		Sh2d1a	Robo2		Moxd2	Ube2v2
									Fam98a	Pcsk1		Lin7c	Nfkbiz		Zfp52	Abo3
									Mir124-2	Pudp		Fzd1	Hapln1		Map4k3	Cib2
									Epha3	N6amt1		Tmtc2	Foxg1		G2e3	Tlx2
									Actl9	Gabrb1		Gdap2	Eid2b		Rngtt	Fpr-rs3
									LOC685171	Ppp4r3a		Cacna1a	Nphp3		Olr141	Gramd1b
									Smim17	Casp2		Stmn4	Olr1767		Mir652	Olr434
									Olr657	Kcnj11		Azi2	Taok3		Klrd1	Mtmr7
									Rbm11	Angpt2		Pam	Mir30d		Vom2r5	Tmem178b
									March11	Camk4		Hyal4	Timm9		Rgs2	Alkal1
									Tnmd	Zfp521		Pth	F13a1		St6galnac3	Map4k3
									Apba2	Ubxn2a		Vwc2	Nlrp4a		Acadl	Smlr1
									Ctnna2	Lrrtm4		Olr361	Rnf217		Cast	B3galt1
									Mir384	Suclg2		Lrrc40	Grm3		Pde4b	Herc2
									LOC688553	Zadh2		Mn1	Spin1		Paxip1	Cst3
									Olr901	Lrrc69		Trhde	Dnmt3l		Fgf20	Pcmtd1
									Spata1	Mir328b		Rgr	Mir873		Foxp2	Cyp4v3
									Klhl1	Pou2af1		Sox2	Nck2		Pudp	Arl6ip6
									LOC100360095	Nsmce2		Gp2	Ptprz1		Arid4b	Maged2
									Zfp352	Nlgn1		Abo3	Nedd1		Gpr149	Il5ra
									Fign	Arx		Olr901	LOC102546391		Cyp3a18	Cistr
									Gabrg2	Slc35f1		Hira	Ptpro		Ndufa10l1	Mgat5b
									Rps29	Vom2r6		Asip	Mdfic		Fgf5	Olr448
									Rgs2	Cenpq		Adamdec1	Sv2b		Rasa1	Adgrg7
									Hs6st1	Serpinb7		Pla2g16	Gbe1		Ostn	Olr542
									LOC102547344	Olr349		LOC100365773	Olr1394		Olr1380	Eda
									Cpa6	Mab21l1		Mdh1b	Tmx1		RGD1309748	Atg10
									Bend5	Tbc1d2b		Fxn	Atxn7l3b		Lingo2	Vom2r52
									Itgb3	Nr0b1		Stxbp5	Vom1r16		Peg12	Prkd1
									Lrif1	Tfap2d		Gpr158	Vom2r52		Adcyap1	Atoh1
									Olr403	LOC689316		Ehhadh	Rab7a		Gask1b	Vom2r6
									Tacr3	Npbwr1		Btbd3	RT1-CE5		LOC498933	Tdo2
									Thumpd2	Tshr		Mir124-2	Olr1332		Stx18	Igsf21
									Btbd9	Stag2		Cetn1	Mettl4		Tmem67	Cep85l
									Csn1s1	Stard5		Mrps30	Gls		Olr1145	Olr1052
									Hyal4	Slc25a21		Bcat1	Aadat		Qrfpr	Pamr1
									Picalm	Grm7		Aven	Aoah		Mdh1b	Tbc1d2b
									St6galnac3	Vom2r64		Rgma	Rpl15		Sema3c	Stard5
									Rcc1l	Prxl2a		Cxadr	Bche		Cyp2j10	Zfhx4
									S100g	Psip1		Slc9a7	Phactr2		Chmp3	Slc7a13
									Mir509	Tubgcp5		Tmem47	Lratd1		Slitrk2	Zfp386
									Andpro	Cmc1		Syk	Pth		Frmd3	Poteg
									Ccdc89	Uqcrc2		Sycp1	Trim21		Zfat	Lrrc8d
									Naalad2	Lactb2		Tnc	Ewsr1		Opn5	Efr3a
									Olr1058	Met		Zkscan3	Foxp1		Sfrp2	Nrk
									Esr1	Ccdc81		MGC94891	Ube2v2		Sbf2	Olr349
									Kif16b	Eid2b		Magea9	Olr563		Olr1662	Olfm3
									RGD1306195	Chia		RGD1564865	Hmgn5		Ptbp2	Trim21
									Ppwd1	Prl4a1		Triqk	MGC114246		Marf1	Brinp1
									Rbfox1	Prmt6		Mcpt1	Ppp3r1		Nsun4	Mir465
									Lpxn	Oprk1		Araf	Dock9		Cdh20	Thsd7b
									Jun	LOC498084		Kcnd2	Lrba		Cyfip1	Chst9
									Efcab1	Mtmr7		Lsm5	Lilrb3b		Dpys	LOC688765
									Serpinb7	Pax8		Tmem178b	Cdh6		Cblb	Lmbrd1
									Xirp2	Jrkl		Map7d2	Olr139		Mageb4	LOC100910304
									Pdk4	Olr1765		Cyp4a3	RT1-CE15		Vldlr	RGD1565959
									Akirin2	Tmprss5		Fgf20	Caap1		Olr349	Siglec5
									Hace1	Scfd2		Serpinb8	Zfp521		Syt4	Npepo
									Xylt2	Thumpd1		Kcnj3	Mir146a		Gp2	Pde12
									Olr233	Birc2		Nap1l2	RGD1564380		Zfp799	Sugct
									Tyr	Rab7a		St6galnac3	Cyp2c22		Aco1	Efhb
									B3galt1	Rgn		RGD1562638	Dpp10		Frk	Il1rapl1
									Olr208	Gja6		Mir653	Hook3		RGD1561958	Naglt1
									Met	Gulp1		Rab38	Fnip1		Asip	Cckar
									Cyp3a18	Chst7		Vav2	Epb41l4a		Rxylt1	Tars
									Lrfn5	Nadk2		Mir17	Myh11		Esr1	Tcp1
									Kcnh8	Lhfpl1		Phyhipl	Ccnh		Olr1079	Wac
									Foxg1	Fars2		LOC498933	Mterf1		Tmprss15	Nck2
									Mir505	Dmac1		Tex43	Ccdc173		Ces2g	Myom2
									Musk	Clhc1		Prl8a4	Mir1297		Ropn1	Akr1c12l1
									Tgfbr2	Si		Sult2a2	Col1a1		Gba3	Ect2
									Chek2	RGD1359290		Samd3	LOC103695172		Ncam2	Mir708
									Npepl1	Dmrta2		Mir344i	H2afb3		Fhdc1	Tex13c
									Fam3c	Pcdh17		Hace1	Lactb2		Map2k4	Foxe3
									Anks1b	Adamtsl3		Nebl	Lnpep		Cyp4a8	Tram1l1
									Pcdh11x	Sh3kbp1		Defb40	Pigm		Ptges	LOC499584
									Zp4	Kif2b		Pdk4	LOC100360049		Mcm4	Olr1376
									Rrlt	Pamr1		Pex2	Cacul1		Sycp1	Fbp2
									Acox1	Knop1		LOC102550394	Nsmce3		Tarsl2	Exoc4
									Vom2r46	Olr1658		Adarb2	Klrd1		Olr1460	Olr1442
									Rapgef2	Bmt2		Smr3a	Tent2		Gdpd2	Gzmc
									Stag3	Rars		Trak1	Pramef8		Slc30a5	Acod1
									Gsta6	RT1-CE2		Smad2	Kcnk9		Ccdc89	Cenpq
									Rspo3	LOC102548847		Lypd1	Cadm2		Cntnap5c	Olr398
									Mc4r	H2afb3		Olr1380	Cyb561		Mup4	Slc9a7
									Cetn1	Marcksl1		Npepl1	Cetn1		Prl8a4	Gpr22
									LOC102551365	Mir483		LOC100911576	Kcnt2		Bcat1	Avpr1b
									Ptprr	Negr1		Xylt2	Olr823		Vrk1	Syk
									Mdfic	Lnpep		Sri	Birc2		Arhgap26	Pde1c
									Adamts9	Tmem45al		Il12a	Olr411		Prl4a1	Rprm
									Olr1265	Clec2d2		Prss2	Pax8		Stmn2	Uqcrc2
									P2ry1	Mmp3		Klhl1	Clul1		Cadm2	Olr905
									Slitrk2	Fbp2		Mfsd1	Mir363		Vom2r53	Prokr2
									Cngb3	Siglec5		Kdm4c	Ces1c		Mir146a	Lrrc1
									Tdrd3	Ryr2		Mir137	Sstr1		Tmem154	Sp8
									Igfbp7	Pik3r1		Magec2	Miip		Nt5c3a	RT1-A2
									Selenop	RGD1565844		Arf5	Kif5c		Aven	Lsm3
									Hs3st1	Mir30d		Parvg	Mab21l1		Lrguk	Pla2g10
									Peg12	Olr479		Actl9	Vom2r3		Degs1	Tex43
									Acod1	Epha3		Esr1	Kazn		Ins2	LOC685171
									Rgr	Selenok-ps2		Ap2a2	Zfp608		Tnc	Olr365
									Olr11	Olr411		Grm7	Aldoart2		Pard6g	Grm7
									Dnajc21	Spink6		Ppa2	Mir350		Cysltr2	Mir505
									Nalcn	Hs6st1		Nova1	Orc5		Rps29	Kif2b
									Fer	Lgalsl		Vom2r35	Gabra1		Olr403	Fgf5
									Vav2	Cyyr1		Manea	Rorb		Tex43	Sh3gl2
									Tmem178b	Ewsr1		Olr403	Opcml		Il9r	Gja6
									Htr1b	Olr434		Atp5po	Glra3		Crispld1	Thumpd2
									Tmem67	Rprm		Pigm	Fzd1		Sval1	Chd1
									RGD1306441	Pth		Olr23	RGD1306195		Thoc2	Arl6
									Tbck	RGD1308878		Tmc3	Slit2		Ube2e2	Skap1
									Eif3el1	Gja1		Plaat1	Vwc2		March1	Olr1266
									Tle1	Foxb1		Map6d1	Epha3		Crtc1	Slc22a24
									Vom2r35	LOC100125384		Ptp4a1	Knop1		Tox3	Hs6st1
									Abca5	Vom2r3		Fgf5	RGD1560324		LOC680200	Txn1
									Cdh6	Magi1		Cabp5	Cwf19l2		Slc25a46	Selenbp1
									Vom2r54	Commd6		Trpc5	Dpyd		Tifa	Marcks
									Tmem229a	Pid1		Vom2r46	St8sia3		Tpbg	Magea4
									Ifna4	Mycbp2		Gbp4	Zfp37		Hjv	Zic4
									Kazn	Rfxap		Mospd1	Slc35f1		LOC499742	Fndc3c1
									Cxadr	Col11a1		Akirin2	Ryr2		Olr208	Zranb2
									Col11a1	Testin		Gpr173	Nlgn1		Nfic	Raet1l
									Ripk2	Olr139		Olr1064	Dcm5		Cul3	Polr1e
									Napg	Sult2a1		Gba3	Crygf		LOC498276	Ankra2
									Olr1075	Slitrk6		Rrlt	Gulp1		Sox11	UST4r
									Rab28	Vom2r29		Tnmd	Chordc1		Hdgfl1	Dpp4
									Olr1601	St8sia3		Ralyl	Trex2		Slco6d1	Mettl15
									Usp11	Nox3		Olr367	Marcksl1		S1pr1	Ptrhd1
									Aven	Sucla2		Mgat5b	Mmp3		Msl3l2	Cnksr2
									Shh	Ankra2		Tent2	Nphp4		Vegfc	Chrm2
									Zbtb43	Fgf5		Mup4	Atoh1		Fam3d	Alg10
									Nfic	Ccdc85a		Adarb1	Olr1077			Hsfy2
									Trem2	Epm2a		Tnfaip2	Nr2f2			Wscd1
									Kcnv1	Mir1298		Gbe1	Sem1			Serpinb10
									Mir184	Lrrc4c		Zbtb10	Col11a1			RGD1565844
									Il12a	Gpr173		Apol3	Cdkn3			Cenpc
									Ubap2	Mospd1		Gabrp	Cadm1			Klhl4
									Nox4	LRRTM1		Ap4s1	Spz1			Olr361
									Olr745	Ednra		Olr1049	Olr1353			LOC171573
									Olr518	Ly49i7		Zfat	Yipf7			Thada
									Rcbtb1	Olr788		Slc15a1	Zfr			Mospd1
									Tshz3	Cdc7		Syt4	RGD1359290			Gsta1
									Adgrl4	Chrm2		Gtf2a1	Nos1			Nadk2
									Prdx6	Nln		LOC689412	Ppp4r3a			Klra1
									LOC317165	Olr178		Prss1	LOC102557319			Fastkd2
									Syk	Reg3b		Gpatch2	Ptges3l1			Olr1658
									Papola	Irs1		Nlrp6	Mc2r			Olr178
									Il10	Chrnb3		Rb1cc1	Rasgrp1			Nrcam
									Nox3	Myom2		Ryr2	Dmac1			Ndufs6
									Vom1r55	Lgals5		Bin2a	Clhc1			Irs1
									Krtap7-1	Trim21		Aoah	Nrcam			Rnf115
									Olr338	Rpp38		Hmgb4	Ankef1			Tapbpl
									Ap2a2	Prom1		B3galt2	Adgre1			Rup2
									RragB	Gata6		Raet1l	Tshr
									Pde12			Syndig1	Cpb1
									Zdhhc15			Khdrbs2	LOC498084
									Gdf10			Zswim5	Commd6
									Rad23b			Bcl11b	Sult2a1
									Mir137			Il9r	Rb1cc1
									Ctnnd2			Gls	Fgd4
									Ets1			Papola	Vom2r2
									Stmn2			Hiatl3	Olr1724
									Rxylt1			LOC691895	Slc38a4
									Smad2			Nol4	Gja1
									Nlrp6			Meis2	Bcl11b
									Gdpd2			Acss3	Cdc7
									Syt4			Sema3d	Muc15
									Defb40			Satb1	Lgals5
									B3galt2			RGD1559714	Olr735
									Lrrc40			Psip1
									Rap2b			Otx2
									Kdm4c			Dhodh
									Noct			Ext2
									Dpys			Wnt5a
									Tec			Vom2r55
									Zp3r			Prl7a3
									Vom1r13			Ccdc34
									Tnnt3			Plppr1
									Bcl11b			Frk
									Msl3			LOC498276
									Tarsl2			Casp12
									Anapc10			Tarsl2
									Selenok-ps2			Mtpap
									Nova1			Acox1
									Lin7c
									Aebp2
									Oprk1
									Trak1
									RGD1561958
									Sertad4
									Raet1l
									Ikzf1
									Fam83b
									Hpse2
									Fgf5
									Krcc1
									Dhodh
									Prl4a1
									Meis2
									Lrrc8d
									Tpbg
									Gtf2a1
									Samd3
									Satb1
									Fzd1
									Marcksl1
									Vwc2
									Vom2r1
									Lix1
									Mup5
									Hmgb4
									Spata46
									Slc25a46
									Tox3
									Myo9a
									LOC498276
									Exoc2
									Abcg2
									Myo5b
									Ppp4r1
									Il9r
									Fam3d
									Wnt5a
									Wdr78
									Gja1
									Col8a1

## Sheet: CpG pathway analysis
List of top 10 differentially methylated pathways in each contrasts for CpG methylation
AC-YC-hypo	Category	Term	p-value
	GOTERM_BP_FAT	GO:0014070~response to organic cyclic compound	6.20637e-05	FOXA1, PRSS1, REG1A, TNC, UBE3A, RORB, HNMT, ETS1, SLC8A1, NR3C2, CCND2, SCP2, CHEK2, ZC3H12A, CYP1B1, SNIP1, PRKACB, SULT2A1, ANDPRO, ACVR1, PAQR9, DDX18, MSX2, IGFBP5, WNT5A, ACOD1, ISL1, GABRG2, FOXP2, FOXP1, ADCYAP1, AR, SFRP4, AGTR2, CFTR, ABCG2, PTGES, ABHD2, CACNA1B, LYPD1, STC1, EFNA5, HIF1A, CALCR, MAP2, SI, DHX36, CYP2B1, IGFBP7, DRD1, APOB, ATG7, SMAD2, FZD1, HSPA8, MSR1, JUN, NR2F1, H…
	GOTERM_BP_FAT	GO:0051094~positive regulation of developmental process	0.000100584	FOXA1, REG1A, STMN2, CBLB, IKZF1, ETS1, SLC8A1, MYLK3, GJA1, FGF9, ZC3H12A, CYP1B1, IL12A, EPHB1, SOX5, ACVR1, EPHA4, MUSK, MSX2, OSR1, MAGI2, WNT5A, SOX11, ISL1, FOXP2, FOXP1, ADCYAP1, AR, SFRP4, SFRP2, ADGRB3, UBE2V2, AGTR2, PRKD1, KIF20B, EPHA3, PKDCC, PAXIP1, TSHZ3, FOXG1, ARX, SHOX2, TWIST1, EFNA5, HIF1A, RASGRP1, MTM1, EFNB2, BRINP1, C6, ECT2, BRINP3, S100A10, SMAD2, FZD1, SYT4, JUN, SYT1, …
	GOTERM_BP_FAT	GO:2000026~regulation of multicellular organismal development	0.000109751	FOXA1, PGLYRP4, NRK, REG1A, STMN2, CBLB, IKZF1, ETS1, SLC8A1, GJA1, CCND2, CDH2, FGF9, ZC3H12A, CYP1B1, NRCAM, IL12A, EPHB1, PRKACB, LZTS1, SOX5, ACVR1, EPHA4, EPHA7, RBFOX1, CXADR, MUSK, MSX2, OSR1, MAGI2, WNT5A, SOX11, UNC5D, THOC2, ISL1, FOXP2, FOXP1, PRL7D1, ADCYAP1, AR, SFRP4, INPP4B, SFRP2, LMX1A, ADGRB3, UBE2V2, AGTR2, PRKD1, NUPR1, KIF20B, EPHA3, TRIM11, PKDCC, PAXIP1, FOXG1, SHOX2, TWIST…
	GOTERM_BP_FAT	GO:0048699~generation of neurons	0.000109751	FOXA1, CTNND2, REG1A, STMN2, TNC, STMN4, RORB, IKZF1, HS6ST1, TSKU, GJA1, CCND2, CDH2, KIF5C, PLS3, NRCAM, EPHB1, LZTS1, SOX5, ABT1, EPHA4, EPHA7, MAGI2, WNT5A, SOX11, UNC5D, ANK3, THOC2, MYO7A, TUG1, ISL1, FOXP1, ADCYAP1, SFRP2, LMX1A, ADGRB3, PLA2G10, UBE2V2, AGTR2, PRKD1, KIF20B, EPHA3, TRIM11, GPM6A, FOXG1, ARX, SHOX2, PCDH15, TWIST1, EFNA5, HIF1A, EFNB2, BRINP1, MAP2, FGF20, RDH13, DRD1, LRR…
	GOTERM_BP_FAT	GO:0007399~nervous system development	0.000109751	STMN2, STMN4, IKZF1, HS6ST1, TSKU, GJA1, OPHN1, ZC3H12A, CYP1B1, PRKACB, EPHB1, SOX5, ABT1, EPHA4, EPHA7, RBFOX1, MUSK, SOX11, UNC5D, ANK3, MYO7A, ISL1, SFRP2, ADGRB3, AGTR2, PRKD1, PLPP3, KIF20B, EPHA3, TRIM11, GPM6A, FOXG1, ARX, SHOX2, PCDH15, TWIST1, PCDH19, HIF1A, MAP2, RDH13, APOB, ATG7, FZD1, GRXCR1, JUN, BCL11B, XRCC4, CADM2, NR2F1, NR2F2, GRIN3A, MYO5B, FAT4, PAM, CALM2, EZH2, NRP1, PCSK1…
	GOTERM_CC_FAT	GO:0036477~somatodendritic compartment	0.0001294	ITGB1, CHRM2, NRP1, CHRM3, PCSK1, TENM2, NRSN1, CTNND2, REG1A, STMN2, GRIK2, PCSK5, SLC8A1, ROBO1, GRM3, TRIM9, SHH, OPHN1, PDE4B, EPHB1, LZTS1, GLUL, SCN1A, ANKS1B, EPHA4, TRPC5, EPHA7, GRID2, MAGI2, CASK, COBL, TACR3, KCNAB1, ANK3, PTBP2, AGTR1A, CNKSR2, AR, SLC5A7, LRRC7, KCNMA1, EXOC4, RAPGEF2, MET, CNTNAP4, GPM6A, CAMK2D, OLR518, STAU2, NRXN1, CACNA1B, GLRX, ADCY2, KNG2, DPP6, PAK1, CALCR, B…
	GOTERM_CC_FAT	GO:0097458~neuron part	0.0001294	CHRM2, CHRM3, CTNND2, REG1A, STMN2, STMN4, HNMT, SLC8A1, CDH8, RGS2, OPHN1, KIF5C, PLS3, NRCAM, EPHB1, MAP3K7, GLUL, LZTS1, ANKS1B, SCN1A, EPHA4, EPHA7, CXADR, MAGI2, CASK, ANK3, MYO7A, GABRG2, ADCYAP1, AR, SLC5A7, AMPH, GPM6A, TSHZ3, CACNA1B, PCDH15, LIN7C, HIF1A, KNG2, DPP6, CALCR, BRINP1, MAP2, STXBP5, DRD1, APOB, ATG7, BRINP3, GRIA3, FZD1, HSPA8, GRXCR1, SYT4, BCL11B, SYT1, CADM2, GOT2, HTR1B…
	GOTERM_BP_FAT	GO:0022008~neurogenesis	0.000211909	FOXA1, CTNND2, REG1A, STMN2, TNC, STMN4, RORB, IKZF1, HS6ST1, TSKU, FGF5, GJA1, CCND2, CDH2, KIF5C, PLS3, NRCAM, EPHB1, LZTS1, SOX5, ABT1, EPHA4, EPHA7, MAGI2, WNT5A, ZFP217, SOX11, UNC5D, ANK3, THOC2, MYO7A, TUG1, ISL1, FOXP1, ADCYAP1, SFRP2, LMX1A, ADGRB3, PLA2G10, UBE2V2, AGTR2, PRKD1, PLPP3, KIF20B, EPHA3, TRIM11, GPM6A, FOXG1, ARX, SHOX2, PCDH15, TWIST1, EFNA5, HIF1A, EFNB2, BCL2L10, BRINP1,…
	GOTERM_CC_FAT	GO:0098590~plasma membrane region	0.000218589	ITGB1, CHRM2, CHRM3, TENM2, ITGB3, REG1A, SLC2A2, SLC2A3, GRIK2, SLC4A4, SLC8A1, ROBO1, GRM3, GJA1, CDH2, HEPH, LRRTM4, LRRTM1, PRKG2, LZTS1, ANKS1B, EPHA7, GRID2, ABCC1, ABCC2, CXADR, MUSK, SLC30A5, CASK, TACR3, MYO7A, ANK3, ATP1B1, GABRG3, GABRG2, AGTR1A, TGFBR2, CNKSR2, SLC9A2, SLC5A7, SLC22A24, LRRC7, RP2, KCNMA1, RAPGEF2, MET, CFTR, CNTNAP4, ABCG2, SRC, SLC22A2, NRXN1, STC1, PLD1, LIN7C, EFN…
	GOTERM_CC_FAT	GO:0098794~postsynapse	0.000222407	ITGB1, CHRM2, CHRM3, TENM2, CTNND2, GRIK2, SLC8A1, GRM3, OPHN1, LRRTM4, LRRTM1, PDE4B, NCK2, MAP3K7, LZTS1, BCAS1, ANKS1B, EPHA4, EPHA7, GRID2, MUSK, MAGI2, ANK3, GABRG3, GABRG2, CNKSR2, LRRC7, ADGRB3, KCNMA1, EXOC4, MET, GPM6A, SRC, LIN7C, PAK1, PALMD, ERBB4, MAP2, P2RY1, DMD, CTNNA2, DRD1, GABRD, GRIA3, SNCA, GABRA1, HSPA8, GABRP, GRIN3A, DLG3, MYO5B, PICALM
AC-YC-hyper	GOTERM_CC_FAT	GO:0043005~neuron projection	1.05254e-08	CHRM2, CHRM3, FRMPD4, CRTC1, CTNND2, STMN2, HNMT, ELK1, SLC8A1, CDH8, RGS2, HTR7, OPHN1, BASP1, KIF5C, NRCAM, EPHB2, EPHB1, LZTS1, EPHA5, EPHA7, CHRNB3, CXADR, MAGI2, CASK, ANK3, GABRG2, AMPH, GPM6A, TSHZ3, MYCBP2, CACNA1B, SLC1A3, PIK3R1, HIF1A, FLRT2, MAP2, NPBWR1, SYNDIG1, OTX2, DRD1, ATG7, BRINP3, GRIA3, FZD1, HSPA8, SYT4, BDNF, HTR1B, CPE, FAT3, FGF13, GABRB3, PCSK1, RYR2, ROBO3, GABRB1, TEN…
	GOTERM_CC_FAT	GO:0097458~neuron part	2.23234e-07	CHRM2, CHRM3, FRMPD4, CRTC1, CTNND2, STMN2, HNMT, ELK1, SLC8A1, CDH8, RIMS2, RGS2, HTR7, OPHN1, BASP1, KIF5C, NRCAM, EPHB2, EPHB1, MAP3K7, LZTS1, EPHA5, EPHA7, CHRNB3, CXADR, MAGI2, CASK, ANK3, GABRG2, AMPH, GPM6A, TSHZ3, PDE1C, MYCBP2, CACNA1B, SLC1A3, PIK3R1, HIF1A, DPP6, FLRT2, MAP2, NPBWR1, SYNDIG1, OTX2, DRD1, PROM1, APOB, ATG7, BRINP3, GRIA3, TRPM4, FZD1, HSPA8, SYT4, BDNF, GOT2, HTR1B, LNP…
	GOTERM_CC_DIRECT	GO:0005886~plasma membrane	5.02933e-07	OLR1551, CBLB, AQP4, OLR1679, OLR1557, RXFP1, PREX2, GPR173, GJA1, HTR7, LIPI, ZC3H12A, OLR542, EPHA5, OLR1442, OLR403, CXADR, KCNK10, CLEC2D2, ARRDC3, UNC5D, ANK3, GABRG3, GABRG2, OLR1565, ADGRB3, SUCLG2, AGTR2, OLR411, PLPP3, OLR410, CFTR, SKAP1, OLR437, GPM6A, OLR677, OLR434, OLR1096, LYPD1, OLR1658, CD99L2, PIK3R1, PCDH19, PCDH17, NLN, PCDHA1, PLCG2, PROM1, APOB, TRPM4, FZD1, OLR788, GSDMC, A…
	GOTERM_CC_DIRECT	GO:0030054~cell junction	5.02933e-07	GABRB3, CHRM2, CHRM3, GABRB2, GABRB1, TENM2, PTPRR, GRIK2, TMEM47, RIMS2, TRIM9, GJA1, OPHN1, LRRTM3, BASP1, LRRTM4, LRRTM1, NAMPT, HMCN1, EMB, LZTS1, CDK5RAP2, MAGI1, GRID2, CXADR, CHRNB3, KCND2, KAZN, LOC498368, GABRG3, GABRG2, GABRG1, VAMP7, AMPH, FBP2, NLGN1, NRXN1, CD99L2, DPP4, GLRA3, SV2B, SYNDIG1, SLC17A6, DMD, GRIA3, SNCA, GABRA2, SYT4, GABRP, XRCC4, GAD2, NFIA, FAT1, CTNNB1, TESTIN
	GOTERM_CC_DIRECT	GO:0045211~postsynaptic membrane	1.53886e-06	GABRB3, CHRM2, CHRM3, GABRB2, NLGN1, GABRB1, TENM2, GRIK2, GRM3, GLRA3, GRM7, LRRTM3, LRRTM4, LRRTM1, GRM8, P2RY1, SYNDIG1, DMD, LZTS1, GRIA3, GABRA2, GABRP, EPHA7, GRID2, CHRNB3, KCND2, ANK3, GABRG3, GABRG2, GABRG1, CNKSR2, KCNMA1, MET, PICALM
	GOTERM_CC_FAT	GO:0098794~postsynapse	2.65491e-06	GABRB3, CHRM2, CHRM3, GABRB2, GABRB1, TENM2, FRMPD4, CTNND2, GRIK2, SLC8A1, GRM3, GRM7, OPHN1, LRRTM3, LRRTM4, LRRTM1, GRM8, PDE4B, NCK2, MAP3K7, LZTS1, BCAS1, EPHA7, GRID2, CHRNB3, KCND2, MAGI2, ANK3, GABRG3, GABRG2, GABRG1, CNKSR2, ADGRB3, KCNMA1, MET, GPM6A, NLGN1, SLC1A3, SRI, GLRA3, PALMD, ERBB4, MAP2, P2RY1, SYNDIG1, DMD, DRD1, GRIA3, SNCA, GABRA2, HSPA8, GABRP, BDNF, MARCKS, PICALM
	GOTERM_BP_FAT	GO:0051963~regulation of synapse assembly	3.92856e-06	NLGN1, EPHA7, BDNF, STAU2, NRXN1, NTRK3, WNT5A, EFNA5, FLRT2, SLITRK2, LRRTM3, ADGRB3, LRRTM4, SLITRK4, LRRTM1, SLITRK6, SLIT1, SYNDIG1, SLITRK5, EPHB2, EPHB1, ADGRL2, ADGRL3
	GOTERM_BP_FAT	GO:0007416~synapse assembly	3.92856e-06	GPM6A, NLGN1, STAU2, NRXN1, EFNA5, FLRT2, SLITRK2, LRRTM3, LRRTM4, SLITRK4, LRRTM1, SLIT1, SLITRK6, SYNDIG1, SLITRK5, DRD1, EPHB2, EPHB1, EPHA7, BDNF, NTRK3, MAGI2, WNT5A, ADGRB3, IL1RAPL1, ADGRL2, ADGRL3
	GOTERM_BP_FAT	GO:0050808~synapse organization	3.92856e-06	GPM6A, NLGN1, FRMPD4, STAU2, NRXN1, CTNND2, SEMA3E, EFNA5, PCDH17, GLRA3, FLRT2, SLITRK2, LRRTM3, ERBB4, LRRTM4, SLITRK4, LRRTM1, SLIT1, SLITRK6, SYNDIG1, SLITRK5, DRD1, EPHB2, EPHB1, SNCA, EPHA7, BDNF, NTRK3, MAGI2, WNT5A, ANK3, NFIA, LMX1A, ADGRB3, NEDD4, IL1RAPL1, CTNNB1, ADGRL2, ADGRL3
	GOTERM_BP_FAT	GO:0048699~generation of neurons	3.92856e-06	FOXA1, CRTC1, CTNND2, STMN2, HS6ST1, PREX2, RIMS2, GPR173, GJA1, HTR7, KIF5C, ENPP2, NRCAM, PITX2, EPHB2, EPHB1, LZTS1, SOX4, CDK5RAP2, CDON, ABT1, EPHA5, EPHA7, WNT5B, MAGI2, WNT5A, SOX11, UNC5D, ANK3, POU3F4, LMX1A, ADGRB3, PLA2G10, AGTR2, KIF20B, EPHA3, GPM6A, ARX, MYCBP2, SHOX2, SLC1A3, EFNA5, HIF1A, UGT8, FLRT2, MAP2, FGF20, HMGB2L1, OTX2, DRD1, LRRC4C, PROM1, ATG7, BRINP3, MARK1, FZD1, SYT4…
AC-MC-hypo	GOTERM_CC_FAT	GO:0043005~neuron projection	2.05825e-07	CHRM2, FRMPD4, CTNND2, FMR1, REG1A, STMN2, STMN4, HNMT, SLC8A1, CDH8, PREX1, RGS2, HTR7, OPHN1, BASP1, KIF5C, NRCAM, EPHB2, EPHB1, GLUL, LZTS1, ANKS1B, SCN1A, EPHA4, EPHA7, CXADR, MAGI2, RPS6, CASK, ANK3, GABRG2, ADCYAP1, AR, SLC5A7, AMPH, GPM6A, SLC1A3, CACNA1A, LIN7C, HIF1A, CALCR, BRINP1, FLRT2, MAP2, NPBWR1, SYNDIG1, OTX2, ATG7, BRINP3, GRIA3, FZD1, SYT4, BCL11B, SYT1, HTR1F, CADM2, HTR1B, ES…
	GOTERM_BP_FAT	GO:0051960~regulation of nervous system development	4.09301e-06	FOXA1, FMR1, REG1A, STMN2, RIMS2, SOX2, GPR173, PREX1, HTR7, EDNRB, CDH2, NRCAM, EPHB2, EPHB1, PRKACB, LZTS1, CDK5RAP3, EPHA4, EPHA7, MUSK, HGF, MAGI2, WNT5A, SOX11, UNC5D, THOC2, ISL1, ADCYAP1, SFRP2, LMX1A, ADGRB3, KIF20B, EPHA3, FOXG1, SHOX2, CACNA1A, EFNA5, HIF1A, BRINP1, FLRT2, MAP2, FGF20, SYNDIG1, HMGB2L1, LRRC4C, ECT2, BRINP3, FZD1, SYT4, BCL11B, SYT1, XRCC4, NR2F1, HOOK3, GDF6, BMP4, AFD…
	GOTERM_BP_FAT	GO:0048699~generation of neurons	4.09301e-06	FOXA1, CTNND2, FMR1, REG1A, STMN2, TNC, STMN4, RIMS2, SOX2, GPR173, PREX1, GJA1, HTR7, EDNRB, CDH2, KIF5C, NRCAM, EPHB2, EPHB1, LZTS1, CDK5RAP3, EPHA4, EPHA7, HGF, MAGI2, WNT5A, SOX11, UNC5D, ANK3, THOC2, MYO7A, ISL1, FOXP1, ADCYAP1, SFRP2, LMX1A, ADGRB3, WDPCP, AGTR2, KIF20B, EPHA3, GPM6A, FOXG1, SHOX2, SLC1A3, CACNA1A, EFNA5, HIF1A, EFNB2, UGT8, BRINP1, FLRT2, MAP2, BTBD3, FGF20, HMGB2L1, OTX2,…
	GOTERM_BP_FAT	GO:2000026~regulation of multicellular organismal development	4.09301e-06	FOXA1, PGLYRP4, NRK, FMR1, REG1A, STMN2, CBLB, SLC8A1, RIMS2, SOX2, GPR173, PREX1, GJA1, CYSLTR1, HTR7, EDNRB, CDH2, FGF9, ZC3H12A, NRCAM, IL12A, EPHB2, EPHB1, PRKACB, LZTS1, CDK5RAP3, ACVR1, EPHA4, OSR2, EPHA7, RBFOX1, CXADR, MUSK, MSX2, OSR1, HGF, MAGI2, WNT5A, THOC1, SOX11, UNC5D, THOC2, ISL1, FOXP1, ADCYAP1, AR, INPP4B, SFRP2, LMX1A, ADGRB3, WDPCP, AGTR2, NUPR1, KIF20B, EPHA3, PKDCC, PAXIP1, …
	GOTERM_CC_FAT	GO:0097458~neuron part	4.92734e-06	CHRM2, FRMPD4, CTNND2, FMR1, REG1A, STMN2, CIB2, STMN4, HNMT, SLC8A1, CDH8, RIMS2, PREX1, RGS2, HTR7, OPHN1, BASP1, KIF5C, NRCAM, EPHB2, EPHB1, MAP3K7, GLUL, LZTS1, ANKS1B, SCN1A, EPHA4, EPHA7, CXADR, MAGI2, RPS6, CASK, SYPL2, ANK3, MYO7A, GABRG2, ADCYAP1, AR, SLC5A7, AMPH, GPM6A, PDE1C, PDE1A, SLC1A3, CACNA1A, LIN7C, HIF1A, KNG2, CALCR, BRINP1, FLRT2, MAP2, NPBWR1, SYNDIG1, STXBP5, OTX2, ATG7, B…
	GOTERM_BP_FAT	GO:0030182~neuron differentiation	1.10502e-05	FOXA1, CTNND2, FMR1, REG1A, STMN2, TNC, STMN4, RIMS2, SOX2, PREX1, GJA1, HTR7, EDNRB, CDH2, KIF5C, NRCAM, EPHB2, EPHB1, LZTS1, EPHA4, EPHA7, HGF, MAGI2, WNT5A, SOX11, UNC5D, ANK3, THOC2, MYO7A, ISL1, FOXP1, ADCYAP1, SFRP2, LMX1A, ADGRB3, WDPCP, AGTR2, KIF20B, EPHA3, GPM6A, FOXG1, SHOX2, SLC1A3, CACNA1A, EFNA5, HIF1A, EFNB2, UGT8, BRINP1, FLRT2, MAP2, BTBD3, FGF20, OTX2, RDH13, LRRC4C, ECT2, ATG7,…
	GOTERM_CC_FAT	GO:0036477~somatodendritic compartment	1.48605e-05	ITGB1, CHRM2, PCSK1, GABRB1, TENM2, NRSN1, FRMPD4, CTNND2, FMR1, REG1A, STMN2, GRIK2, PCSK5, SLC8A1, ROBO1, GRM3, TRIM9, PREX1, HTR7, PCLO, GRM7, OPHN1, PDE4B, EPHB2, EPHB1, LZTS1, GLUL, SCN1A, ANKS1B, EPHA4, TRPC5, EPHA7, GRID2, KCND2, MAGI2, RPS6, CASK, COBL, TACR3, KCNAB1, ANK3, PTBP2, AGTR1A, CNKSR2, AR, SLC5A7, LRRC7, KCNMA1, IL1RAPL1, GPM6A, CAMK2D, OLR518, PDE1C, NRXN1, PDE1A, SLC1A3, CACN…
	GOTERM_BP_FAT	GO:0022008~neurogenesis	2.01488e-05	FOXA1, CTNND2, FMR1, REG1A, STMN2, TNC, STMN4, RIMS2, SOX2, FGF5, GPR173, PREX1, GJA1, HTR7, EDNRB, CDH2, KIF5C, NRCAM, EPHB2, EPHB1, LZTS1, CDK5RAP3, EPHA4, EPHA7, HGF, MAGI2, WNT5A, ZFP217, SOX11, UNC5D, ANK3, THOC2, MYO7A, ISL1, FOXP1, ADCYAP1, SFRP2, LMX1A, ADGRB3, WDPCP, AGTR2, PLPP3, KIF20B, EPHA3, GPM6A, FOXG1, SHOX2, SLC1A3, CACNA1A, EFNA5, HIF1A, EFNB2, UGT8, BRINP1, FLRT2, MAP2, BTBD3, …
	GOTERM_BP_FAT	GO:0051962~positive regulation of nervous system development	2.01488e-05	FOXA1, ITGB1, FMR1, REG1A, STMN2, VLDLR, ROBO1, SOX2, RIMS2, HTR7, LRRTM4, LRRTM1, VWC2L, NEFL, EPHB2, EPHB1, EPHA4, TRPC5, MUSK, HGF, MAGI2, WNT5A, COBL, SOX11, RGMA, ADCYAP1, LRRC7, ADGRB3, IL1RAPL1, RARB, TMEM106B, KIF20B, FXN, EPHA3, TLR2, RRN3, FOXG1, NRXN1, SHOX2, EFNA5, HIF1A, PAK1, BRINP1, FLRT2, SLITRK2, SLITRK1, SLITRK3, SYNDIG1, SLITRK5, DMD, ECT2, BRINP3, FZD1, SYT4, KDM4C, NEGR1, XRC…
	GOTERM_BP_FAT	GO:0007399~nervous system development	2.01488e-05	STMN2, STMN4, ADARB1, SOX2, GPR173, PREX1, GJA1, HTR7, EDNRB, OPHN1, ZC3H12A, EPHB2, PRKACB, EPHB1, CDK5RAP3, EPHA4, EPHA7, RBFOX1, MUSK, SOX11, UNC5D, ANK3, MYO7A, CRNKL1, ISL1, SFRP2, ADGRB3, WDPCP, AGTR2, PLPP3, KIF20B, EPHA3, GPM6A, FOXG1, SHOX2, PCDH19, HIF1A, UGT8, FLRT2, MAP2, SYNDIG1, HMGB2L1, RDH13, ATG7, FZD1, BCL11B, XRCC4, CADM2, NR2F1, NR2F2, GDF6, GRIN3A, FAT3, FAT4, PAM, CALM2, EZH…
AC-MC-hyper	GOTERM_CC_FAT	GO:0043005~neuron projection	3.24426e-10	CHRM2, CHRM3, FRMPD4, CRTC1, CTNND2, STMN2, STMN4, HNMT, ELK1, SLC8A1, CDH8, RGS2, HTR7, OPHN1, BASP1, KIF5C, NRCAM, EPHB1, GLUL, LZTS1, ANKS1B, MAP2K4, EPHA7, CHRNB3, CXADR, MAGI2, CASK, ANK3, GABRG2, ADCYAP1, GPM6A, MYCBP2, PDGFB, CACNA1B, SLC1A3, HIF1A, FLRT2, MAP2, NPBWR1, SYNDIG1, DRD1, ATG7, BRINP3, GRIA3, GRIA4, FZD1, HSPA8, SYT4, BCL11B, CADM1, SYT1, CADM2, SLC4A10, DLG3, GNRH1, FAT3, FGF…
	GOTERM_CC_FAT	GO:0097458~neuron part	1.47332e-08	CHRM2, CHRM3, FRMPD4, CRTC1, CTNND2, STMN2, STMN4, HNMT, ELK1, SLC8A1, CDH8, RIMS2, RGS2, HTR7, OPHN1, BASP1, KIF5C, PLS3, NRCAM, EPHB1, MAP3K7, GLUL, LZTS1, ANKS1B, MAP2K4, EPHA7, CHRNB3, CXADR, MAGI2, CASK, SYPL2, ANK3, GABRG2, ADCYAP1, GPM6A, PDE1C, PDE1A, MYCBP2, PDGFB, CACNA1B, PCDH15, SLC1A3, HIF1A, DPP6, FLRT2, MAP2, NPBWR1, SYNDIG1, DRD1, APOB, ATG7, BRINP3, GRIA3, TRPM4, GRIA4, FZD1, HSP…
	GOTERM_BP_FAT	GO:0007399~nervous system development	7.71873e-07	STMN2, STMN4, PREX2, SOX2, GJA1, HTR7, OPHN1, ZC3H12A, SOX6, EPHB1, SOX4, EPHA7, SOX11, UNC5D, ANK3, AGTR2, PRKD1, KIF20B, EPHA3, GPM6A, FOXG1, MYCBP2, ARX, SHOX2, PDGFB, PCDH15, PCDH19, HIF1A, UGT8, PPP3R1, FLRT2, MAP2, SYNDIG1, ALX1, HMGB2L1, RDH13, APOB, ATG7, FZD1, JUN, BCL11B, CADM1, XRCC4, FZD4, CADM2, NR2F1, NR2F2, SMARCA1, PBX1, GNRH1, LRRN1, FAT3, FAT4, EZH2, CDKN1C, ROBO2, NRP1, PCSK1, …
	GOTERM_BP_FAT	GO:0048699~generation of neurons	1.16179e-06	FOXA1, CRTC1, CTNND2, STMN2, STMN4, RORB, PREX2, RIMS2, SOX2, GJA1, HTR7, CDH2, KIF5C, PLS3, NRCAM, PITX2, EPHB1, LZTS1, SOX4, EPHA7, WNT5B, MAGI2, WNT5A, SOX11, UNC5D, ANK3, ALG10, FOXP1, ADCYAP1, LMX1A, PLA2G10, UBE2V2, AGTR2, PRKD1, KIF20B, EPHA3, GPM6A, FOXG1, ARX, MYCBP2, SHOX2, PDGFB, PCDH15, SLC1A3, EFNA5, HIF1A, UGT8, FLRT2, MAP2, NPHP4, HMGB2L1, RDH13, DRD1, LRRC4C, ECT2, ATG7, BRINP3, M…
	GOTERM_BP_FAT	GO:0030182~neuron differentiation	1.50816e-06	FOXA1, CRTC1, CTNND2, STMN2, STMN4, RORB, PREX2, RIMS2, SOX2, GJA1, HTR7, CDH2, KIF5C, PLS3, NRCAM, PITX2, EPHB1, LZTS1, SOX4, EPHA7, WNT5B, MAGI2, WNT5A, SOX11, UNC5D, ANK3, ALG10, FOXP1, ADCYAP1, LMX1A, PLA2G10, UBE2V2, AGTR2, PRKD1, KIF20B, EPHA3, GPM6A, FOXG1, ARX, MYCBP2, SHOX2, PDGFB, PCDH15, SLC1A3, EFNA5, HIF1A, UGT8, FLRT2, MAP2, NPHP4, RDH13, DRD1, LRRC4C, ECT2, ATG7, BRINP3, FZD1, SYT4…
	GOTERM_BP_FAT	GO:0022008~neurogenesis	1.66121e-06	FOXA1, CRTC1, CTNND2, STMN2, STMN4, RORB, PREX2, RIMS2, SOX2, FGF5, GJA1, HTR7, CDH2, KIF5C, PLS3, NRCAM, PITX2, SOX6, EPHB1, LZTS1, SOX4, EPHA7, WNT5B, MAGI2, WNT5A, ZFP217, SOX11, UNC5D, ANK3, ALG10, FOXP1, ADCYAP1, LMX1A, PLA2G10, UBE2V2, AGTR2, PRKD1, KIF20B, EPHA3, GPM6A, FOXG1, ARX, MYCBP2, SHOX2, PDGFB, PCDH15, SLC1A3, EFNA5, HIF1A, UGT8, PPP3R1, FLRT2, MAP2, NPHP4, HMGB2L1, RDH13, DRD1, L…
	GOTERM_CC_FAT	GO:0036477~somatodendritic compartment	2.25002e-06	ITGB1, CHRM2, NRP1, CHRM3, PCSK1, FRMPD4, CRTC1, CTNND2, PTPRO, STMN2, GRIK2, ELK1, SLC8A1, ROBO1, GRM3, SHH, HTR7, GRM7, OPHN1, PDE4B, NOS1, EPHB1, LZTS1, GLUL, ANKS1B, MAP2K4, TRPC5, EPHA7, GRID2, MMP3, MAGI2, CASK, COBL, TACR3, KCNAB1, ANK3, PTBP2, AGTR1A, CNKSR2, KCNMA1, RAPGEF2, MET, CNTNAP4, GPM6A, NLGN1, OLR518, TMPRSS5, PDE1C, STAU2, SEMA3A, NRXN1, PDE1A, PDGFB, CACNA1B, SLC1A3, GLRX, ADC…
	GOTERM_CC_FAT	GO:0097060~synaptic membrane	3.02709e-06	CHRM2, ITGB1, CHRM3, NLGN1, NRXN1, GRIK2, GRM3, RIMS2, GLRA3, GRM7, PTPRZ1, LRRTM3, LRRTM1, P2RY1, SYNDIG1, DMD, LZTS1, GABRD, GRIA3, ANKS1B, GRIA4, GABRA2, GABRA1, GABRP, EPHA7, GRID2, CHRNB3, GABRA6, SYT1, CASK, GAD2, ANK3, GABRG3, GABRG2, GABRG1, CNKSR2, DLG3, KCNMA1, MET, PICALM, CNTNAP4
	GOTERM_CC_FAT	GO:0030424~axon	3.94357e-06	ROBO2, CHRM2, ROBO3, NRP1, CHRM3, PCSK1, STMN2, STMN4, GRIK2, ELK1, CDH8, ROBO1, GRM3, SHH, HTR7, CCKAR, GRM7, OPHN1, LRRTM1, NRCAM, EPHB1, GLUL, MAP2K4, COBL, KCNAB1, ANK3, GABRG2, ADCYAP1, KCNMA1, RAB7A, GPM6A, STAU2, SEMA3A, NRXN1, MYCBP2, CACNA1B, KCNA4, SRI, HIF1A, CST3, PTPRZ1, SV2B, SLC17A6, NCAM1, CTNNA2, NCAM2, DRD1, ATG7, GRIA3, GRIA4, GABRA2, HSPA8, SYT4, KCNJ6, CADM1, KCNJ11, SYT1, CA…
	GOTERM_BP_FAT	GO:0000904~cell morphogenesis involved in differentiation	4.48806e-06	FOXA1, ROBO2, ITGB1, ROBO3, NRP1, CTNND2, ITGB3, PTPRO, VLDLR, ROBO1, PREX2, SHH, CCKAR, CDH2, KIF5C, DACT2, NRCAM, EPHB1, LZTS1, TRPC5, EPHA7, FOXD1, MSX2, WNT5A, PAX3, COBL, ETV1, UNC5D, ANK3, RGMA, FOXP1, TGFBR2, CLDN3, VAMP7, PAX8, LMX1A, TNMD, PLA2G10, CDH11, RAPGEF2, TMEM106B, FXN, MET, EPHA3, NLGN1, SRC, STAU2, FOXG1, SEMA3A, CUL3, MYCBP2, SHOX2, ARX, PCDH15, SLC1A3, SEMA3E, EFNA5, HIF1A, …
MC-YC-hypo	GOTERM_BP_FAT	GO:0030182~neuron differentiation	3.62879e-06	CYFIP1, SERPINE2, CRTC1, CTNND2, STMN2, TNC, STMN4, RORB, IKZF1, TSKU, RIMS2, GJA1, HTR7, SALL1, CDH2, KIF5C, PLS3, NRCAM, EPHB1, LZTS1, SOX4, CDON, EPHA7, WNT5B, SEMA6D, MAGI2, WNT5A, SOX11, UNC5D, THOC2, POU3F4, ADCYAP1, SFRP2, OLFM3, LMX1A, ADGRB3, PLA2G10, UBE2V2, AGTR2, PRKD1, KIF20B, ATF5, EPHA3, FOXG1, ARX, MYCBP2, SHOX2, PCDH15, EFNA5, RTN4, EFNB2, UGT8, FLRT2, FGF20, DRD1, LRRC4C, ECT2, …
	GOTERM_BP_FAT	GO:0048699~generation of neurons	3.62879e-06	CYFIP1, SERPINE2, CRTC1, CTNND2, STMN2, TNC, STMN4, RORB, IKZF1, TSKU, RIMS2, GJA1, HTR7, SALL1, CDH2, KIF5C, PLS3, NRCAM, EPHB1, LZTS1, SOX4, CDON, EPHA7, WNT5B, SEMA6D, MAGI2, WNT5A, SOX11, UNC5D, THOC2, POU3F4, ADCYAP1, SFRP2, OLFM3, LMX1A, ADGRB3, PLA2G10, UBE2V2, AGTR2, PRKD1, KIF20B, ATF5, EPHA3, FOXG1, ARX, MYCBP2, SHOX2, PCDH15, EFNA5, RTN4, EFNB2, UGT8, FLRT2, FGF20, HMGB2L1, DRD1, LRRC4…
	GOTERM_BP_FAT	GO:0051962~positive regulation of nervous system development	3.89899e-06	ROBO2, ITGB1, NRP1, CYFIP1, SERPINE2, CRTC1, STMN2, VLDLR, HMGB1, ROBO1, RIMS2, SHH, HTR7, SALL1, ADAMTS1, LRRTM4, LRRTM1, EPHB1, CDON, NCOA1, TRPC5, MAGI2, WNT5A, COBL, SOX11, RGMA, ADCYAP1, VAMP7, ADGRB3, UBE2V2, RAPGEF2, PRKD1, KIF20B, FXN, MET, EPHA3, STAU2, FOXG1, SEMA3A, NRXN1, SHOX2, EFNA5, RTN4, RAB21, FLRT2, SLITRK2, SLITRK3, SLITRK6, SLITRK5, DMD, ECT2, BRINP3, LINGO2, FZD1, SYT4, XRCC4…
	GOTERM_BP_FAT	GO:2000026~regulation of multicellular organismal development	3.89899e-06	CYFIP1, PGLYRP3, SERPINE2, CRTC1, NRK, STMN2, CBLB, IKZF1, SLC8A1, RIMS2, GJA1, HTR7, SALL1, CYSLTR2, CDH2, ZC3H12A, NRCAM, IL12A, EPHB1, LZTS1, CDON, EPHA7, RBFOX1, MSX2, SEMA6D, OSR1, MAGI2, WNT5A, SOX11, UNC5D, THOC2, FOXP2, ADCYAP1, SFRP4, INPP4B, SFRP2, LMX1A, ADGRB3, UBE2V2, AGTR2, PRKD1, NUPR1, KIF20B, ZFPM2, ATF5, EPHA3, PKDCC, PAXIP1, FOXG1, SHOX2, ADRB2, EFNA5, RASGRP1, ZFP36L2, RTN4, M…
	GOTERM_BP_FAT	GO:0051960~regulation of nervous system development	3.89899e-06	CYFIP1, SERPINE2, CRTC1, STMN2, RIMS2, HTR7, SALL1, CDH2, NRCAM, EPHB1, LZTS1, CDON, EPHA7, SEMA6D, MAGI2, WNT5A, SOX11, UNC5D, THOC2, ADCYAP1, SFRP2, LMX1A, ADGRB3, UBE2V2, PRKD1, KIF20B, ATF5, EPHA3, FOXG1, SHOX2, EFNA5, RTN4, FLRT2, FGF20, HMGB2L1, LRRC4C, ECT2, BRINP3, FZD1, SYT4, SYT1, XRCC4, NR2F1, HOOK3, PBX1, BMP4, AHI1, DAB2, IL6, FAT3, CNTN4, FGF13, EZH2, ROBO2, ITGB1, NRP1, VLDLR, HMGB…
	GOTERM_BP_FAT	GO:0022008~neurogenesis	5.40503e-06	CYFIP1, SERPINE2, CRTC1, CTNND2, STMN2, TNC, STMN4, RORB, IKZF1, TSKU, RIMS2, FGF5, GJA1, HTR7, SALL1, CDH2, KIF5C, PLS3, NRCAM, EPHB1, LZTS1, SOX4, CDON, EPHA7, WNT5B, SEMA6D, MAGI2, WNT5A, ZFP217, SOX11, UNC5D, THOC2, POU3F4, ADCYAP1, SFRP2, OLFM3, LMX1A, ADGRB3, PLA2G10, UBE2V2, AGTR2, PRKD1, KIF20B, ATF5, EPHA3, FOXG1, ARX, MYCBP2, SHOX2, PCDH15, EFNA5, RTN4, EFNB2, UGT8, PPP3R1, FLRT2, FGF20…
	GOTERM_BP_FAT	GO:0051094~positive regulation of developmental process	5.80801e-06	CYFIP1, SERPINE2, CRTC1, STMN2, CBLB, IKZF1, SLC8A1, MYLK3, RIMS2, GJA1, HTR7, SALL1, CYSLTR2, ZC3H12A, IL12A, EPHB1, CDON, MSX2, OSR1, MAGI2, WNT5A, SOX11, FOXP2, ADCYAP1, SFRP4, SFRP2, ADGRB3, UBE2V2, AGTR2, PRKD1, KIF20B, ZFPM2, EPHA3, PKDCC, PAXIP1, FOXG1, ARX, SHOX2, ADRB2, EFNA5, RASGRP1, RTN4, MTDH, MTM1, EFNB2, FLRT2, RIPK1, ECT2, BRINP3, S100A10, SMAD2, FZD1, SYT4, JUN, SYT1, XRCC4, BMP4…
	GOTERM_BP_FAT	GO:0031175~neuron projection development	5.80801e-06	CYFIP1, SERPINE2, CRTC1, CTNND2, STMN2, TNC, STMN4, TSKU, RIMS2, GJA1, HTR7, CDH2, KIF5C, NRCAM, EPHB1, LZTS1, EPHA7, SEMA6D, MAGI2, WNT5A, UNC5D, THOC2, ADCYAP1, LMX1A, ADGRB3, PLA2G10, UBE2V2, PRKD1, KIF20B, EPHA3, FOXG1, ARX, MYCBP2, SHOX2, EFNA5, RTN4, EFNB2, UGT8, FLRT2, LRRC4C, ATG7, FZD1, SYT4, JUN, SYT1, NR2F1, NR4A2, BMP4, AHI1, DAB2, LRFN5, IL6, GRIN3A, FAT3, CNTN4, FGF13, EZH2, ROBO2, …
	GOTERM_BP_FAT	GO:0007399~nervous system development	1.3234e-05	CYFIP1, SERPINE2, CRTC1, CTNND2, STMN2, TNC, STMN4, IRS2, RORB, IKZF1, SLC8A1, TSKU, RIMS2, FGF5, GJA1, HTR7, SALL1, CDH2, BASP1, KIF5C, ZC3H12A, PLS3, NRCAM, EPHB1, MAP3K7, LZTS1, SOX4, CDON, CAST, EPM2A, EPHA7, RBFOX1, WNT5B, SEMA6D, MAGI2, WNT5A, ZFP217, SOX11, UNC5D, THOC2, FOXP2, POU3F4, ADCYAP1, SFRP2, OLFM3, LMX1A, ADGRB3, PLA2G10, SELENOP, UBE2V2, AGTR2, PRKD1, KIF20B, ATF5, EPHA3, ARL6, …
	GOTERM_BP_FAT	GO:0048666~neuron development	1.92777e-05	CYFIP1, SERPINE2, CRTC1, CTNND2, STMN2, TNC, STMN4, RORB, TSKU, RIMS2, GJA1, HTR7, CDH2, KIF5C, NRCAM, EPHB1, LZTS1, EPHA7, SEMA6D, MAGI2, WNT5A, UNC5D, THOC2, ADCYAP1, OLFM3, LMX1A, ADGRB3, PLA2G10, UBE2V2, PRKD1, KIF20B, ATF5, EPHA3, FOXG1, ARX, MYCBP2, SHOX2, PCDH15, EFNA5, RTN4, EFNB2, UGT8, FLRT2, DRD1, LRRC4C, ATG7, FZD1, SYT4, JUN, SYT1, NR2F1, NR4A2, BMP4, AHI1, DAB2, LRFN5, IL6, GRIN3A, …
MC-YC-hyper	GOTERM_BP_FAT	GO:0051960~regulation of nervous system development	1.262e-05	SERPINE2, FMR1, RIMS2, SOX2, GPR173, HTR7, CDH2, ENPP2, NRCAM, EPHB1, PRKACB, LZTS1, CDK5RAP2, CDON, EPHA4, EPHA7, SEMA6D, HGF, MAGI2, WNT5A, SOX11, UNC5D, ADCYAP1, LMX1A, ADGRB3, UBE2V2, PRKD1, KIF20B, ATF5, EPHA3, FOXG1, SHOX2, CACNA1A, GATA3, EFNA5, HIF1A, BRINP1, FLRT2, MAP2, FGF20, HMGB2L1, ECT2, BRINP3, TFAP2A, SYT4, SYT1, XRCC4, NR2F1, HOOK3, GDF6, GDF7, BMP4, AFDN, CXCL12, TLX2, CNTN4, FG…
	GOTERM_BP_FAT	GO:0048699~generation of neurons	1.262e-05	SERPINE2, CTNND2, FMR1, HS6ST1, RIMS2, SOX2, GPR173, HTR7, CDH2, KIF5C, ENPP2, NRCAM, EPHB1, LZTS1, CDK5RAP2, CDON, EPHA5, EPHA4, EPHA7, WNT5B, SEMA6D, HGF, MAGI2, WNT5A, SOX11, UNC5D, ANK3, ALG10, ADCYAP1, OLFM3, LMX1A, ADGRB3, PLA2G10, UBE2V2, WDPCP, LMX1B, AGTR2, PRKD1, KIF20B, ATF5, EPHA3, GPM6A, FOXG1, SHOX2, SLC1A3, CACNA1A, GATA3, EFNA5, HIF1A, UGT8, BRINP1, FLRT2, MAP2, FGF20, HMGB2L1, RD…
	GOTERM_BP_FAT	GO:0030182~neuron differentiation	2.32913e-05	SERPINE2, CTNND2, FMR1, HS6ST1, RIMS2, SOX2, HTR7, CDH2, KIF5C, NRCAM, EPHB1, LZTS1, CDK5RAP2, CDON, EPHA5, EPHA4, EPHA7, WNT5B, SEMA6D, HGF, MAGI2, WNT5A, SOX11, UNC5D, ANK3, ALG10, ADCYAP1, OLFM3, LMX1A, ADGRB3, PLA2G10, UBE2V2, WDPCP, LMX1B, AGTR2, PRKD1, KIF20B, ATF5, EPHA3, GPM6A, FOXG1, SHOX2, SLC1A3, CACNA1A, GATA3, EFNA5, HIF1A, UGT8, BRINP1, FLRT2, MAP2, FGF20, RDH13, ECT2, ATG7, BRINP3,…
	GOTERM_BP_FAT	GO:0022008~neurogenesis	2.32913e-05	SERPINE2, CTNND2, FMR1, HS6ST1, RIMS2, SOX2, FGF5, GPR173, HTR7, CDH2, KIF5C, ENPP2, NRCAM, SOX6, EPHB1, LZTS1, CDK5RAP2, CDON, EPHA5, EPHA4, EPHA7, WNT5B, SEMA6D, HGF, MAGI2, WNT5A, ZFP217, SOX11, UNC5D, ANK3, ALG10, ADCYAP1, OLFM3, LMX1A, ADGRB3, PLA2G10, UBE2V2, WDPCP, LMX1B, AGTR2, PRKD1, KIF20B, ATF5, EPHA3, GPM6A, FOXG1, SHOX2, SLC1A3, CACNA1A, GATA3, EFNA5, HIF1A, UGT8, BRINP1, FLRT2, MAP2…
	GOTERM_BP_FAT	GO:0051962~positive regulation of nervous system development	2.32913e-05	SERPINE2, FMR1, VLDLR, ROBO1, SOX2, RIMS2, SHH, HTR7, LRRTM3, LRRTM4, VWC2L, ENPP2, NEFL, EPHB1, CDON, NCOA1, EPHA4, HGF, MAGI2, WNT5A, COBL, NRG1, SOX11, ADCYAP1, DMRTA2, ADGRB3, IL1RAPL1, UBE2V2, RAPGEF2, RARB, TMEM106B, PRKD1, KIF20B, EPHA3, NLGN1, FOXG1, NRXN1, SHOX2, NRXN3, EFNA5, HIF1A, PAK1, BRINP1, FLRT2, SLITRK2, SLITRK1, SLITRK4, SLITRK3, SLITRK5, DMD, ECT2, BRINP3, ATOH1, SYT4, KDM4C, …
	GOTERM_BP_FAT	GO:0007416~synapse assembly	3.8565e-05	GPM6A, NLGN1, NRXN1, NRXN3, CACNA1A, EFNA5, FLRT2, SLITRK2, LRRTM3, CDH2, SLITRK1, LRRTM4, SLITRK4, SLITRK3, SLITRK5, EPHB1, EPHA7, NTRK3, MAGI2, WNT5A, NRG1, ADGRB3, IL1RAPL1, UBE2V2, ADGRL3
	GOTERM_BP_FAT	GO:0007399~nervous system development	3.8565e-05	SERPINE2, CTNND2, FMR1, ADARB1, HNMT, HS6ST1, SLC8A1, RIMS2, SOX2, FGF5, GPR173, HTR7, OPHN1, CDH2, FGF9, BASP1, KIF5C, ZC3H12A, ENPP2, NRCAM, SOX6, EPHB1, MAP3K7, PRKACB, LZTS1, CDK5RAP2, CDON, CAST, EPM2A, EPHA5, EPHA4, EPHA7, RBFOX1, WNT5B, SEMA6D, HGF, MAGI2, WNT5A, ZFP217, SOX11, UNC5D, ANK3, ALG10, ADCYAP1, OLFM3, LMX1A, ADGRB3, PLA2G10, SELENOP, UBE2V2, WDPCP, LMX1B, AGTR2, PRKD1, KIF20B, …
	GOTERM_BP_FAT	GO:0050767~regulation of neurogenesis	5.53499e-05	SERPINE2, FMR1, VLDLR, ROBO1, SOX2, RIMS2, GPR173, SHH, HTR7, CDH2, VWC2L, ENPP2, NEFL, NRCAM, LZTS1, CDK5RAP2, CDON, NCOA1, EPHA4, EPHA7, GRID2, SEMA6D, HGF, MAGI2, WNT5A, COBL, NRG1, SOX11, SLC39A12, UNC5D, ADCYAP1, DMRTA2, LMX1A, ADGRB3, IL1RAPL1, UBE2V2, RAPGEF2, RARB, TMEM106B, PRKD1, KIF20B, ATF5, EPHA3, NLGN1, SEMA3D, FOXG1, SHOX2, CACNA1A, SEMA3E, RT1-A2, GATA3, EFNA5, HIF1A, ARNTL, PAK1,…
	GOTERM_BP_FAT	GO:0045664~regulation of neuron differentiation	0.000200713	SERPINE2, FMR1, VLDLR, ROBO1, SOX2, RIMS2, SHH, HTR7, CDH2, VWC2L, NEFL, NRCAM, LZTS1, CDK5RAP2, CDON, NCOA1, EPHA4, EPHA7, GRID2, SEMA6D, HGF, MAGI2, WNT5A, COBL, NRG1, SOX11, SLC39A12, ADCYAP1, LMX1A, ADGRB3, IL1RAPL1, UBE2V2, RAPGEF2, RARB, TMEM106B, PRKD1, EPHA3, NLGN1, SEMA3D, FOXG1, SHOX2, CACNA1A, SEMA3E, RT1-A2, GATA3, EFNA5, PAK1, BRINP1, MAP2, FGF20, DMD, ECT2, BRINP3, ATOH1, TFAP2A, SY…
	GOTERM_BP_FAT	GO:0060284~regulation of cell development	0.000200713	SERPINE2, FMR1, MYLK3, RIMS2, SOX2, GPR173, HTR7, CDH2, PPP2R1A, ENPP2, TNFSF11, NRCAM, LZTS1, CDK5RAP2, CDON, EPHA4, EPHA7, SEMA6D, HGF, MAGI2, WNT5A, RFX3, SOX11, UNC5D, ADCYAP1, LMX1A, ADGRB3, UBE2V2, PRKD1, KIF20B, ATF5, EPHA3, FOXG1, SHOX2, CACNA1A, GATA3, EFNA5, HIF1A, BRINP1, FLRT2, MAP2, FGF20, HMGB2L1, ECT2, ATG7, BRINP3, S100A10, TFAP2A, SMAD2, SYT4, SYT1, XRCC4, NR2F1, HOOK3, GDF6, GDF…
YT-YC-hypo	GOTERM_BP_FAT	GO:0007416~synapse assembly	0.00034981	APP, EPHA7, STAU2, TPBG, NRXN1, NTRK3, WNT5A, EFNA5, SLITRK2, LRRTM3, CDH2, ADGRB3, LRRTM1, SLITRK3, IL1RAPL1, SLITRK6, UBE2V2, SLITRK5, DRD1, EPHB1, ADGRL3
	GOTERM_BP_FAT	GO:0050807~regulation of synapse organization	0.000451199	IL10, EPHA7, STAU2, TPBG, NRXN1, NTRK3, WNT5A, EFNA5, SLITRK2, LRRTM3, CDH2, ADGRB3, NEDD4, LRRTM1, SLITRK3, SLITRK6, UBE2V2, SLITRK5, CTNNA2, EPHB1, ADGRL3
	GOTERM_BP_FAT	GO:0051963~regulation of synapse assembly	0.000451199	EPHA7, STAU2, TPBG, NRXN1, NTRK3, WNT5A, EFNA5, SLITRK2, LRRTM3, ADGRB3, LRRTM1, SLITRK3, SLITRK6, UBE2V2, SLITRK5, EPHB1, ADGRL3
	GOTERM_BP_FAT	GO:0007399~nervous system development	0.000451199	APP, STMN2, TNC, STMN4, SLC8A1, TSKU, RIMS2, SOX2, FGF5, GJA1, CDH2, BASP1, KIF5C, PLS3, PITX2, EPHB1, MAP3K7, LZTS1, CAST, EPM2A, EPHA4, EPHA7, WNT5A, ZFP217, SOX11, UNC5D, THOC2, FOXP2, ADCYAP1, SFRP2, LMX1A, ADGRB3, PLA2G10, SELENOP, UBE2V2, WDPCP, AGTR2, KIF20B, EPHA3, ARL6, SHOX2, PCDH15, GATA3, EFNA5, PCDH19, UGT8, PPP3R1, FGF20, RDH13, DRD1, LRRC4C, ECT2, APOB, ATG7, SCN3A, BRINP3, MPDZ, H…
	GOTERM_BP_FAT	GO:0048699~generation of neurons	0.000451199	APP, STMN2, TNC, STMN4, TSKU, RIMS2, SOX2, GJA1, CDH2, KIF5C, PLS3, PITX2, EPHB1, LZTS1, EPHA4, EPHA7, WNT5A, SOX11, UNC5D, THOC2, ADCYAP1, SFRP2, LMX1A, ADGRB3, PLA2G10, UBE2V2, WDPCP, AGTR2, KIF20B, EPHA3, SHOX2, PCDH15, GATA3, EFNA5, UGT8, FGF20, RDH13, DRD1, LRRC4C, ECT2, ATG7, BRINP3, SYT4, JUN, XRCC4, NR2F1, NR2F2, HOOK3, AHI1, LRFN5, IL6, GRIN3A, FAT4, CNTN4, FGF13, PICALM, EZH2, ITGB1, TE…
	GOTERM_BP_FAT	GO:0022008~neurogenesis	0.000451199	APP, STMN2, TNC, STMN4, TSKU, RIMS2, SOX2, FGF5, GJA1, CDH2, KIF5C, PLS3, PITX2, EPHB1, LZTS1, EPHA4, EPHA7, WNT5A, ZFP217, SOX11, UNC5D, THOC2, ADCYAP1, SFRP2, LMX1A, ADGRB3, PLA2G10, UBE2V2, WDPCP, AGTR2, KIF20B, EPHA3, SHOX2, PCDH15, GATA3, EFNA5, UGT8, PPP3R1, FGF20, RDH13, DRD1, LRRC4C, ECT2, ATG7, BRINP3, SYT4, JUN, XRCC4, NR2F1, NR2F2, HOOK3, AHI1, LRFN5, IL6, GRIN3A, FAT4, CNTN4, FGF13, P…
	GOTERM_BP_FAT	GO:0030182~neuron differentiation	0.000451199	ITGB1, APP, TENM2, STMN2, TNC, STMN4, TSKU, ROBO1, SOX2, RIMS2, GJA1, CDH2, KIF5C, RSPO2, PLS3, PITX2, EPHB1, LZTS1, NCOA1, EPHA4, TRPC5, EPHA7, GRID2, WNT5A, PAX3, COBL, SOX11, ETV1, THOC2, UNC5D, RGMA, ADCYAP1, DMRTA2, VCAN, SFRP2, VAMP7, LMX1A, ADGRB3, KCNMA1, PLA2G10, CDH11, IL1RAPL1, UBE2V2, TMEM106B, WDPCP, AGTR2, KIF20B, MET, EPHA3, RRN3, STAU2, NRXN1, SHOX2, PCDH15, SEMA3E, RT1-A2, GATA3,…
	GOTERM_CC_FAT	GO:0098590~plasma membrane region	0.000673668	ITGB1, CHRM2, CHRM3, TENM2, AQP8, ITGB3, SLC2A2, AQP4, SLC2A3, SLC4A4, SLC8A1, ROBO1, RIMS2, SGCE, GJA1, GRM7, CDH2, LRRTM3, LRRTM1, GRM8, LZTS1, ANKS1B, EPHA7, GRID2, ABCC1, KCND2, SLC30A5, CASK, TACR3, GABRG3, AGTR1A, TGFBR2, SLC5A7, SLC22A24, RP2, KCNMA1, WDPCP, MET, CFTR, SRC, NRXN1, STK39, LIN7C, EFNA5, CFAP126, MTDH, SNTG1, SI, TMEM67, P2RY1, CTNNA2, DRD1, MPDZ, GABRD, GRIA3, GRIA4, S100G, …
	GOTERM_CC_FAT	GO:0097060~synaptic membrane	0.000673668	CHRM2, ITGB1, CHRM3, TENM2, NRXN1, LIN7C, RIMS2, GRM7, LRRTM3, LRRTM1, GRM8, P2RY1, LZTS1, MPDZ, GABRD, GRIA3, ANKS1B, GRIA4, GABRP, EPHA7, GRID2, KCND2, CASK, GAD2, GABRG3, GRIN3A, KCNMA1, MET, PICALM
	GOTERM_CC_FAT	GO:0043005~neuron projection	0.000673668	ITGB1, CHRM2, RYR2, CHRM3, APP, PCSK1, TENM2, STMN2, STMN4, PCSK5, SLC8A1, CDH8, ROBO1, SGCE, TRIM9, RGS2, GRM7, BASP1, KIF5C, LRRTM1, GRM8, PDE4B, EPHB1, LZTS1, GLUL, ANKS1B, NCOA1, EPHA4, TRPC5, EPHA7, GRID2, KCND2, CASK, COBL, TACR3, SSTR1, AGTR1A, RGMA, AR, SLC5A7, ADCYAP1, VAMP7, KCNMA1, IL1RAPL1, AMPH, MET, CAMK2D, KLHL14, SRC, STAU2, NRXN1, GLRX, ADCY2, LIN7C, P2RY1, VTI1A, CTNNA2, NCAM2, …
YT-YC-hyper	GOTERM_CC_FAT	GO:0043005~neuron projection	1.83884e-06	RYR2, ROBO3, CHRM3, PCSK1, GABRB1, NRSN1, CTNND2, STMN2, GRIK2, ELK1, CDH8, ROBO1, GRM3, SGCE, RGS2, HTR7, GRM7, BASP1, KIF5C, LRRTM1, PDE4B, CASP1, NRCAM, EPHB1, LZTS1, GLUL, KIRREL3, NCOA1, EPHA4, TRPC5, EPHA7, GRID2, CXADR, KCND2, MMP3, MAGI2, COBL, TACR3, SSTR1, GABRG2, PTBP2, CNKSR2, PPM1A, KCNMA1, IL1RAPL1, RAPGEF2, AMPH, GPM6A, CAMK2D, OLR518, NRXN1, SLC1A3, GLRX, ADCY2, SRI, LIN7C, HIF1A,…
	GOTERM_BP_FAT	GO:0007416~synapse assembly	0.00016841	LINGO2, KIRREL3, GPM6A, EPHA7, NRXN1, NTRK3, MAGI2, WNT5A, EFNA5, FLRT2, CDH2, ADGRB3, SLITRK4, LRRTM1, IL1RAPL1, SLITRK6, SYNDIG1, SLITRK5, EPHB1, ADGRL2, ADGRL3
	GOTERM_MF_DIRECT	GO:0005509~calcium ion binding	0.0002541	RYR2, CETN1, PROS1, CETN3, PCDH11X, CBLB, VLDLR, CDH9, CDH8, CDH7, CDH6, S100VP, GRM7, CDH2, CNTNAP5B, ADGRE4, HMCN1, PRSS2, ANXA1, MMP3, ANXA10, TC2N, F9, STIM2, CDH10, PLA2G10, CDH11, RGN, MCTP2, CDH19, NRXN1, CABP5, SRI, ATP2C1, PCDH19, THBS1, NID2, FSCB, RASGRP1, LOC304725, FSTL5, PPP3R1, SLIT2, S100A10, SYT4, S100G, PCDH9, GALNT3, PCDH20, PCDH7, FAT1, FAT4, EFHB, ADGRL4, CALM2, ADGRL3
	GOTERM_BP_FAT	GO:0050808~synapse organization	0.000310022	GPM6A, NRXN1, CTNND2, TNC, SEMA3E, EFNA5, GLRA3, FLRT2, CDH2, SLITRK4, LRRTM1, SLITRK6, SYNDIG1, SLITRK5, CTNNA2, EPHB1, LINGO2, KIRREL3, EPHA7, NTRK3, MAGI2, WNT5A, LMX1A, ADGRB3, NEDD4, IL1RAPL1, CTNNB1, ADGRL2, ADGRL3
	GOTERM_CC_FAT	GO:0097458~neuron part	0.000444053	CHRM3, CTNND2, STMN2, ELK1, CDH8, RGS2, HTR7, BASP1, KIF5C, NRCAM, EPHB1, GLUL, LZTS1, KIRREL3, EPHA4, EPHA7, CXADR, MAGI2, GABRG2, AMPH, GPM6A, SLC1A3, LIN7C, HIF1A, FLRT2, SYNDIG1, PROM1, APOB, ATG7, SCN3A, BRINP3, GRIA3, GRIA4, FZD1, HSPA8, SYT4, GOT2, LNPEP, PEX5L, FGF13, CALM2, PICALM, PCSK1, RYR2, ROBO3, GABRB1, NRSN1, GRIK2, ROBO1, GRM3, SGCE, GRM7, LRRTM1, PDE4B, CASP1, NCK2, NCOA1, GRID2…
	GOTERM_CC_FAT	GO:0034702~ion channel complex	0.000444053	DPP10, RYR2, GABRB1, CAMK2D, KCNE5, GRIK2, KCNV1, GLRA3, KCNT2, VWC2L, PDE4B, SCN7A, SCN3A, GRIA3, GRIA4, GABRA2, GABRP, TRPC5, GRID2, KCNJ11, KCND2, GABRG3, GABRG2, TRDN, PPM1A, PEX5L, KCNMA1, VWC2, CALM2
	GOTERM_CC_FAT	GO:0036477~somatodendritic compartment	0.00106034	CHRM3, PCSK1, GABRB1, NRSN1, CTNND2, STMN2, GRIK2, ELK1, ROBO1, GRM3, SGCE, HTR7, GRM7, PDE4B, EPHB1, LZTS1, GLUL, KIRREL3, EPHA4, TRPC5, EPHA7, GRID2, KCND2, MMP3, MAGI2, COBL, TACR3, PTBP2, CNKSR2, KCNMA1, IL1RAPL1, RAPGEF2, GPM6A, CAMK2D, OLR518, NRXN1, SLC1A3, GLRX, ADCY2, SRI, CST3, GLRA3, SYNDIG1, APOB, BRINP3, SCN3A, GRIA3, GRIA4, GABRA2, HSPA8, SYT4, KCNJ11, GOT2, KLHL1, OPRK1, LNPEP, PEX…
	GOTERM_CC_FAT	GO:0031226~intrinsic component of plasma membrane	0.00106034	DPP10, CHRM3, GABRB1, EDA, IRS1, ITGB3, AQP4, GRIK2, SLC4A4, CDH8, CDH6, GRM3, CYSLTR1, GJA1, HTR7, CYSLTR2, MAEA, GRM7, KCNT2, VWC2L, TNFRSF8, EMB, FPR-RS3, EPHB1, TMPRSS11B, EPHA4, TRPC5, EPHA7, GRID2, ABCC1, KCND2, KCNH8, SLC6A15, SLC39A10, SSTR1, GABRG2, TM4SF1, TGFBR2, FOLH1, RASA1, KCNMA1, EPHA3, MRGPRX2L, PLPPR1, OLR518, NRXN1, KCNE5, ADCY2, ATP2C1, EFNA5, SLC7A3, KCNV1, GLRA3, SLCO6D1, FL…
	GOTERM_CC_FAT	GO:0030424~axon	0.00106034	GPM6A, CHRM3, ROBO3, PCSK1, CAMK2D, NRXN1, STMN2, SRI, GRIK2, ELK1, HIF1A, CDH8, ROBO1, CST3, GRM3, HTR7, GRM7, SV2B, LRRTM1, SLC17A6, NRCAM, CTNNA2, NCAM2, ATG7, EPHB1, SCN3A, GLUL, GRIA3, GRIA4, GABRA2, KIRREL3, HSPA8, SYT4, EPHA4, KCNJ11, OPRK1, COBL, GAD2, GABRG2, KCNMA1, IL1RAPL1, AMPH, FGF13, ADGRL3, HCN1
	GOTERM_CC_FAT	GO:1902495~transmembrane transporter complex	0.00106034	DPP10, RYR2, GABRB1, CAMK2D, KCNE5, GRIK2, KCNV1, GLRA3, KCNT2, VWC2L, PDE4B, SCN7A, SCN3A, GRIA3, GRIA4, GABRA2, GABRP, TRPC5, GRID2, KCNJ11, KCND2, GABRG3, GABRG2, TRDN, PPM1A, PEX5L, KCNMA1, VWC2, CALM2
MT-MC-hypo	GOTERM_CC_FAT	GO:0043005~neuron projection	0.000521647	GABRB3, RYR2, CHRM3, PCSK1, GABRB1, FMR1, REG1A, GRIK2, ELK1, CDH8, ROBO1, GRM3, SHH, RGS2, HTR7, CCKAR, PCLO, GRM7, BASP1, GRM8, PDE4B, NEFL, NRCAM, EPHB1, LZTS1, GLUL, ANKS1B, NCOA1, TRPC5, EPHA7, CXADR, KCND2, MAGI2, CASK, COBL, TACR3, GABRG2, PTBP2, CNKSR2, ADCYAP1, VAMP7, KCNMA1, AMPH, GPM6A, CAMK2D, OLR518, NRXN1, MYCBP2, SLC1A3, LIN7A, ADCY2, SRI, LIN7C, HIF1A, CST3, PAK1, BRINP1, PALMD, S…
	GOTERM_CC_DIRECT	GO:0045211~postsynaptic membrane	0.000543679	GABRB3, CHRM3, GABRB2, GABRB1, FMR1, LIN7A, GRIK2, LIN7C, GRM3, GRM7, GRM8, P2RY1, DMD, LZTS1, MPDZ, GRIA3, ANKS1B, EPHA7, KCND2, MUSK, GABRG2, CNKSR2, GRIN3A, KCNMA1, PICALM
	GOTERM_CC_FAT	GO:0097458~neuron part	0.00103977	CHRM3, FMR1, REG1A, ELK1, CDH8, RGS2, HTR7, BASP1, NRCAM, EPHB1, MAP3K7, GLUL, LZTS1, ANKS1B, EPHA7, CXADR, MAGI2, CASK, MYO7A, GABRG2, ADCYAP1, AMPH, GPM6A, MYCBP2, PCDH15, SLC1A3, LIN7A, LIN7C, HIF1A, BRINP1, STXBP5, APOB, ATG7, BRINP3, MPDZ, GRIA3, FZD1, HSPA8, SYT4, GOT2, HTR1B, SMARCA2, ESR1, AHI1, GRIN3A, FGF13, PAM, CALM2, PICALM, GABRB3, PCSK1, RYR2, GABRB1, SLC2A3, GRIK2, ROBO1, GRM3, SH…
	GOTERM_CC_FAT	GO:0031226~intrinsic component of plasma membrane	0.00180022	GABRB3, CHRM3, GABRB2, GABRB1, IRS1, ITGB3, GPR22, SLC7A13, AQP4, SLC2A3, GRIK2, CDH8, CDH6, GRM3, CYSLTR1, HTR7, MAEA, GRM7, KCNT2, GRM8, EMB, EPHB1, TMPRSS11B, TRPC5, EPHA7, ABCC1, ABCC2, KCND2, MUSK, TRPC4, KCNH8, SLC6A15, SLC6A14, SLC39A10, RGD1560028, OLR1765, GABRG2, TM4SF1, FSHR, KCNMA1, CNGB3, RGR, TLR4, EPHA3, OLR518, SLC22A2, NRXN1, KCNE5, OLR1615, ADCY2, MRGPRB5, ATP2C1, EFNA5, SLC7A3,…
	GOTERM_CC_FAT	GO:0097060~synaptic membrane	0.00180022	GABRB3, CHRM3, GABRB2, GABRB1, NRXN1, FMR1, LIN7A, GRIK2, LIN7C, GRM3, GRM7, GRM8, P2RY1, DMD, LZTS1, MPDZ, GRIA3, ANKS1B, EPHA7, KCND2, MUSK, CASK, GAD2, GABRG2, CNKSR2, GRIN3A, KCNMA1, PICALM
	GOTERM_CC_FAT	GO:0044456~synapse part	0.00180022	GABRB3, CHRM3, GABRB2, GABRB1, FMR1, SLC2A3, GRIK2, CDH8, GRM3, HTR7, CCKAR, PCLO, GRM7, GRM8, PDE4B, MAP3K7, LZTS1, BCAS1, ANKS1B, EPHA7, KCND2, MUSK, MAGI2, CASK, GABRG2, CNKSR2, ADCYAP1, ADGRB3, KCNMA1, AMPH, GPM6A, NUFIP1, NRXN1, SLC1A3, LIN7A, SRI, LIN7C, PAK1, PALMD, SV2B, P2RY1, SLC17A6, DMD, STXBP5, MPDZ, GRIA3, HSPA8, SYT4, GAD2, ESR1, GRIN3A, PICALM
	GOTERM_CC_FAT	GO:0098794~postsynapse	0.00218713	GABRB3, GPM6A, CHRM3, GABRB2, GABRB1, FMR1, SLC1A3, LIN7A, SRI, GRIK2, LIN7C, GRM3, PAK1, PCLO, GRM7, PALMD, GRM8, P2RY1, PDE4B, DMD, LZTS1, MAP3K7, MPDZ, GRIA3, BCAS1, ANKS1B, HSPA8, EPHA7, KCND2, MUSK, MAGI2, GABRG2, CNKSR2, GRIN3A, ADGRB3, KCNMA1, PICALM
	GOTERM_CC_FAT	GO:0098590~plasma membrane region	0.00243501	GABRB3, CHRM3, GABRB2, GABRB1, IRS1, FMR1, ITGB3, REG1A, SLC2A2, AQP4, SLC2A3, GRIK2, ROBO1, GRM3, GRM7, CDH2, GRM8, LZTS1, ANKS1B, EPHA7, ABCC1, ABCC2, CXADR, KCND2, MUSK, TRPC4, SLC30A5, SLC6A14, CASK, TACR3, MYO7A, GABRG2, CNKSR2, SLC22A24, RP2, KCNMA1, WDPCP, ABCG2, SLC22A2, NRXN1, STK39, SLC1A3, LIN7A, LIN7C, EFNA5, CFAP126, PAK1, SNTG1, SI, TMEM67, P2RY1, DMD, DRAM2, MPDZ, GRIA3, S100G, SLC…
	GOTERM_CC_FAT	GO:0044306~neuron projection terminus	0.00278417	GABRB3, CHRM3, PCSK1, HSPA8, SYT4, FMR1, GRIK2, SRI, ELK1, ESR1, CDH8, ADCYAP1, PCLO, HTR7, CCKAR, GRM7, APC, SV2B, KCNMA1, DMD, AMPH, GLUL, GRIA3
	GOTERM_CC_FAT	GO:0033267~axon part	0.00278417	GABRB3, GPM6A, CHRM3, PCSK1, CAMK2D, NRXN1, FMR1, SRI, GRIK2, ELK1, HIF1A, CDH8, ROBO1, PCLO, HTR7, CCKAR, GRM7, SV2B, SLC17A6, NEFL, NRCAM, GLUL, GRIA3, HSPA8, COBL, ESR1, ADCYAP1, APC, KCNMA1, AMPH
MT-MC-hyper	GOTERM_BP_FAT	GO:0007417~central nervous system development	0.000725037	PCSK1, IRS2, IKZF1, VLDLR, BRCA2, HAPLN1, ROBO1, SHH, CDH2, BASP1, NRCAM, PITX2, SOX6, EPHB1, KIRREL3, NCOA1, EPHA4, EPHA7, POU1F1, GRID2, TRPC4, WNT5A, PAX3, SOX11, UNC5D, PTBP2, FOXP2, POU3F4, ADCYAP1, PAX8, LMX1A, CDH11, EXOC4, RAPGEF2, RARB, AGTR2, MET, GAS8, ARL6, FOXG1, SEMA3A, NRXN1, MYCBP2, ARX, EFNA5, PCDH19, HIF1A, CST3, PTCHD1, SLC17A6, SLITRK5, NCAM1, SLIT2, DRD1, ATG7, ATOH1, SYT4, P…
	GOTERM_BP_FAT	GO:0030182~neuron differentiation	0.000725037	FOXA1, CDKN1C, PTPRR, STMN2, TNC, IKZF1, VLDLR, ROBO1, SHH, CDH2, KIF5C, NCK2, NRCAM, PITX2, EPHB1, LZTS1, KIRREL3, NCOA1, EPHA4, EPHA7, GRID2, WNT5B, WNT5A, PAX3, COBL, SOX11, ETV1, UNC5D, POU3F4, ADCYAP1, LMX1A, FSHR, KCNMA1, CDH11, IL1RAPL1, UBE2V2, RAPGEF2, RARB, TMEM106B, AGTR2, KIF20B, FXN, MET, EPHA3, GPM6A, STAU2, FOXG1, SEMA3A, NRXN1, MYCBP2, SHOX2, ARX, SLC1A3, SEMA3E, RT1-A2, EFNA5, HI…
	GOTERM_BP_FAT	GO:0000904~cell morphogenesis involved in differentiation	0.000725037	FOXA1, ITGB3, VLDLR, FGFRL1, ROBO1, SHH, CDH2, KIF5C, DACT2, NRCAM, EPHB1, LZTS1, EPHA4, EPHA7, MSX2, WNT5A, PAX3, COBL, ETV1, UNC5D, PAX8, LMX1A, TNMD, CDH11, IL1RAPL1, RAPGEF2, TMEM106B, FXN, MET, EPHA3, STAU2, FOXG1, SEMA3A, MYCBP2, SHOX2, ARX, SLC1A3, SEMA3E, EFNA5, HIF1A, FLRT2, SLITRK1, SLITRK6, SLITRK5, NCAM1, ALX1, SLIT2, LRRC4C, ATG7, ATOH1, S100A10, SMAD2, LINGO2, EXT1, BMP4, FER, LRFN5…
	GOTERM_BP_FAT	GO:0022008~neurogenesis	0.000725037	FOXA1, STMN2, TNC, IKZF1, FGF5, CDH2, KIF5C, NRCAM, PITX2, SOX6, EPHB1, LZTS1, KIRREL3, EPHA4, EPHA7, WNT5B, WNT5A, SOX11, UNC5D, POU3F4, ADCYAP1, LMX1A, UBE2V2, AGTR2, KIF20B, EPHA3, GPM6A, FOXG1, ARX, MYCBP2, SHOX2, SLC1A3, EFNA5, HIF1A, FLRT2, DRD1, LRRC4C, ECT2, ATG7, BRINP3, FZD1, SYT4, JUN, XRCC4, CNTN6, NR2F1, SMARCA1, PBX1, MANF, EXT1, BMP4, LRFN5, FAT4, CNTN4, FGF13, EZH2, CDKN1C, PCSK1,…
	GOTERM_BP_FAT	GO:0048699~generation of neurons	0.000725037	FOXA1, STMN2, TNC, IKZF1, CDH2, KIF5C, NRCAM, PITX2, EPHB1, LZTS1, KIRREL3, EPHA4, EPHA7, WNT5B, WNT5A, SOX11, UNC5D, POU3F4, ADCYAP1, LMX1A, UBE2V2, AGTR2, KIF20B, EPHA3, GPM6A, FOXG1, ARX, MYCBP2, SHOX2, SLC1A3, EFNA5, HIF1A, FLRT2, DRD1, LRRC4C, ECT2, ATG7, BRINP3, FZD1, SYT4, JUN, XRCC4, CNTN6, NR2F1, SMARCA1, PBX1, MANF, EXT1, BMP4, LRFN5, FAT4, CNTN4, FGF13, EZH2, CDKN1C, PTPRR, VLDLR, ROBO…
	GOTERM_BP_FAT	GO:0007416~synapse assembly	0.00202467	LINGO2, KIRREL3, GPM6A, EPHA7, STAU2, NRXN1, WNT5A, EFNA5, FLRT2, CDH2, SLITRK1, IL1RAPL1, SLITRK6, UBE2V2, SLITRK5, DRD1, EPHB1, ADGRL3
	GOTERM_BP_FAT	GO:0006935~chemotaxis	0.00202467	FOXG1, ITGB3, SEMA3A, MYCBP2, ARX, SEMA3E, PIK3C2G, EFNA5, THBS1, ROBO1, SHH, FLRT2, KIF5C, NCAM1, NRCAM, IL12A, SLIT2, FPR-RS3, EPHB1, ATOH1, JAM3, MPP1, EPHA4, EPHA7, ABCC1, ANGPT2, CXADR, SYK, SWAP70, WNT5A, VEGFC, ETV1, UNC5D, AGTR1A, EXT1, BMP4, FER, FCGR2A, LMX1A, CNTN4, MET, SCG2, EPHA3
	GOTERM_BP_FAT	GO:0042330~taxis	0.00202467	FOXG1, ITGB3, SEMA3A, MYCBP2, ARX, SEMA3E, PIK3C2G, EFNA5, THBS1, ROBO1, SHH, FLRT2, KIF5C, NCAM1, NRCAM, IL12A, SLIT2, FPR-RS3, EPHB1, ATOH1, JAM3, MPP1, EPHA4, EPHA7, ABCC1, ANGPT2, CXADR, SYK, SWAP70, WNT5A, VEGFC, ETV1, UNC5D, AGTR1A, EXT1, BMP4, FER, FCGR2A, LMX1A, CNTN4, MET, SCG2, EPHA3
	GOTERM_BP_FAT	GO:0007399~nervous system development	0.00306905	FOXA1, STMN2, TNC, IRS2, IKZF1, FGF5, CDH2, BASP1, KIF5C, NRCAM, PITX2, SOX6, EPHB1, LZTS1, EPM2A, KIRREL3, EPHA4, EPHA7, RBFOX1, WNT5B, WNT5A, SOX11, UNC5D, FOXP2, POU3F4, ADCYAP1, LMX1A, UBE2V2, AGTR2, KIF20B, EPHA3, GPM6A, ARL6, FOXG1, ARX, MYCBP2, SHOX2, SLC1A3, EFNA5, PCDH19, HIF1A, FLRT2, ALX1, DRD1, LRRC4C, ECT2, ATG7, BRINP3, FZD1, SYT4, TFAP2B, JUN, XRCC4, CNTN6, NR2F1, SMARCA1, PBX1, MA…
	GOTERM_BP_FAT	GO:0031175~neuron projection development	0.00306905	STMN2, TNC, VLDLR, ROBO1, SHH, CDH2, KIF5C, NCK2, NRCAM, EPHB1, LZTS1, KIRREL3, EPHA4, EPHA7, WNT5A, COBL, ETV1, UNC5D, ADCYAP1, LMX1A, FSHR, CDH11, IL1RAPL1, UBE2V2, RAPGEF2, TMEM106B, KIF20B, FXN, MET, EPHA3, GPM6A, STAU2, FOXG1, SEMA3A, MYCBP2, SHOX2, ARX, SEMA3E, RT1-A2, EFNA5, FLRT2, SLITRK1, SLITRK6, SLITRK5, NCAM1, DMD, NCAM2, SLIT2, LRRC4C, ATG7, ATOH1, JAM3, LINGO2, FZD1, SYT4, JUN, NR2F…
AT-AC-hypo	GOTERM_BP_FAT	GO:0007416~synapse assembly	2.31403e-05	LINGO2, GPM6A, EPHA7, NRXN1, MAGI2, EFNA5, PCLO, FLRT2, LRRTM3, ADGRB3, LRRTM4, SLITRK4, LRRTM1, SLITRK3, IL1RAPL1, SLITRK6, SLIT1, SYNDIG1, SLITRK5, EPHB1, ADGRL2, ADGRL3
	GOTERM_BP_FAT	GO:0051963~regulation of synapse assembly	7.27585e-05	LINGO2, EPHA7, NRXN1, EFNA5, FLRT2, LRRTM3, ADGRB3, LRRTM4, SLITRK4, LRRTM1, SLITRK3, SLITRK6, SLIT1, SYNDIG1, SLITRK5, EPHB1, ADGRL2, ADGRL3
	GOTERM_BP_DIRECT	GO:0051965~positive regulation of synapse assembly	8.1922e-05	LINGO2, NRXN1, EFNA5, FLRT2, LRRTM3, ADGRB3, LRRTM4, SLITRK4, LRRTM1, SLITRK3, SLITRK6, SYNDIG1, SLITRK5, EPHB1, ADGRL2, ADGRL3
	GOTERM_CC_DIRECT	GO:0030054~cell junction	0.000285939	CHRM2, CHRM3, GABRB2, NRXN1, CD99L2, GRIK2, TMEM47, DPP4, RIMS2, PCLO, OPHN1, LRRTM3, SV2B, BASP1, LRRTM4, LRRTM1, NAMPT, SYNDIG1, SLC17A6, HMCN1, EMB, LZTS1, GRIA3, ANKS1B, GRIA4, GABRA2, MAGI1, SYT4, GABRP, GRID2, CXADR, XRCC4, GAD2, LOC498368, GLRA4, VAMP7, NFIA, AMPH
	GOTERM_CC_DIRECT	GO:0045211~postsynaptic membrane	0.000285939	GABRA2, CHRM2, CHRM3, GABRB2, GABRP, EPHA7, GRID2, GRIK2, GRM3, CNKSR2, LRRTM3, LRRTM4, LRRTM1, GRM8, P2RY1, KCNMA1, SYNDIG1, MET, LZTS1, MPDZ, GRIA3, ANKS1B, PICALM, GRIA4
	GOTERM_BP_FAT	GO:0050808~synapse organization	0.0013817	GPM6A, NRXN1, CTNND2, SEMA3E, EFNA5, PCLO, FLRT2, LRRTM3, ERBB4, LRRTM4, SLITRK4, LRRTM1, SLITRK3, SLIT1, SLITRK6, SYNDIG1, SLITRK5, EPHB1, LINGO2, EPHA7, MAGI2, NFIA, LMX1A, ADGRB3, IL1RAPL1, ADGRL2, ADGRL3
	GOTERM_BP_FAT	GO:0050807~regulation of synapse organization	0.00157497	LINGO2, IL10, EPHA7, NRXN1, EFNA5, FLRT2, LRRTM3, ADGRB3, LRRTM4, SLITRK4, LRRTM1, SLITRK3, SLITRK6, SLIT1, SYNDIG1, SLITRK5, EPHB1, ADGRL2, ADGRL3
	GOTERM_CC_FAT	GO:0045202~synapse	0.00165018	CHRM2, CHRM3, GABRB2, SH3KBP1, CRTC1, CTNND2, SLC2A3, GRIK2, SLC8A1, CDH8, GRM3, RIMS2, HTR7, PCLO, OPHN1, LRRTM3, LRRTM4, LRRTM1, GRM8, PDE4B, NRCAM, EMB, MAP3K7, LZTS1, ANKS1B, EPHA7, GRID2, CXADR, MAGI2, MYO7A, CNKSR2, VAMP7, ADGRB3, KCNMA1, AMPH, MET, RAB7A, GPM6A, NUFIP1, SRC, NRXN1, PCDH15, SLC1A3, SV2B, FLRT2, ERBB4, P2RY1, SYNDIG1, SLC17A6, MPDZ, GRIA3, GRIA4, GABRA2, HSPA8, SYT4, GABRP, …
	GOTERM_CC_FAT	GO:0098794~postsynapse	0.00165018	CHRM2, GPM6A, CHRM3, GABRB2, SRC, CTNND2, SLC1A3, GRIK2, SLC8A1, GRM3, PCLO, OPHN1, LRRTM3, ERBB4, LRRTM4, LRRTM1, GRM8, P2RY1, PDE4B, SYNDIG1, LZTS1, MAP3K7, MPDZ, GRIA3, ANKS1B, GRIA4, GABRA2, HSPA8, GABRP, EPHA7, GRID2, MAGI2, CNKSR2, ADGRB3, KCNMA1, MET, PICALM
	GOTERM_CC_FAT	GO:0097060~synaptic membrane	0.0025842	CHRM2, CHRM3, GABRB2, NRXN1, GRIK2, GRM3, RIMS2, LRRTM3, LRRTM4, LRRTM1, GRM8, P2RY1, SYNDIG1, LZTS1, MPDZ, GRIA3, ANKS1B, GRIA4, GABRA2, GABRP, EPHA7, GRID2, GAD2, CNKSR2, KCNMA1, MET, PICALM
AT-AC-hyper	GOTERM_CC_FAT	GO:0043005~neuron projection	5.9745e-05	ITGB1, CHRM2, RYR2, PCSK1, TENM2, NRSN1, SH3KBP1, CTNND2, HTR2C, STMN4, GRIK2, SLC8A1, CDH8, ROBO1, GRM3, SGCE, TRIM9, RGS2, HTR7, PCLO, OPHN1, BASP1, KIF5C, LRRTM1, PDE4B, CASP1, NRCAM, EPHB1, LZTS1, GLUL, ANKS1B, TRPC5, EPHA7, GRID2, CXADR, KCND2, MAGI2, CASK, COBL, TACR3, SSTR1, PTBP2, CNKSR2, AR, ADCYAP1, KCNMA1, IL1RAPL1, AMPH, CNTNAP4, GPM6A, OLR518, KLHL14, SRC, SEMA3A, NRXN1, SLC1A3, GLRX…
	GOTERM_BP_FAT	GO:0007416~synapse assembly	0.000119383	GPM6A, EPHA7, TPBG, NRXN1, NTRK3, MAGI2, WNT5A, EFNA5, PCLO, FLRT2, SLITRK2, CDH2, LRRTM4, LRRTM1, SLITRK3, IL1RAPL1, UBE2V2, SYNDIG1, SLITRK5, LRRN1, EPHB1, ADGRL3
	GOTERM_CC_DIRECT	GO:0030054~cell junction	0.000152373	CHRM2, TENM2, CTBP2, NRXN1, CD99L2, GRIK2, TMEM47, TRIM9, GJA1, PCLO, GLRA3, OPHN1, SV2B, BASP1, LRRTM4, LRRTM1, SYNDIG1, SLC17A6, DMD, HMCN1, EMB, LZTS1, GRIA3, CDK5RAP2, ANKS1B, SYT4, GABRP, GRID2, CXADR, KCND2, XRCC4, SYT1, GAD2, LOC498368, GABRG3, AFDN, FERMT1, FER, NFIA, CTNNB1, AMPH
	GOTERM_CC_FAT	GO:0097458~neuron part	0.000230653	CHRM2, CTNND2, STMN4, SLC8A1, CDH8, RGS2, HTR7, OPHN1, BASP1, KIF5C, PLS3, NRCAM, EPHB1, MAP3K7, GLUL, LZTS1, ANKS1B, EPHA7, CXADR, MAGI2, CASK, MYO7A, ADCYAP1, AR, AMPH, GPM6A, KLHL14, PDE1A, PCDH15, SLC1A3, LIN7C, HIF1A, FLRT2, SYNDIG1, APOB, ATG7, BRINP3, GRIA3, FZD1, SYT4, SYT1, HTR1B, LNPEP, SMARCA2, ESR1, PEX5L, DLG3, FGF13, CALM2, PICALM, ITGB1, PCSK1, RYR2, TENM2, NRSN1, SH3KBP1, HTR2C, S…
	GOTERM_BP_FAT	GO:0050808~synapse organization	0.000451731	GPM6A, NRXN1, CTNND2, TNC, EFNA5, PCLO, GLRA3, FLRT2, SLITRK2, CDH2, ERBB4, LRRTM4, LRRTM1, SLITRK3, SYNDIG1, SLITRK5, CTNNA2, EPHB1, EPHA7, TPBG, NTRK3, MAGI2, WNT5A, NFIA, LMX1A, IL1RAPL1, UBE2V2, CTNNB1, LRRN1, ADGRL3
	GOTERM_CC_DIRECT	GO:0045202~synapse	0.000930671	ITGB1, TENM2, CTBP2, SH3KBP1, PCDH15, SLC1A3, GRIK2, LIN7C, PCLO, FLRT2, CDH2, NCK2, DMD, NRCAM, EMB, LZTS1, GABRP, GRID2, MAGI2, CASK, OPRK1, GAD2, MYO7A, GABRG3, SLC4A7, DLG3, APC, CTNNB1, AMPH, PICALM, HCN1
	GOTERM_CC_FAT	GO:0098590~plasma membrane region	0.000945133	ITGB1, CHRM2, TENM2, ITGB3, SLC2A2, SLC2A3, GRIK2, SLC4A4, SLC8A1, ROBO1, GRM3, SGCE, GJA1, CDH2, LRRTM4, LRRTM1, LZTS1, ANKS1B, EPHA7, GRID2, ABCC1, CXADR, KCND2, SLC30A5, SLC6A14, CASK, TACR3, MYO7A, GABRG3, SHROOM4, CNKSR2, RP2, KCNMA1, WDPCP, CNTNAP4, SRC, NRXN1, SLC1A3, SLCO1A5, LIN7C, EFNA5, CFAP126, GLRA3, SNTG1, ERBB4, SI, TMEM67, P2RY1, SYNDIG1, DMD, CTNNA2, GRIA3, KL, GABRP, KCNJ11, SYT…
	GOTERM_BP_FAT	GO:0051963~regulation of synapse assembly	0.00108574	EPHA7, TPBG, NRXN1, NTRK3, WNT5A, EFNA5, FLRT2, SLITRK2, LRRTM4, LRRTM1, SLITRK3, UBE2V2, SYNDIG1, SLITRK5, LRRN1, EPHB1, ADGRL3
	GOTERM_BP_FAT	GO:0007399~nervous system development	0.00115768	CTNND2, TNC, STMN4, IRS2, IKZF1, SLC8A1, GJA1, HTR7, OPHN1, CDH2, BASP1, KIF5C, PLS3, NRCAM, EPHB1, MAP3K7, LZTS1, CDK5RAP2, EPM2A, EPHA7, RBFOX1, MAGI2, WNT5A, ZFP217, SOX11, UNC5D, THOC2, MYO7A, FOXP2, POU3F4, ADCYAP1, LMX1A, SELENOP, UBE2V2, WDPCP, PRKCQ, AGTR2, PLPP3, EPHA3, GPM6A, ARL6, SHOX2, PCDH15, SLC1A3, EFNA5, PCDH19, HIF1A, FLRT2, FGF20, SYNDIG1, NPHP4, HMGB2L1, LRRC4C, ECT2, APOB, AT…
	GOTERM_BP_FAT	GO:0050807~regulation of synapse organization	0.00118106	IL10, EPHA7, TPBG, NRXN1, NTRK3, WNT5A, EFNA5, FLRT2, SLITRK2, CDH2, LRRTM4, LRRTM1, SLITRK3, UBE2V2, SYNDIG1, SLITRK5, LRRN1, CTNNA2, EPHB1, ADGRL3
