# Supplementary material for: Examination of CA1 Hippocampal DNA Methylation as a Mechanism for Closing of Estrogen’s Critical Window
Source: Front Aging Neurosci. 2021 Aug 4;13:717032. doi: 10.3389/fnagi.2021.717032 (PMC8371553; doi:10.3389/fnagi.2021.717032)
Supplement: Supplementary file 2 [file Table_2.XLSX]

## Sheet: CHG methylation gene list
Supplementary Table2: Differentially methylated gene list in treated and control groups for CHG methylation
Gene list in YT-YC comparison of CHG methylation			Gene list in MT-MC comparison of CHG methylation			Gene list in AT-AC comparison of CHG methylation			Gene list in AC-YC comparison of CHG methylation			Gene list in AC-MC comparison of CHG methylation			Gene list in MC-YC comparison of CHG methylation
Hypomethylated	Hypermethylated		Hypomethylated	Hypermethylated		Hypomethylated	Hypermethylated		Hypomethylated	Hypermethylated		Hypomethylated	Hypermethylated		Hypomethylated	Hypermethylated
Pls3	LOC500876		Prss3	RGD1563060		Cyp2c12	Clec4m		Adgrl3	Ces2a		Adgrl3	Vom2r56		Pirt	Rras2
Tsn	Olr23		Pomgnt2	Tsn		Pkia	Rbfox1		Klhl4	Vom2r59		Aldh18a1	Tsn		RT1-CE5	Mir874
Mdfic	LOC310926		Ube3a	Rras2		Tnfsf15	Phka2		Mllt10	Rras2		Olr1229	Rras2		Vom2r57	Cobl
Tmc3	Tbc1d5		Aco1	Zdhhc15		Copb1	Rras2		Pde4b	Smpdl3a		Dazl	Lzts1		Dusp26	Phka2
Vom2r57	Pdia4		Dazl	Radx		Clvs2	RGD1563060		Dazl	Tsn		Sulf1	Vom2r9		Tmprss11b	Pdia4
Hmgn1	Rras2		Usp9y	Ctsk		Cyp2b1	Rn5-8s		Copb1	RGD1563060		Unc5d	Adgrl3		Nudt12	Vom2r9
MGC116197	Phka2		Snurf	Fam3c		Man2b1	Tsn		Tsn	LOC499742		Vom2r57	Cobl		Pls3	Pcdh11x
Clec4m	LOC291863		Vom2r56	Ces2a		Olr557	Dact2		Sulf1	Clec4m		LOC363337	Smpdl3a		Sult2a6	Tsn
Cobl	Pdk4		F8a1	Gas8		Tsn	Vom2r9		Dmd	Vom2r57		LOC102547344	Copb1		Prr16	Mrps30
Adam6a	LOC499742		Olr1229	Dazl		LOC257642	Mpp1		Spetex-2F	LOC500876		Mllt10	Dazl		Map2k4	Brca2
Erap1	Nupr1		Tsn	Brca2		Vom2r1	Atg7		Cenpc	Vom2r9		Dmd	RGD1563060		Gad2	Ndufaf5
Vom2r9	Stx19		Cd99l2	Ptpn18		Dazl	Xylt2		Stx19	Copb1		Atg7	Zfp36l3		Oit3	Arhgap21
Man2b1	Adamdec1		Cobl	Vom2r37		Rras2	Smpdl3a		RGD1563060	Cobl		Pcdh17	Adgre4		Spetex-2F	Lix1
Nudt12	Rn5s		Sel1l2	LOC310926		Clec4m	Rp2		Tmem132b	LOC310926		Abhd17c	LOC499742		Elmod1	Crispld1
Zfp641	Zswim5		Spaca5	Vom2r9		Vom2r76	LOC499742		Mir3556b	Erap1		Stx19	Phka2		Nt5c3a	Rab38
Tmtc2	Dazl		Sulf1	Clvs2		Bet1	Tbc1d5		Fam13a	Zfp385b		Hira	Vom2r37		Mir3556b-2	LOC291863
Copb1	Ctdspl		Mylk3	Zswim5		Nck2	Vom2r37		Vom2r57	Rn5s		MGC116197	Cd99l2		LOC680627	LOC310926
Tbc1d5	Cntnap5b		LOC680627	Pros1		Rfxap	Slc9a7		Pabpc4l	Stpg2		Bnip1	Vom2r59		Brca2	Vom2r57
Atic	Adam6a		LOC363337	Adgre4		Prkacb	LOC310926		LOC302022	Hist1h4b		Tmtc2	Crim1		Adgrb3	Rn5-8s
Pros1	Chst7		Stx19	Vom2r56		Ces2e	Stx19		Fbxo27	LOC499530		Sel1l2	Crygn		Dnajc24	Ces2e
Sycp1	Trem2		LOC310926	Lzts1		Spetex-2F	Cobl		Vom2r9	Atg7		Sptlc1	Rn5s		Gzmc	Mpp1
Ppp1r14c	Vom2r9		LOC306079	Mir370		Nup35	Dazl		Tbc1d5	Dazl		Lzts1	Nupr1		Efna5	Manea
Cask	RGD1563060		Adam6a	Basp1		Olr1217	Ube3a		Mylk3	Vom2r37		Igfbp3	LOC310926		Tmtc2	S100a10
LOC680627	Atg7		Adgre4	Boll		Dnajc24	Rn5s		LOC363337	Adam6a		Khdrbs2	Spetex-2B		Mylk3	Vom2r7
Snurf	Ube3a		Vom2r7	Tpk1		Snurf	Nupr1		Cdh10	Mrps30		Tsn	Fbxo27		LOC363337	Gas8
Tbx3	Vom2r37		Bnip1	Sptlc1		Meox2	Lzts1		Inpp4b	Rp2		Nxt1	Ces2e		MGC116197	Zfp868
RGD1563060	Hspa4l		Ssr3	Mir874		Stx19	Zfp36l3		Vom2r7	Ndufaf5		Xrcc4	Atg7		Nr4a2	Vom2r37
LOC363337	Emb		Ppfia2	Copb1		Tbx3	Vom2r57		Dsel	Crygn		Tm4sf1	Clec4m		Atic	Chst7
Pomgnt2	Tsn		Copb1	LOC257642		Csmd1	Pros1		Man2b1	Nupr1		Man2b1	Pdia4		Man2b1	Snip1
Rras2	Gas8		Tmem132b	Tbc1d5		LOC310926	Lix1		Adgrb3	Spetex-2F		Tmem132b	Mpp1		Rras2	Dazl
Cdh10	Vom2r57		Tm4sf1	Cdh8		Sry	LOC363337		Zfp36l3	Pros1		Olr234	Rp2		Slco1a6	Lzts1
Cldn34d	Copb1		Lzts1	Vom2r59		Vom2r9	Ehhadh		Rn5-8s	Ces2e		Adam6a	Ttll2		RGD1564053	Adgre4
Mctp2	LOC363337		Ces2e	Commd10		Ces2a	Ctsk		Nudt12	Sycp1		Olr1391	Ube3a		RT1-A1	Tyrp1
Flrt2	Zfp868		Hnf4g	Slc38a5		Hist1h4b	Ptpn18		Sptlc1	Olr1217		Olr1217	Hmgb4		Emb	Emb
Efna5	Adgre4		Clvs2	Veph1		Sel1l2	Zfp868		Clvs2	Gas8		Prdx4	Zfp958		Cyp2b1	Zfp18
Pfkfb1	Smpdl3a		Zfp868	Clec4m		Prss1	Copb1		Ehhadh	Fbxo27		Pomgnt2	LOC500876		Stx19	Smpdl3a
Foxd1	Dact2		Mir222	Mir653		Cngb3	Adgre4		Tm4sf1	Lzts1		Vom2r9	Mir874		Anxa10	Tbc1d5
Emb	Ctag2		Rn5-8s	Zfp958		Pros1	LOC500876		Oit3	Zfp868		Ces2a	Zp4		Tsn	Prrg1
Dazl	Eef1e1		Ctsk	Gdpd2		Lzts1	Tmem229a		Emb	LOC257642		Col8a1	Sel1l2		Pfkfb1	Spetex-2A
Cyp2c12	Gpr149		Olr1071	Adamdec1		Adgre4	Rn28s		Brca2	Clvs2		Brca2	Emb		Vom2r7	Zfp958
Ces2a	Zfp958		Rras2	Emb		Rn5-8s	Esrp1		LOC680627	Wdr82		Ttll2	Plcl2		Smpdl3a	Adam6a
Stx19	Mir370		Cyp2b1	Tceal1		Rgs2	Magi1		Erap1	Inpp4b		Spetex-2F	Ccer1		Raet1l	Copb1
Adgre4	Nol4		Lratd1	Ces2g		Anxa10	Ces2e		Tmtc2	Rn18s		Rras2	Peg12		Dazl	Tex13c
Olr1217	Cobl		Ces2g	Rp2		Brca2	Spetex-2B		Atic	Dact2		Ppp1r14c	Prl8a5		Cobl	Adgrl3
Spetex-2G	Fbxo27		Bex3	Gad2		Cobl	Ncam2		Pth2r	LOC683469		Spaca5	LOC257642		Vom2r37	Nupr1
Gpm6a	Brca2		Tifa	LOC500876		Vom2r59	Cyp4a8		Miip	Pdcl		St3gal4	Brca2		Adam6a	LOC499742
Tpk1	Zfp322a		Spetex-2H	Atg7		Ssr3	Gas8		Cask	Adgre4		Aco1	Veph1		Slc4a10	Rn5s
Zfp386	Olr1218		Vom2r37	Adam6a		Gad2	Tox3		Gzmc	Ube3a		RGD1563060	Ptpn18		Sycp1	LOC363337
Col8a1	Pcdh7		Pln	Dusp26		Vamp7	Spaca5		LOC102547344	Ptpn18		Spetex-2B	Arhgap21		Cdh10	Stx19
Vom2r1	Inpp4b		Ctdspl	Rn5-8s		Rps29	Pcdh9		Olr1229	Stx19		Cd70	Pros1		Tbx3	Sptlc1
Ctdspl	Mylk3		Vom2r9	Hist1h4b		Adam6a	Kcnt2		Adgre4	Smok2a		Yme1l1	Map2		Pomgnt2	Gls
Brinp3	Nudt12		Spetex-2F	Phka2		RGD1306195	Zdhhc15		Ctdspl	Slc9a7		Abcc1	Dipk2a		Shox2	Hspa4l
Hs3st1	Galc		Flrt2	Cobl		LOC100360095	Adam6a		Cul1	Slitrk4		Dclre1c	Ephb1		Hmgn1	Tmprss11b
Lhfpl1	Veph1		Slc39a10	Man2b1		Nupr1	Cask		Nxt1	Mpp1		LOC302022	Zdhhc15		Gabra6	Trem2
Dusp26	Inhba		MGC116197	Vom2r7		Zc3h15	Mir708		Olr1124	Zfp36l2		Ppfia2	Ctsk		Fstl5	Smok2a
Fbxo27	LOC100360095		Atg7	Smpdl3a		Tbc1d5	Peg12		Lrrc8d	Pln		Prl8a4	Pcdh11x		Inpp4b	LOC500876
Zkscan7	Spetex-2H		LOC685171	Vwa3a		Dtwd2	Robo1		Dcdc5	Vom2r76		LOC310926	Inpp4b		Dtx3l	Slc4a4
Epha4	Lzts1		Ctss	LOC363337		Fbxo27	LOC257642		Smpdl3a	Phka2		Rp2	Ndufaf5		Bet1	Lin7c
Pabpc4l	Rab38		Erap1	Olr1217		Veph1	Agtr2		Rp2	Nol4		Mylk3	Vom2r7		Vom2r9	Nr2f1
Rn5-8s	Vom2r76		Mir370	Oprk1		LOC100125364	Man2b1		Ces2a	Fosl2		Rnf128	Slc9a7		Bmt2	Mir876
Adra2a	Map2		Rpp21	MGC116197		Smpdl3a	Tpk1		Pirt	Tbc1d5		Cyp2b1	Zfp322a		Idi2	Tnc
Commd10	Nr2f1		Man2b1	RT1-CE15		Prom1	Hmgb4		Gria4	Veph1		Inpp4b	Ces2a		LOC302022	Hmgb4
Inpp4b	Man2b1		Vom2r59	Ces2e		Defb13	Unc5d		Tceal1	LOC689412		Trdn	Man2b1		Pcdh20	Serpinb8
Phka2	Nmbr		Phka2	Crygn		LOC363337	Col1a2		Exd2	Snip1		LOC685171	Frmd3		Sptlc1	Tceal1
Brca2	Ripk1		Foxd1	Wdr82		Dcaf5	Htr2c		Xirp2	Cdh8		Ces2e	Adam6a		Olr1217	Rp2
Ces2e	Rn5-8s		Wdr1	Ezh2		Cox6c	Pcdha1		Zfp868	Nrk		Rn5-8s	Rab38		Zfp385b	Gpr149
LOC103689947	LOC499796		Slco1a6	Gucy1a2		Rims2	Vom2r76		Mir370	LOC363337		Vom2r56	Zfp36l2		Erap1	Oprk1
Smpdl3a	Grm3		Tbc1d5	Rn5s		Abcc2	Brca2		Rras2	Slc10a1		Copb1	Rn5-8s		Adgre4	Inhba
Unc5d	Cyp2b1		Yme1l1	LOC498368		Arhgap26	Picalm		Slc9c1	Tnmd		Ctdspl	Ppa2		Olr557	Hist1h4b
Plcl2	Lypd1		Setsip	Acss3		Sh3gl3	Prl4a1		Anxa10	LOC302022		Il10	Stx19		Fggy	Atg7
Mid1	Tpbg		Pga5	Mageb16		Triqk	Klhl1		Nxf7	Zfp958		Adgre4	LOC103689947		Brinp3	Inpp4b
Lzts1	Brinp3		Smpdl3a	LOC100363193		Cetn3	Cfap126		Gabra6	Ctsk		Lratd1	Gas8		Unc5d	Ctdspl
Olr1218	Ndp		RGD1563060	Mir509		Olr1218	Gpr149		Ppp1r14c	Brca2		Trub1	Vom2r76		Polr3k	RGD1563060
Osbp	S100a10		Vom1r9	Robo4		LOC683469	Zfp18		Dcaf5	Ctdspl		Olr1218	Robo4		Magec2	Peg12
Vom2r7	Msx2		Epha4	Agtr2		Wscd1	Mir3556b-2		Grm7	Gucy1a2		LOC301165	LOC291863		Pde4b	Ces2a
Smoc2	Mb21d2		Mir3556b	Ttll2		Vom2r7	Phyhipl		Olr1391	Vldlr		Zfp868	Sval1		Map2	Lnc081
Cyp2b1	Stim2		LOC100360095	Mrps30		Vom2r57	LOC291863		Gsdmc	Zswim5		Pdcl	Raet1l		Dmrtc1c1	Clvs2
Oit3	Gad2		Ptgdr	Map3k7		Jam3	Tceal1		Aoah	Map2		Pga5	Cdh8		Pabpc4l	Kif20b
Cul1	Olr1217		Trub1	Ehf		Ube3a	Glul		Hmgn1	Prrg1		Cd99l2	LOC499530		Plcl2	Wdr82
St3gal1	Otulinl		Abcc1	Ube3a		Vom2r37	Tmprss11b		St3gal4	Lypd1		Zfp18	Sqle		Pcsk1	Cdh7
Abcc1	Cdh8		Zfp322a	Vwc2		Slc30a5	Tyrp1		Lzts1	Man2b1		Nrxn1	Tbc1d5		Mgat5b	Sec23a
Ptpn18	Vom2r7		Hmgn1	Naalad2		Zfp36l2	LOC498368		Nfkbiz	Vom2r7		Cdkn3	Nrk		Cldn34d	Sel1l2
Ube3a	Unc5d		Nr2f1	Stx19		Ctsk	Vom2r59		Olr1217	Adamdec1		Olr1166	LOC363337		Piwil4	Clec4m
LRRTM1	Clec4m		Olr1666	Kirrel3		RGD1559714	Nudt12		Cobl	MGC116197		Pros1	Amer1		Exd2	Rn18s
Dnajc24	Vldlr		Spetex-2B	Fbxo27		Selenbp1	Zfp322a		Atg7	Rn5-8s		Lrrc19	MGC116197		Ctdspl	Ptpn18
Tpbg	Zfp352		Ces2a	Mir3556b		Inpp4b	Yme1l1		Adam6a	Plcl2		S100a10	Rn18s		Clvs2	Glul
LOC304725	Tyrp1		Inpp4b	LOC683469		Vopp1	Vom2r7		Arsk	S100a10		Fbxo27	Sptlc1		Andpro	Nrcam
Sema3d	Wdr82		Zfp385b	Vom2r72		Spetex-2E	Spetex-2F		Olr1166	Emb		F8a1	Sult2a2		Fam50a	Veph1
Pcdh20	Nampt		Uxs1	LOC499742		Zfp385b	Emb		Gad2	LOC100910945		Smpdl3a	Mir653		Grid2	Lce1m
Ccnh	Tmem114		Smok2a	Map2k4		Cfap126	Gpr158		Mir222	Ttll2		Ccdc175	RGD1561958		Zfp36l2	Yme1l1
Mylk3	Tox3		Nudt12	Rab38		Mctp2	Hmgb3		Pros1	Olr1455		Andpro	Pabpc5		Atg7	Dusp26
Vom2r37	Ces2e		Ftmt	Vom2r46		Aasdhppt	Inpp4b		Ttll2	Hmgb1		Vom2r7	Adamts9		Myh9l1	Prokr2
Atg7	Ctsk		Shox2	Dipk2a		Erap1	Ctss		Dusp26	Gbe1		Mir3556b-2	Zswim5		Vom2r1	Ube3a
Kctd8	Trub1		Prl8a4	Nupr1		Uxs1	Adamdec1		Phyhipl	Sel1l2		Dsel	Mylk3		Gramd2b	Nt5c3a
Il21	Olr557		Esrp1	Mpp1		RGD1562515	Cd99l2		Smok2a	Sptlc1		Smok2a	Pcdh19		Hist1h4b	Ints12
Wdr82	Pros1		Hs3st1	Kcnma1		Lrrtm4	Clvs2		Clec4m	Unc5d		Alkal1	Olr1217		Gsdmc	Olr1218
Kcnma1	Mir1297		Kif20b	Ccer1		Mir344b-2	Dok6		RT1-CE15	Rfxap		Thbs1	Erap1		Lsm6	B3galt2
Clvs2	Pabpc4l		Rrn3	Cyp4a8		Bche	Ces2a		Olr1218	Zfp322a		Mfsd12	Pcdh9		Rn5-8s	Nudt12
Kynu	RGD1561230		Olr1217	Spetex-2F		Atg7	Ppp1r14c		Dclre1c	Eif3c		Slc9c1	Map3k7		Olr1124	Slc30a5
Cd99l2	Rp2		Stmn4	Mid1		LOC302022	Ezh2		S100a10	Psat1		Clvs2	Pga5		Lrrc8d	Bckdhb
Lepr	Plcl1		Rab38	Ehhadh		Hs3st5	Nxf7		Ces2e	Arhgap21		Hist1h4b	Cdh7		Pde1a	Pcdh7
Spetex-2A	Ppp1r14c		Nck2	Sel1l2		Olr1265	Spetex-2A		Col8a1	Uxs1		Sqle	Fosl2		Ptchd1	LOC257642
MGC95208	Fzd1		Abca13	Zmynd11		Cntnap5c	Zp4		Pcsk1	Slc38a5		Gad2	Tma16		Nxf7	Flrt2
Ptgdr	Gucy1a2		Olr1652	Ctdspl		Tfap2b	Mir509		Olr115	LOC498368		Olr1666	Oprk1		Pp2d1	Cd99l2
Sptlc1	Nxf7		Sdr42e1	Uxs1		Gria3	Ephb1		Gpm6a	Cask		Pde4b	Vwa3a		Sucla2	Slc9a7
Mllt10	Tex13c		Dmrtc1c1	Cetn3		Ptpn18	Erap1		Cldn34d	Lin7c		Dmap1	Hist1h4b		Spetex-2B	Zfp322a
Knop1	LOC103689947		Thbs1	Cnksr2		Plcl1	Adgrb3		Shox2	Tfap2b		Rpp21	LOC683469		Cd99l2	Vom2r59
Olr411	Stk39		Unc5d	Nxf7		Bnip1	Crygn		Zfat	Nrcam		Eml5	Pln		Mctp2	Hmgb3
Zfp868	Tmem178b		RGD1566134	Inpp4b		Zfp868	Olr984		Abca13	Psma1		Rasal2	Dusp26		Smok2a	Gad2
Exd2	Ezh2		Fam50a	B3galt2		Rgs3	Ndufaf5		Sox11	Cyp2b1		LOC304725	Cyp2b1		Ces2a	Tox3
Gsdmc	Mospd1		Mageb7	Pdia4		Foxg1	Trdn		LOC301165	Tox3		Uxs1	Tle1		Virma	Ctag2
Dact2	Clvs2		Emb	Zfp868		Slc4a1ap	Veph1		Gramd2b	Cfap126		Zfp322a	Psat1		Selenok-ps2	Brinp3
Nxt1	Rwdd1		LOC257642	Araf		Vom2r56	Pabpc4l		Trub1	Nxf7		Vom2r37	Slc15a1		Clec4m	Zfp352
Veph1	Ly86		Ikzf1	Trdn		Smok2a	Exd2		Bmt2	Pcdh9		LOC100360095	Uxs1		Copb1	Tnmd
Pcdh19	Galnt3		Prdx6	Kcnv1		Rwdd1	Zswim5		Angpt1	Crim1		Mir370	Vldlr		Sulf1	Unc5d
Shox2	Crygn		Sptlc1	Vom2r3		Tpbg	Pde3b		Hmgb4	Swap70		Gucy1a2	LOC498368		Htr1b	Ralgapa1
Zbtb21	Ehf		LOC683469	Unc5d		Spetex-2B	Zfp958		Spetex-2H	Rbfox1		Erap1	Slc38a5		Phka2	Scp2d1
Hmgb4	Rbfox1		Shh	LOC499530		Pcdh9	Magi2		Cdh2	LOC680627		Plxdc2	Ctdspl		Zbtb21	Hapln1
RGD1309291	Dcm5		Ncam2	Spx		Hao1	Fbxo27		Efna5	Mylk3		Cbr4	Ndufa4		Pdx1	Mir509
Adgrb3	Spetex-2A		Jam3	Ripk1		Yme1l1	Rnf146		Rab28	Dse		Grin3a	Clec14a		Spock3	Crygn
Nfkbiz	Spaca5		Rdh13	Rwdd1		Raet1l	Iars		Andpro	Slc7a3		Cdh11	Wdr82		Fam13a	Pros1
Trub1	Ces2a		Ppp1r14c	Lsamp		Zfp322a	Wdr82		Fbxl22	Pcdh11x		Mageb7	Oxr1		Actrt1	Dact2
Spetex-2F	Ttll2		Pard3b	Tyrp1		Arid4b	Nrk		Ezh2	LOC689840		Stim2	Unc5d		Pdcl	Erap1
Ttll2	Ndufaf5		Dnajb9	Mdga2		Rp2	Cox7c		Kif5c	Sult2a2		Cd47	Slitrk2		Abcc1	Ythdf3
Nxf7	LOC683469		Khdrbs3	Prss1		Nudt12	Olr208		LOC102557319	RGD1559714		LOC500702	Efna5		Gabrg2	Cntn6
Vwc2	Tpk1		Fbxo27	Rn18s		RT1-A2	Gad2		P22k15	Sec23a		Bex3	Rab28		LOC102550394	Cntnap5b
Uxs1	LOC302022		LOC498971	Zfp36l3		MGC116197	Olr1217		LOC102550394	Ppp1r14c		Ythdf3	Snurf		LOC100363289	Vldlr
LOC300308	Olr11		Smoc2	Nup35		Unc5d	Nt5c3a		Zc3h15	Tmprss11b		Abca13	Spetex-2F		Aga	Zadh2
Sh2d1a	Bche		Trpc4	Actrt1		Pigm	Mir3084c		Vom2r72	Dipk2a		Gabra6	Zfp868		Zfp612	LOC499530
Hspa12b	Phf3		Spetex-2A	Slc9a7		Adgre1	Pdia4		Il1rapl2	Shox2		Vom2r76	Cntn6		Tbc1d5	Cdh2
Kcnj6	Sirt5		Vom2r76	Olr1666		Zfp799	Smok2a		Pdcl	Negr1		Usp9y	LOC680627		Snurf	Spetex-2B
Osbpl6	Slc38a5		Clec4m	Hmgb4		Maged1	Vldlr		Ppfia2	Sgce		Slc39a10	Spaca5		Hmgb4	Sema3a
Exoc3	Ikzf1		Ptpn18	Rnf219		Rn5s	Naalad2		Osr2	Ncam2		Cobl	Ehhadh		Ppp1r14c	Map2
Nck2	Ar		Tmc3	Dact2		Rab28	MGC116197		Cd99l2	Ryr2		Htr7	Mrgprx2l		Fundc1	Nox4
LOC100363289	Sqle		Vom2r67	Raet1l		RGD1565844	Gucy1a2		Ptpn18	Yme1l1		Pcdh20	Trdn		Grm7	Fbxo27
Prss1	Ryr2		Ephb1	Ppa2		Mir3556b-2	Khdrbs3		Phka2	Elavl2		Fbxl12	RGD1564865		Lzts1	MGC116197
Spetex-2H	Smpx		LOC302022	LOC680627		Cd99l2	Ttll2		Ythdf3	Gdpd2		Ehhadh	Dse		Knop1	Agtr2
Actrt1	Gdpd2		Sri	Fign		Ezh2	Nkain3		Cxcr4	Phyhipl		Krt23	Mir509		Aoah	Spetex-2F
Gad2	Vcsa2		LOC689713	RGD1306063		Mir876	Hist1h4b		Nr3c2	Ints12		Tbc1d5	LOC100910945		Ces2e	LOC683469
Arrdc3	Rab28		Slitrk2	Cd99l2		Abo3	Serinc1		Kctd8	Zfp36l3		Nudt12	Alg13		Olr411	Vom2r52
Osr1	Kctd8		Zc3h15	Vwc2l		Cxadr	Hif1a		Spaca5	Cdh7		Nrcam	Ezh2		Laptm4b	Tmem67
Trpc5	LOC257642		Dusp26	Tnc		Etaa1	RGD1559714		Cyp2b1	Fam3c		Ptpn18	Dact2		Flrt2	Man2b1
Bnip1	Hmgb4		S100a10	Tmtc4		Tnmd	Amn1		Pdcd6ip	Fmr1		Adgrb3	Tox3		S100a10	RGD1564865
Thbs1	Dnajb9		LOC498368	Galnt3		LOC291863	Spetex-2E		Ccng1	P2ry1		Virma	Sec23a		Chm	Pcdh9
Anxa10	Vom2r47		Foxp1	Pik3c2g		Vom2r72	Ccser1		Unc5d	Pdk4		LOC680627	Mgat4c		Cbr4	Gucy1a2
Ssr3	Sphkap		Shq1	Tmem114		Vcsa2	LOC304725		Ccdc179	Pdia4		Mir222	Psma1		Mir222	Plcl1
Dsel	Sh3gl3		RT1-CE15	Pgr		Pls3	Tdrd3		Mff	Spetex-2B		Grid2	RGD1559714		Cmc1	Mtmr1
Olr1124	Vwc2		Olr1049	Kynu		Ephb1	Slitrk4		Thbs1	Zfp52		Mir383	Nxf7		Pkdcc	Klre1
Tinag	Tceal1		Nrsn1	Spetex-2B		Dnajb9	Cntn4		Skint1	Lrrtm4		Jam3	RGD1561226		Skint1	Ctsk
Piwil4	LOC498368		Gbp4	Dok6		Phyhipl	Fign		Htr2c	Rrn3		Hmgn1	Rbfox1		Stim2	Psat1
Pappa1	RGD1307595		Cul3	Erap1		Edem1	Spin2a		Zfp322a	Cetn4		LOC498971	Pik3c2g		Kcnv1	Cdh8
Smok2a	Golt1b		Tex43	Tmem192		Kynu	Ctdspl		LOC317456	Pde3b		Klf5	Gls		Pros1	Nol4
Lix1	Cfap126		Rn5s	Fndc1		Wdr82	Snurf		Rwdd3	Brinp3		Zfp385b	Plcl1		St3gal1	Htr2c
Crispld1	Spetex-2G		Rgs2	Tle1		Ctss	Maea		Btnl7	Nalcn		Eif3c	Jun		Adgrl3	Mir3556b-2
Syndig1	Adgrl3		Rp2	Olr1065		Cdh19	Plcl2		St3gal1	Trdn		Ces2g	Furin		Tceal1	Rab28
Hace1	Pcdh9		Adgrl3	Nufip1		Dcm5	Olr23		Tubgcp5	Fam205c		Lepr	Tmprss11b		Bex3	Galntl6
LOC302022	Gabrp		Brca2	Htr2c		Tmem229a	Nr2f1		Dnajc24	Sqle		Ppp3r1	Pex2		Basp1	Sqle
Rwdd1	LOC500702		Nrk	Pcdh9		Olr1065	Nsun4		Pex2	Rab28		Clec4m	Marf1		Capn8	Olr132
Tox3	Cd99l2		Il1rapl2	Spaca5		Slc9a7	LRRTM1		Mir874	Anxa10		Pou1f1	Gad2		RT1-CE15	Adcyap1
Bmp4	Ctnnd2		Spin1	Zfp322a		Col8a1	Mir370		Mpp1	LOC304725		Gabrg2	Tc2n		Sult1e1	Slc2a2
Pkdcc	Vom2r59		Ust5r	Rn28s		Sntg1	Lgalsl		Zfp217	Sntg1		Spetex-2A	Clvs2		LOC499584	Olr657
Ezh2	UST4r		Ttll2	Manea		Pabpc4l	Cwf19l2		Mir350	Naalad2		Rrn3	Pdk4		Zfp641	Ttll2
Ppm1a	Tm4sf1		Dsel	Pcdh11x		Actl9	Pex5l		Mdfic	Gad2		Dusp26	Elavl2		Efhb	Cdh19
Mir3556b-2	Sult2a6		Dpy19l4	St6galnac3		Mpp1	Ubap2		Abcc1	Tnc		Tesk1	Gria3		Epha7	Nxf7
Yme1l1	LOC500028		Wdr82	Phyhipl		Tmem68	Golt1b		Bex3	Nfkbiz		Fxn	Gdpd2		Gpr1	LOC499843
Cdh7	Glul		Abca5	Ndufaf5		Sdr42e1	Tmprss15		Zbtb21	Stxbp5		LOC103689947	Esrp1		Veph1	Thbs1
Apob	Rnf146		Serpini1	Vldlr		RGD1563060	Cntnap5b		Sec61g	Cul1		Vom1r13	Fam3c		Mir344b-3	Pip5k1b
Stim2	Yme1l1		Tdrd3	Olr754		Mir3565	Nlrp5		Pabpc5	Arl4a		Phka2	Fmr1		Gfm1	Ptchd1
Tmem114	Pde3b		Commd10	LOC365238		RGD1566134	Ptchd1		Gfm1	Sirt5		Exd2	Epb41l4a		Sec61g	Ubap2
Fat4	Spetex-2F		Zfp36l3	Peg12		Pcdh20	Myo9a		Pou1f1	Pcmtd1		Vom2r63	Gemin8		Tbl1xr1	Cpne4
Ppa2	Cask		LOC500876	Amer1		Ttll2	Sycp1		Lhfpl1	Sec61g		Dmrtc1c1	Slf1		Fbxo27	Nkain3
Olr338	Mid1		Dipk2a	Smok2a		Pcdh19	S100a10		Zfp36l2	Mageb16		Cfap126	Napg		Tpbg	Tma16
Slco1a2	Shox2		Zbtb21	Ryr2		Golt1b	Ssr3		Glra3	Gls		Kctd8	Ehf		Prss1	Hmgb1
Adgrg7	Mdfic		Defb13	Serpinb8		RGD1307595	Adcyap1		Ppm1a	Api5		Ndufa4	Serpinb8		Thbs1	LOC689840
Dtx3l	Zfp36l2		Lhfpl1	Vom2r76		Vps39	LOC499530		Snurf	Usp11		LOC499530	Pde3b		Vom2r76	Rfxap
Vom2r76	Psip1		Mir350-2	Vom2r54		Smarca2	Epha7		Tbl1xr1	Rn28s		Mir350-2	Ints12		RGD1306750	Olr1217
Mir6322	Gls		Arrdc3	Nrap		Ctag2	Gabrb3		Crim1	Agtr1a		Tmem47	Glul		Cgm4	RGD1561230
RGD1561230	Slitrk4		LOC361016	Sphkap		Pclo	Mylk3		Vom2r37	Brms1l		Sval1	Rnf32		Ppp1cb	LOC683313
Cyp4f5	Ehhadh		Pros1	Akirin2		Phka2	Olr403		Ppp1cb	Fgf20		Cyp4a3	Ppp1r14c		Cenpc	Olr1064
Rims2	Fmr1		LOC300308	RGD1564599		Spetex-2A	Grm3		Vwc2	Epha7		Setsip	Htr2c		Dsel	Angptl1
Ces2g	Sel1l2		Itgb1	Syt1		Tbl1xr1	Rfk		Mir297	Kcnt2		RT1-A2	Smok2a		Defb50	Cst3
Trdn	Epha4		Crygn	Fmr1		Zbtb21	Uxs1		Ccdc34	Lix1		Nfkbiz	Mir344b-3		Brs3	Dmrta2
Calm2	Ctnnb1		RGD1562638	Crim1		Hsfy2	Slc17a6		Nlrp5	Mir3556b		Taok3	Olr1084		Fndc3c1	Cpa3
Rp2	Ppa2		Olr434	S100a10		Fam174a	Ppp6c		Prl7a3	Pkdcc		RT1-CE15	Btbd10		Vom2r11	Ctnnb1
Rab7a	Olr208		Lrrc8d	LOC499796		RGD1561958	Fmr1		Hgf	Hace1		Zfp36l2	Naalad2		Rp2	Fosl2
Zfp36l3	Adcy2		Ccdc179	Zc3h15		Mylk3	Cdh7		MGC116197	Fat1		Grik2	Prss1		Spetex-2G	LOC102547344
Hspa4l	Olr901		Selenbp1	Paxip1		Ripor2	Ly86		Khdrbs2	Spetex-2A		Actrt1	Tnc		Ppp6c	Pln
Olr522	Ptpn18		Olr448	Mir592		Spin2a	Irak4		Grm3	Robo1		Foxg1	Arap2		Lipi	Fndc3a
Nova1	Casp12		Ripk2	Sqle		Peg12	RGD1561230		Ube3a	Traf1		Htr2c	Vcsa2		S1pr3	Ncam2
Map3k8	Mir509		Epha7	Frmd3		Mdh1b	Cdh8		Pcdh17	Tma16		Tnc	Kif20b		Pdcd6ip	Tfap2b
Sema3c	Erap1		Rab28	LOC100910945		Itgb3	Ndufa4		Zic1	Ctnnb1		Hnmt	Cers4		Azi2	Cyp2b1
Epha7	Parn		Slitrk4	Mir876		Rasa1	Zfp36l2		Mtmr7	Mtdh		Knop1	Cul1		Afg1l	Cask
Slc5a8	Dsel		Ctsm	Usp9y		Agtr1a	Sec23a		Uxs1	Bnip1		Slitrk4	Shox2		Zfp868	Grm3
Rfxap	MGC116197		Sertad4	Ndufa10l1		Olr410	Mup4		Knop1	Fzd1		RGD1559714	Sirt5		LOC103689947	Spx
Irs2	Ccdc85a		Pcdh9	Scn3a		Lrrc8d	Otor		Edn3	Cntnap5b		Snx2	Sec61g		Dcaf5	Msx2
Rasa1	Ppwd1		Bex1	LOC498592		Cdh9	Kcnma1		RGD1564053	B3galt2		LOC688553	Rwdd1		Dip2c	Ezh2
LOC498339	Dipk2a		Grin3a	Golt1b		S100a10	Etaa1		Magebl1	Dnajb9		Cntn5	Tyrp1		Ssr3	Lrriq3
Sult1e1	Nox4		Mn1	Sucla2		Lpin1	Slc26a5		Rdh13	Hmgb3		Emb	Cldn34d		Gpr173	Fbxo33
Tlx2	Zfat		Rb1cc1	Spin2a		Selenow	B3galt2		Hmgn3	Grm3		Sult2a1	Olr11		Taok3	Wnt5b
F8a1	Etv1		F13b	Mylk3		Dusp26	G2e3		Xkr4	Esrp1		Atp2b1	Olr1075		Dcdc5	Dcm5
Zfp352	Frmd3		Ifna1	Cox6c		Cask	Ripk1		Nova1	Olr410		Kcnj11	Api5		Sgce	Vwa3a
Ncam2	Olr1455		Nupr1	Glul		LOC499843	Pomgnt2		Ssr3	Glul		Crygn	Agtr1a		Mir6322	Spaca5
Defb5	Tigd2		Csmd1	Stk39		RT1-CE15	Hspa4l		Tmprss15	Phf3		Magi2	Olr1455		Plcl1	Paqr9
Cpne8	Robo1		Olr1218	Fosl2		RGD1564053	Mgat4c		Efhb	Plppr1		Col4a4	Tmem154		Atp1b1	Zfp36l3
Grm7	Tmeff2		Olr367	Tmprss11b		Kcnv1	Ccdc85a		Acnat2	Ehf		LOC683469	Fgf20		RGD1562747	Robo1
Etaa1	LOC100125384		Vom2r26	M6pr		Olr1455	LOC683469		Atp1b1	Pcdh7		Ostf1	Trem2		Tfap2b	Galnt3
Mfsd14b	Snurf		Nfkbiz	Shroom4		Slc16a2	Crim1		Cwf19l2	Frem2		Gpr1	Epha7		Osbp	Dse
Ikzf1	Pga5		Thada	Tmem229a		LOC680627	Tm4sf1		Zfp386	Magea4		Commd10	Dbf4		LOC500876	Olr1278
Kcnv1	Hmgb3		Dact2	Rab28		Zfp347	Fam228a		Gabrg2	Akirin2		Atg10	Tpk1		Mir3084c	Kcna4
Nrap	Tmtc4		Syk	Pcdha1		Dact2	Bex3		Sel1l2	Dcm5		Vom2r67	Lhfpl1		Olr827	Khdrbs3
Pirt	Map2k4		Phactr3	Aasdhppt		Ythdf3	Fosl2		Ctag2	Fbxo33		Efna5	Anxa10		Adamts9	Pigm
Olr557	Sqor		Mir6322	Ctss		RGD1559804	Hsfy2		LRRTM1	Vom2r47		Slc15a1	Mir876		Apob	Shox2
LOC310926	Zc3h15		LOC688553	Fgf9		RGD1561230	Hmgn1		Adcyap1	Smarca1		Cox7c	Sntg1		Stxbp4	Ccdc196
Ppfia2	Gzmc		Pla2g4c	Myo9a		Exd2	Pga5		Pcdh20	Spaca5		Vwc2	Spetex-2A		Sema3a	Rarb
Rn5s	Bmp4		Mpp7	Adamts9		Slc35f1	Csnk1g3		Rasal2	Olr1380		Mrpl1	Lin7c		Commd10	Slc39a10
Tm4sf1	Rpl13		RGD1559804	Olr403		Gria4	Dtwd2		Arhgap21	Msx2		Crispld1	Robo1		Met	Rgs17
Api5	RT1-CE15		Ythdf3	Gns		LOC500876	Olr1666		Nebl	Tyrp1		Lrrc8d	Otulinl		LOC310926	Ehhadh
Gucy1a2	Calm2		Plcl2	Cyp2b1		RGD1359108	Spx		Nmbr	Heca		Veph1	B3galt2		Olr1064	Spin2a
Bex3	LOC680627		Ppp6c	Mettl4		Shox2	Aco1		Pcmtd1	Mdga2		M6pr	Cntnap5b		Kcne5	Hnf4g
Pde3b	Pcdh20		Mir653	Adcy2		Spetex-2G	Olr1455		Prl8a4	Ptbp2		Adra1d	Ptbp2		Aco1	Gdap2
Frem2	Mageb5		Hmgb4	Swap70		Olr1164	Ar		Zfp958	Ccdc196		Olr1766	St6gal2		Dtwd2	Nfkbiz
Nid2	Olr338		Mpp1	Sox11		Pold3	Sptlc1		Aspm	LOC498592		Hmgb4	Ctnnd2		Olr1512	Slf1
Cxadr	Sec23a		Rgs3	Atg10		Actrt1	Lypd1		Olr1065	RT1-CE15		Tmeff2	Fam13a		Prl3d2	St6gal2
Klhdc2	Mdga2		Acat2	Spetex-2A		Hdx	Vom2r54		Grik2	Zfp352		Shq1	LOC498592		Slc10a2	Nrxn1
Mir350	Epha7		Olr1766	Lsm5		Epha7	Dsel		LOC100360095	Zp4		Adamts9	Lypd1		Pnpt1	Lypd1
Ndufa10l1	LOC685171		Marf1	Lin7c		St18	Try4		Anxa1	Adgrl3		Stt3b	Cdh11		Ptpn18	Tmeff2
LOC683469	Cckar		Dok6	RGD1359508		Mtm1	RGD1564053		Slc38a5	Cdh19		LOC689412	LOC100125364		Ccdc34	Aven
RGD1559804	LOC304725		Map3k4	LOC291863		Hmgb4	Lrguk		Ccdc175	Oprk1		Spetex-2H	Aco1		Poc5	Lrguk
Cftr	Eepd1		Folh1	Si		LOC499584	Cntn6		Arhgap12	Klre1		Serpinb7	LOC302022		Pkhd1l1	Zfp36l2
Cd55	Mir3556b-2		Ostf1	RGD1561958		Selenok-ps2	Gabrg3		Gulp1	Cckar		Ctss	Dnajb9		Olr1218	Aco1
RGD1307595	Olr1265		Nrxn1	Prrg1		Tm4sf1	March8		Pnpt1	Dusp26		Zmynd11	Prl7d1		Mdfic	Cop1
Dmd	Myo9a		Zmynd11	Cdh11		Gabrb3	LOC100125364		Myh9l1	Olr1064		Shox2	Olr410		Btf3	Snurf
Zfp518a	Manea		Sp8	Mctp2		Ctdspl	Ugt2b1		Mctp2	Spred1		Slitrk2	Mdfic		Cdh8	Pp2d1
Vps13a	Ubap2		Ccny	Gabra2		LOC500028	Dram2		Plcl2	Ccser1		F13b	Ctag2		Fancb	Zfp217
Tmem106b	Pdcl		LOC304725	Slitrk4		Hacd4	Zfat		Prl3d2	Peg12		Zfp362	Mitf		LOC300308	Pga5
Radx	Khdrbs3		Clmp	Mrgprx2l		Npepl1	Swap70		Afdn	Nr2f1		RGD1306750	Fam205c		Mir361	Ptbp2
Lrrtm4	Actrt1		RGD1306750	Pla2g4a		LOC303448	Ust5r		Mettl4	Spetex-2H		Nxf7	Mageb16		Zfp36l3	Irs1
LOC361016	Olr1266		Fgfrl1	Ccser1		Stim2	Ces2g		Cyp2c7	Sema3e		Dtwd2	Akirin2		Vom2r46	Sycp1
Dcaf5	Kcnt2		RGD1309362	Yme1l1		Bex1	Pigm		Pkhd1l1	Olr1765		LRRTM1	Fbxo33		LOC683469	Gabrg3
Mfng	Smok2a		Dusp21	Dcdc2c		Olr995	Mms22l		Slc9a7	Cdh9		Foxp1	Tinag		Trub1	Vwc2
Pramef8	Olr657		Tsc22d2	Mir31		Rb1cc1	Tmem47		Osbpl6	Cox7c		Hmgb2l1	Mrps9		Wdr82	LOC498368
Zfp36l2	Adamts9		Pou1f1	Nox4		Fundc1	Zadh2		Prcp	Tm4sf1		Mir6317-2	Smarca1		Ccng1	Tdrd3
Usp9y	Pax3		Zkscan7	Rnf32		Pde12	Btnl7		Olr733	Olr1666		Clul1	Klhl1		Nox4	Pcdh20
Mir350-2	LOC499843		Ptp4a1	Lhfpl1		Arrdc3	Ralgapa1		Mir3084c	Sh3gl3		LOC498368	Msx2		Pglyrp3	LOC498592
Lrrc1	Pccb		Hdx	LOC498339		RGD1562485	Olr1064		Lrrc4c	Adcy2		Cyp51	Ppp2r1a		Adgrl4	Gdf7
Ctsk	Cdkn3		Cenpc	Prdx4		Msx2	Spetex-2G		RGD1306441	Kctd8		Vom2r72	Mdga2		Sh2d1a	Nlrp5
Reg1a	Olr392		Arap2	Gpr149		B3galt2	RGD1307595		Nr2f1	Sdr42e1		Btnl8	Pold3		Cul1	Dusp6
Grid2	Sptlc1		Vom1r105	Ncam2		Dipk2a	Gabra2		Mir361	Lrrc40		Arrdc3	Kcnt2		Cdh2	Hpse2
Olr1557	Myl1		Spz1	Nrk		St3gal1	Lrfn5		Spetex-2A	Orc5		Tma16	LOC498339		Hecw1	Mageb16
LOC100360095	Tarsl2		Tyr	Galntl6		Olr677	Gdap2		Tyrp1	Tmem132b		Hcrtr2	Ccdc196		Vom1r55	Il9r
Prl4a1	Esrp1		Olr208	LOC683313		Txnl1	Slc10a2		Veph1	Nudt12		Mettl15	RT1-CE15		Mdga2	Tenm2
Samd12	Src		Sfrp2	Msx2		Tmc3	Olr1537		Dmrta2	Mid1		Vldlr	Zfp352		Cxcr4	Mtpap
Slc9a7	Atg10		Spx	Fscb		Bex3	Rpp21		Acaa2	Tex13c		Galnt3	Csnk1g3		Ccng2	LOC304725
Vom2r72	Tmprss15		Hist1h4b	Fgfrl1		Emb	Ccnh		Prdx4	Aven		Zbtb21	Crispld1		Mid1	Cdh11
Aadat	LOC499530		Pik3r1	Rap2b		Zmpste24	Olr132		Aadat	Tecrl		Ephb1	Rap2b		Foxd1	Kcnt2
Gria3	Usp11		Atic	Stxbp5		Ext1	LOC498592		Cbr4	Lmod2		LOC291863	Ythdf3		Ppa2	Pgrmc2
Cenpw	Cd320		Eif3c	Vom2r47		Nxf7	Gpm6a		Spetex-2B	Tlr4		Triml2	Vwc2		Mpp1	Ptp4a1
RGD1559714	Slc9a7		Grm3	Pccb		Sstr1	Cdkn3		Stxbp6	Rnf32		Mir30d	Cfap126		Sfrp2	Gpr165
Olr410	RGD1564599		Xylt2	Ubap2		LOC681325	Zkscan7		Grb14	Rap2b		Hs3st3a1	Myo9a		Uxs1	Selenop
Got2	Mir3084c		Klhl1	Plod2		Pdia4	Tmem68		Ctss	Prss1		Stk39	Kcnma1		Grik2	Zkscan7
Tctex1d1	Ptchd1		Spata4	Rnf146		Ugt2b1	Olr367		Ripk1	Nlrp4a		Zfp36l3	Golt1b		Pclaf	Gk
Chm	Crisp2		Slc1a3	Olr208		Abhd2	Prl8a5		S100g	Stk39		Mir505	Olr1765		Scfd2	Pabpc4l
Dcm5	St6galnac3		Magi2	Rps15a		Adamdec1	Wnt5a		MGC95208	Otulinl		Esrp1	Rgma		Osr1	Ssr3
Sulf1	Olr1064		Slc10a2	Zfat		Rpp21	P2ry10		Ctsk	Musk		Smpx	Olr23		Sqle	Dmd
Kif5c	Htr2c		Cyp2c12	Ppp1r14c		Mir17	Shox2		Virma	Zmynd11		Stmn4	Dcm5		Bmp4	G2e3
Mageb7	Mpp1		Nr4a3	Actl9		Cdh11	Dusp26		Pla2g4c	Ptchd1		MGC95208	Kcnh8		Nr3c2	Rgma
Epm2a	Cop1		Stk39	Ddit4l2		Slc15a1	Olr479		Zfp362	Tmtc2		Sh3gl3	Bche		Kcnma1	Ikzf1
Zfp322a	Lrrc69		Lrba	Ctag2		Kirrel3	Furin		Naa30	Efhb		St8sia4	Tbl1xr1		MGC95208	Grem2
Vom2r67	Zkscan7		Tle1	Gabrg3		Pla2g10	Il1rapl2		Etaa1	Fhdc1		Gabra2	Caap1		Slitrk5	Mir1297
Olr1271	Slitrk2		Spetex-2C	Maea		Hmox2-ps1	Fundc2		Olr1512	Bex1		Ftmt	Tm4sf1		Hspa8	Ceacam3
Fam50a	Zfp18		Gad2	Plaat1		Iars	Fam98a		Lix1	Olr1218		Hmgb3	Lrguk		Eda	Kcnv1
Tma16	Bex3		Furin	LOC302022		RGD1562638	Ebag9		Vnn3	Ppa2		Cask	Nlrp5		Cetn1	Adam26a
Nostrin	Rgma		Olr1380	Cdk19		Dsel	Galnt7		Vom2r46	Map2k4		Tyrp1	Sh3gl3		Tinag	Trdn
Btg1	Plppr1		Prkn	Olr1455		Otulinl	Fbxo33		Plcl1	Cerk		Phf3	Spin2a		Prkn	RGD1561958
Spx	Smc1a		RragB	Map2		Adam26a	LOC680627		RGD1559804	Ar		LOC500876	Sdr42e1		Slco1a2	Zfp978
Cdyl	Fosl2		Piwil4	Fat1		Esrp1	Angptl1		Ndufa10l1	Ezh2		Fgf5	Orc5		Wdr35	Tm4sf1
Gabrb3	Olr677		Ankra2	Hsfy2		Mtpap	Cetn3		Cysltr2	Npepl1		Rgs2	Hmox2-ps1		Ctnnd2	Exd2
Olr1065	Commd10		Slf1	Taar8b		Nmbr	LOC302022		Pomgnt2	Galnt3		Suclg2	Lmod2		RGD1563060	LOC498339
Nat3	Rnf32		Serpinb7	Olr410		RGD1565059	Olr1218		Prss37	Pax3		Foxa1	Jade3		Osr2	Rwdd1
Col3a1	Adgrl2		Esr1	Cntnap5b		Basp1	Kif20b		Nsun4	Kif16b		Gpatch2	Cyp4a8		Msx2	Bex3
Ccdc85a	Nalcn		Chst7	March8		RragB	Rgs2		Serpinb8	Cntn6		RGD1562638	Olr845		Mir505	LOC103689947
Olr1528	Mpdz		Pde3b	Pex2		Fbxo33	Ftmt		Slco1a2	Lsamp		Mfsd14b	Nox4		Mir3565	Sema3e
Smarca1	Zfp36l3		Zfp36l2	Klhl1		Cdh2	Vwc2l		Zmynd11	Spx		Cdh10	Nlrp4a		Ezh2	Golt1b
Negr1	Cntn6		Ceacam3	Ikzf1		Cnksr2	Lce1m		RGD1561230	Gabrb3		Acat2	Stk39		Olr208	Slc26a5
Il12a	Bfsp1		Olr1068	Zfp352		Spx	Tll1		Tcf20	Spin2a		Plxna2	Grid2		Slc15a1	Mrps9
Impad1	Abcc1		Hmgb1	Selenbp1		Mir350-2	Mospd1		Lamtor4	Rgs17		Cadm2	Musk		Arhgap21	Plppr1
RGD1306195	Prl7a3		Vwc2l	Pln		Vom2r47	Raet1l		Mir505	Ripk1		LOC300308	Cand1		RT1-A2	Cfap126
Andpro	RGD1564865		Kcnma1	Atp2c1		Lilrb3b	Mir384		Cxadr	Aldh8a1		Zfp958	Pax3		Pex2	LOC302022
Ccng1	Lrguk		Arid4b	Grid2		Ctnna2	Cyp2b1		LOC310926	Mir509		Tsc22d2	Gabrg3		Pcdh19	Cyp4a8
Pclo	Olr1278		St8sia4	Thbs1		Rab38	Itgb3		Galnt7	Ikzf1		Iyd	Olr1065		Naglt1	Igfbp7
Ceacam11	Cp		Cyp2c7	Pga5		Cntnap5b	Fundc1		Slc15a1	Zfp217		Snurf	Itgb1		Zfp37	Mageb5
Myo7a	Smarca2		Rraga	Pla2g16		Ppp1r14c	Slitrk6		Olr1662	Gabrg3		Csn1s1	Frem2		Tbpl2	Zp4
Idi2	Ccny		Prl7a3	Inhba		Gabrg3	F13a1		Jam3	Spz1		Dok6	Pomgnt2		Fbxl22	Mdga2
Mir370	Hmox2-ps1		Tlr4	Mtdh		Bcl2a1	Tmem114		Hs3st1	Slc8a1		Wdr82	Angptl1		Trim52	Mir3084c
Vom1r9	Chrdl1		Zfp958	Nudt12		Dram2	Stxbp6		Dpy19l4	Nap1l3		Chchd2	Adam26a		Tmc3	Crisp2
Ar	RGD1359508		Btbd10	Smurf1		Prex2	Oxsm		Tpk1	Crisp2		Bex1	Cdh6		Aadat	Map7d2
Rab14	Uxs1		Exd2	Lix1		Zfp36l3	Slc8a1		Naglt1	Inhba		Otulinl	LOC681325		F8a1	Olr208
Pik3c3	Triml2		Xkr9	Gdap2		Ugt8	Phactr3		Olr361	Lnc081		Pcdhb21	Olr558		Arhgap12	Slc25a2
Olr1286	LOC306079		Slc17a6	Smarca1		Gas8	Ndp		Brs3	Rwdd1		Nf1	Ctss		Cntn4	Ppp2r1a
Fscb	Nid2		Mup4	Snurf		Vom2r35	Serpinb10		Slc10a2	Prdx4		Olr1380	Npepl1		Nrip3	Cabp5
Bfsp1	Ccdc196		Prss1	Trhde		Cftr	Dipk2a		Dtx3l	Cetn3		Pcdh9	Galnt3		Ncam2	Rap2b
Gpr149	Rn18s		Cistr	Mir3084c		Pirt	Tram1l1		Prdx6	Tmem192		Vwc2l	Vom2r57		Rab28	Olr1126
Tenm2	Kcnv1		Noct	Nlrp5		Btnl7	Lmx1a		RragB	Bche		Klhl1	Trps1		Mcpt1	Syt1
Sema3a	Krtap7-1		Gpr1	Spopl		Mc4r	Cntnap5c		Ncam2	Vom2r46		Olr132	Pdcl		Fat4	Myl1
Nr2f1	Spred1		Galnt3	Tma16		Arap2	Pax3		Nrip3	Gpr165		Wnt5a	Kif16b		Slc30a5	Smarca2
Pth	St18		Commd8	Trem2		Sptlc1	Ivl		Sh2d1a	Pcdh19		Fbxo43	Mir3556b-2		Slc9a7	Abo3
Ly49i7	Fundc1		Tma16	Ints12		Vom2r53	Wac		RT1-CE5	Gzmf		Esr1	Eef1e1		Sstr1	Esrp1
Dok6	Htr7		Tmeff2	Mpp7		LOC498339	Sh3gl3		Syndig1	Selenok-ps2		Rn5s	Stxbp5		Trdn	Pla2g16
S100a10	Mtmr1		Lrrtm4	Slitrk2		Tpk1	Sel1l2		Taok3	Tmprss15		Cntnap5b	Rgs17		Tm4sf1	Uxs1
Pdk4	Adam26a		Irak4	Tox3		Glra3	Vom2r47		Cdh9	Slc14a2		St8sia2	Htr7		LOC304725	Zfp385b
Pla2g4c	Eef2kmt		Fundc2	Pcdh19		Ces2g	Serpinb8		Xrcc4	Slc4a1ap		Aldoart2	Chst7		Nrcam	Chmp3
Naglt1	Tmx4		Nlrp5	Olr11		Ppp3r1	Ints12		Tmem200c	Flrt2		Cdh7	Ripk1		Rgs2	Ndp
Skint1	Crispld1		Mccc1	Pde1a		Olr1084	Smurf1		Pcdh19	Rps4y2		Lgalsl	Cyp2c12		LOC291863	Nrk
Atp2c1	Nlrp5		Ppm1a	Slitrk3		Poteg	Selenbp1		Gja6	Adamts9		Lrfn5	Cetn3		Gpm6a	Acss3
Pak1	Lce1m		Ctnnb1	H2afb3		Gimd1	Cers4		LOC500876	Olr1423		Nr4a3	Ssr3		Mir193b	Actrt1
Atp1b1	Cblb		Mcpt8l2	Sntg1		Ndufaf5	Tmtc2		Prl4a1	Fundc2		Fgfrl1	Nudt12		Spetex-2A	Ehf
Olr1278	Ppfia2		Cpb1	LOC100360095		LOC102547344	Gemin8		Stag3	Mtmr1		Vom1r55	Spz1		Trpc5	Slitrk4
Pcdh11x	Stxbp6		Irs2	Vom2r4		Mrps9	Syndig1		Htr7	Pip5k1b		Ust5r	St6galnac3		Rcor2	Adamdec1
Rgs17	Hif1a		Lrrc4c	Gzmc		Cd320	Slco1a5		LOC103689947	Cd320		Yy1	Prdx4		Gja6	Gemin8
Vom2r31	Tas2r144		Veph1	Crispld1		Crygn	Map3k7		RGD1559714	Bckdhb		Nlrp5	Pabpc4l		Snip1	Fancb
S100a7l2	Azi2		Vom2r47	Mir872		Ntrk3	Lrrtm4		LOC100363289	Olr395		Nr3c2	Abcc1		Grb14	Rn28s
Crim1	Adgrl4		Dnajc24	Pdcl		Tceal1	Galnt3		Cpne8	Olr724		Nxph1	Maea		Xkr4	Pccb
Cast	Rab7a		Npepl1	Gpm6a		Ftmt	Spopl		Cntnap5b	Ccdc34		Tlr4	Rspo2		RGD1560324	Mylk3
Fmo4	Ces2g		Zfp622	Sema3e		Vom2r6	Mdfic		Dsc3	Ntrk3		LOC257642	Nampt		Sult2a1	Olr677
Spin2a	Slc10a2		Msx2	Rfk		Olr1301	LOC498339		Vom2r56	Spetex-2D		LOC500877	Slc14a2		ST7	Otulinl
Man1a2	Gdf7		Pabpc5	Plcl2		Pdcl	Fam172a		Vom2r76	Hspa4l		Ints12	Slc1a3		Fscb	Psma1
Olr984	Itgb1		Olr1460	Pcmtd1		Cenpq	RGD1306750		Olr1455	Olr1528		Kbtbd3	Brinp3		Usp9y	Snai2
Mettl4	Mrps30		Olr557	Ephb1		Cdh7	Sphkap		Dtwd2	Adgrl4		Mageb18	Olr1666		Yme1l1	Atp2c1
Ptprk	Sbf2		Olr1166	Rab7a		Cdh8	Usp9y		Tmem47	Adra1d		Olr367	Agtr2		Slitrk2	Ifna1
Aqp4	Syk		Fndc1	RGD1559714		Tmem106b	Gls		LOC100365773	Btg1		RGD1561230	Fundc2		Mir509	Olr403
Marcksl1	Ptbp2		Sbf2	Adgrb3		Lhfpl1	Grid2		Btbd3	Stxbp6		Ssr3	Map4k3		LOC365238	Olr1229
Sec61g	Myo7a		Mctp2	Cntn6		Olr1442	Olr395		Fscb	St3gal1		Tctex1d1	LOC100363193		Kcnj6	Eif1ax
RT1-CE15	Pitrm1		RGD1307595	Ssr3		Nfia	Scp2d1		Zp4	Il1rapl2		Ankef1	Swap70		Zc3h12a	Ralyl
Rnf219	Zp4		Raet1l	Anks1b		Rasal2	Abcc1		Kcnv1	Snurf		Osbpl6	Fam181b		Ppm1a	Lgalsl
Prdx4	Zfand6		Olr132	Csnk1g3		Coq7	Calm2		Pln	Cd99l2		Mpp1	Cd320		Tex47	Ctss
Olr1064	Nfkbiz		Gas8	Mbd2		Cntn5	Zfp352		Lrrc19	Sucla2		Ctsk	Bckdhb		Abo3	Sirt5
RragB	Rpp21		Slitrk3	Mageb7		Olr338	Dpyd		Thyn1	Prkn		Thada	Phf3		Slf1	Olr557
Cyp2c7	Prss3		LOC291863	Pdk4		Sec23a	Prdx4		Mdga2	Nt5c3a		RGD1307595	Dok6		Spx	Slc4a1ap
Olr561	Fam91a1		Olr901	Rfxap		Plod2	Stxbp4		Dok6	Olr141		Aven	Kynu		Stag3	Zdhhc15
Map6d1	Arap2		Tex13c	Gria3		Msantd4	Cdh19		Actrt1	Slc30a5		Cenpc	Olr724		Cyp2c6v1	RGD1307595
St8sia4	Cntnap5c		Dtwd2	Arl4a		Dpys	Fgf5		Reg1a	Rfk		Hmox2-ps1	Fbxl14		Zkscan7	Ces2g
Sel1l2	Sema3e		Ppp3r1	Lypd1		Heatr1	Vom2r72		Exoc4	Usp9y		Mir184	Defb30		Nebl	Psip1
Pabpc5	Dpy19l1		Lmod2	Bnip1		Schip1	Adamts9		Slc8a1	Tmem154		Slc9a7	Pex5l		Grm3	Ryr2
Dnajb9	Sult2a2		Mtm1	Slc39a10		Snx29	Mmp3		Hmgb3	St6gal2		Plcl2	Hspa4l		Arrdc3	Twistnb
Ube2e2	Spin2a		LOC681325	Olr1218		Epc2	Ryr2		Tnc	Epha4		Olr361	Dnajc21		Ewsr1	Olr1505
P2ry10	Ints12		Lypd1	Tecrl		Sh3gl2	ST7		Slc39a10	Exd2		Rbm46	Olr1528		Zdhhc25	Dpyd
LOC500876	Prl8a5		Foxp3	Cers4		Slc44a1	Slc35f1		Idi2	Kcnma1		Gzmf	Rgs2		Khdrbs2	Anks1b
Fundc2	Ewsr1		Pdcl	Pclo		Angptl1	Dnajc21		Spx	Zfp18		Ncam2	Tmprss15		Aspm	Spetex-2G
Dpp10	March8		Anks1b	Dnajb9		Ncam2	Mageb5		Brinp3	Arrdc3		Pcdh19	Adgrl4		Adamts1	Gbe1
Irs1	Skint1		Anxa10	Chmp3		Fmo4	Mpdz		Rcor2	Ces2g		Kcnip2	Btg1		Irs2	Fpr-rs3
Slc7a3	Zcchc7		Napg	Bex3		Agtr2	Clec14a		Tenm2	Smpx		Cul1	Olr1229		Spin2a	Vom2r72
Trim52	Tex43		Kcnt2	Otulinl		Adgrg7	Myl1		Ppa2	Ndufa10l1		Pabpc5	Gns		RGD1359508	Api5
Ostn	Tecrl		Foxe3	Anxa10		Sirt5	Gria3		LOC298111	Gba3		Ndp	St3gal1		Acnat2	Ppp1r14c
LOC102547344	Met		Vom2r55	Lce1m		Tma16	Chst7		Hspa4l	Irs1		Hpse2	Urb1		Sem1	Gpm6a
Slc39a10	Ythdf3		Plxna2	Tbl1xr1		LOC689600	Spred1		Grm8	Dnajc24		Zkscan7	Mir31		Tas2r143	Pomgnt2
Olr1512	Jun		Plppr1	Apob		Pga5	Lmod2		Sema3a	Aco1		Clec2d	LOC689600		LOC102557319	Casp1
Rpp21	Tdrd3		Tenm2	Olr23		Setmar	Pdcl		Htr1f	Actrt1		Stim1	Olr1381		Pappa1	Adgrl2
Dr1	Cntn4		Nr1d2	Jun		Plcl2	Hpse2		Rup2	Klhl14		Cistr	Spx		Pcmtd1	Rasa1
Mir3565	Naalad2		Vti1a	LOC689840		Inhba	Actrt1		Spin2a	Defb40		Cyp2c7	Stau2		LRRTM1	Gabrg2
Zfhx4	P2ry10		Cyp4a8	Tarsl2		Nrxn1	Cldn34d		Fam83b	Ssr3		Dpy19l1	Fgf13		Serpinb7	Etaa1
Zfp958	Hmgn1		Bcas1	Fam174a		Tecrl	Rrn3		Olr1507	Nr2f2		Lmx1a	Olr1218		Cast	Gimd1
LOC498933	Elmod1		Olr1455	Gls		Rnf217	LOC317456		Nat1	Kif5c		Olr434	Pgr		Olr1557	Lsamp
Cst3	Lingo2		Gabrp	Fgf13		Vom2r46	Slc4a4		Olr1084	Slc6a15		Sinhcaf	Epha4		Magebl1	Ephb1
Dusp21	Flrt2		Zfp385d	Heca		Rfk	Trem2		Cyp4f5	LOC498339		Anxa1	Usp9y		Vom2r53	Ctbp2
Serpinb7	Adgre1		Sema3a	Asip		Syndig1	RGD1562638		Hmgn5b	Atg10		Trib2	LOC365238		Hmgn5b	Usp9y
LOC100910945	Pbx1		Gabrb3	Ivl		Impad1	Kirrel3		Mir155hg	Cdkn3		Slc4a1ap	Epha3		Fam83b	Neil3
Erbb4	Rims2		LOC499584	Dock9		Mir873	Pcdh20		Flrt2	Gata3		Vom2r47	Galntl6		Hdhd5	Cd320
Hgf	Snip1		Lpin1	Olr1278		Adcy8	Crispld1		Hace1	Shq1		Cerk	Ccnh		Calm2	Cysltr2
Col11a1	Olr410		Cdc7	Btnl7		LOC499742	Dnajc24		Gpr39	Cntn4		Tle1	Hmgb3		CB741658	Aqp4
Gja1	Trdn		Ubap2	Pde4b		Spin1	LOC361016		Adgrl4	Pga5		Tbl1xr1	Nrxn1		Nrap	Pitrm1
Gja6	Sec61g		Brinp3	Sec23a		Spata4	Frk		Gpr149	Serinc1		Dnajc24	Lrif1		Timm21	Sult2a2
Crygn	Cldn34d		Nxf7	Ptchd1		Dpp4	Neil3		Ccnh	Adgre1		Gfm1	Ptchd1		Cdyl	Lingo2
Plcz1	F13a1		Pirt	Hapln1		Casp12	Mageb16		LOC300308	Actl9		Hdhd5	Irs1		Hace1	Brms1l
Actl9	Ndufa10l1		Tyrp1	Slc7a3		Otub2	Fam13a		Myl1	Cntn5		Amph	Heca		Cfap126	Cox7c
Mageb18	Map3k4		RGD1561958	Gja6		Naa30	Stau2		Ces2g	Pla2g4c		Thsd7b	Dnajc24		Khdrbs3	LRRTM1
Mup4	Fat4		Sqle	Cfap126		Arl4a	Mir1297		Slc30a5	Mir297		Slc10a2	Pcmtd1		Serpine2	Pdcl
Nr3c2	Tma16		Panx1	Ndufa4		Cetn1	Sntg1		Olr1765	Vom2r52		Hspa8	Adcyap1		Fxn	Frk
Trps1	Aff1-as1		Pth	Pitrm1		Sema3d	LOC365238		Kcnma1	Prss2		Fndc3c1	Commd10		Trps1	Rrlt
LOC365238	Olr747		Gzmf	Fundc2		Tlr8	Ahr		LOC365238	Si		Snip1	P2ry1		B3galt2	Olr1266
Chi3l3	Lpin1		Cldn34a	Mir2985		Fbxl22	Nrap		Olr410	Tram1l1		Olr1537	Fam98a		RGD1307595	Gba3
Eml5	Gabrg3		Pdia4	Rgs4		LOC689412	Vom2r56		Slf1	Klrb1c		Cpb1	Wnt5b		Cpne8	LOC499796
Sox11	Rnf219		RGD1560146	Cntnap5c		Scfd2	RGD1561958		Eef1e1	Pglyrp4		Zfp709l1	Mageb5		Rgma	Mpp7
Tex43	Sfrp2		Itgb3	Rbfox1		F13a1	Stard3nl		LOC498592	Slf1		Msx2	Nr2f2		Golt1b	P22k15
Ppp6c	Pudp		Mdga2	Abcc1		Pgr	Inhba		Srgap1	Epha3		Marf1	Tdrd3		Nfkbiz	St18
LOC298111	Larp7		Vom2r1	Zp4		Mir6322	F9		Cav2	Abcc1		Ankrd7	Kif5c		Tubgcp5	Stau2
Zeb1	Dse		Scp2	LOC499843		Ly86	Plcz1		Slc7a13	Myl1		Cul3	Zfp622		Rpp21	Zc3h15
Cblb	Xpnpep1		Cbr4	Fpr1		Olr1512	Ptp4a1		Cblb	Boll		Plpp2	Atg10		Tmem229a	Olr1055
Pcdh9	Kbtbd8		Vom2r72	Olr558		Pcdh11x	Shq1		Pfkfb1	Pabpc5		Clmp	Larp7		Olr171	Adgre1
Oprk1	Myh11		Stim2	Zkscan7		Mir3084c	Pclo		Fxn	Ctnnd2		LOC365238	Ppwd1		Tox3	Olr1381
Mrps30	B3galt2		March8	Psat1		Gabrd	RragB		Trps1	Vom2r56		Olr1049	Bmp4		Smarcad1	LOC100360095
Gabrg3	Fam50a		Cyp2c6v1	Zfp385b		Setsip	Pwwp3b		Galnt3	Ddi1		Rasl11b	Ces2g		Crim1	Hsfy2
Pgm5	Phactr3		Fat4	Cand1		Spaca5	Dcm5		Tgds	Pla2g4a		Arid4b	Chmp3		Pla2g10	LOC680627
Pdx1	Klre1		Cntn5	Cask		Marf1	Frmd3		Crispld1	LOC500028		RGD1309362	Mtdh		Vom2r43	Fat4
Cfap126	Hmgb2l1		Trps1	Psma1		Mir592	Dnajb9		Eif3c	Tmem229a		Ifna1	Gucy1a2		Utp18	Lrfn5
LOC303448	Cst3		Tmem126b	Sostdc1		Prdx4	Shroom4		RGD1309291	Crispld1		Idi2	Shq1		Nova1	Marf1
Dpyd	Anxa10		LOC298111	Pou1f1		LOC500990	Smarca1		Foxd1	Nlrp5		Ube3a	Ubap2		Ces2g	Cyb561
Wnt5a	Setsip		Mrps30	Mir344b-3		LOC685171	Fbxo32		Rab38	Gemin8		RGD1306441	Cntn4		Cyp4a2	Kynu
Esrp1	Mpp7		Marcksl1	Kcnh8		Dsc3	RT1-CE15		St8sia4	Fer		Il1rapl2	Hmgb1		Asah2	Tfap2d
LOC689412	Hist1h4b		Elmo1	Zic1		LOC304725	Ndufa10l1		Sult2a2	Tarsl2		LOC100363193	Hmgn1		Slc7a3	Rgs4
Pamr1	Usp1		Ezh2	Bet1		Pgrmc2	Epha4		Try4	Isoc1		Etaa1	RGD1564053		Nmbr	Sema3d
Tceal1	Stard6		Olr410	Robo1		Cldn34d	Fam3c		LOC689412	Mlf1		Spx	Slc8a1		Olr1093	RGD1559714
Glul	Spz1		Armc1	Cahm		Ahrr	Ctnnd2		Bmp4	Cyp4a8		Olr448	Radx		LOC257642	Spock3
Tex47	Syndig1		Rims2	Dbf4		Pcdh7	RGD1565355		Cdh7	Pla2g10		RT1-CE4	Khdrbs3		Ttll2	Tnfsf11
Sult2a1	Acvr2a		Glrx	UST4r		Bmp4	Sh2d1a		Olr479	Hook3		Galnt7	Hjv		Zc3h15	Vopp1
Cmc1	Pcmtd1		Mir344b-2	Ralyl		Pcdha1	M6pr		Fam76b	Clec4a2		Grm3	Dtwd2		Iyd	Nampt
Zfp385b	Tmem229a		Efhb	Fam205c		Acat2	Mrps30		Agtr2	Vopp1		Irak4	Cntn5		Sel1l2	Prps1l1
Olr1055	Piwil4		Ly86	Hspa8		Slitrk5	Ppp2r1a		RGD1307595	Tpk1		Tnfsf11	Pla2g4c		Hiatl3	Rb1cc1
Fstl5	Map3k7		Eef1e1	Cox7c		Mdga2	Fbxo43		Esrp1	Ppfia2		Mpp7	Tmem67		RGD1561226	LOC500028
Asah2	Plcl2		RT1-A2	Tfpi2		Grm3	Triml2		Olr922	Klhl1		Hspa4l	Manea		Cask	Nrap
Slc8a1	Prl4a1		Dcaf5	RGD1562638		Fbxo43	Ddi1		Gucy1a2	Fshr		Ankra2	RGD1359508		Hsf2	Tram1l1
Agtr1a	Dok6		Diaph3	Olr1055		Ripk1	Hspa8		Cyp4a3	Tars		LOC499796	Si		Chrm2	Pirt
Syce1	Olr367		Ehhadh	Mpdz		Hspa8	Trps1		Fancb	Olr1145		Actrt2	Cdh2		Erbb4	Olr1733
Tyrp1	RGD1559714		Peg12	Cdh2		LOC365238	Apob		Cast	Tdrd3		Pde3b	Tram1l1		Cpa3	Chordc1
Ankrd42	Mir653		Tnmd	Prl7a3		Sqor	Tmem192		Agmo	Acot12		St6gal2	Pglyrp4		Epsti1	LOC100125364
Tnfsf15	Olr1079		Dlg3	Frk		Trhde	Tle1		Stim2	Fgf13		Hspa1b	Cyp2c6v1		Olr922	Adra1d
Chst9	Olr827		Stk32a	Shox2		Nr2f2	Samd3		Pwwp3b	Kcnv1		Slpil3	Zadh2		LOC100363193	Ctnna2
Mab21l2	Isoc1		Mir1297	Ntrk3		Phactr3	Map7d2		Asah2	Btaf1		Fundc2	Boll		RGD1561230	LOC500702
Hist1h4b	Mettl4		Epm2a	Nebl		Rab7a	Slco1a6		Ifna4	Lce1m		Atp6ap1l	Col8a1		Adam3a	Has2
RGD1561226	Si		Atp2c1	Mospd1		Mageb16	Uri1		LOC100363193	Tmem67		Cntn6	Cdh19		Nadk2	Usp11
Phex	Vwa3a		Mrpl1	Hdx		Slc22a24	Mir2985		Arrdc3	Hira		Arx	Olr1565		Frk	Stxbp5
LOC685171	Agtr2		Rasa1	Eml5		Olr390	Rab38		Olr217	Aqp4		Dact2	Anapc4		Pard3b	Arid4b
Ccny	Olr132		Cblif	Cyp2j10		Gzmc	Stpg2		RGD1560146	Olr1645		Prl8a9	Zfp217		Atp23	Ctnnd2
Tle1	Mup4		Adra2a	Exd2		Syt1	Pak1		LOC499565	Ralyl		Tfpi2	Bex3		Pih1d3	Ceacam11
F9	Cdh11		Arl6	Kcnd2		Snai2	Zfp386		Pclo	Hmgn1		Tc2n	RGD1307595		Pabpc2	Triml2
Xkr9	Mir6322		Cdh19	Mir146a		Dpp10	Rtn4		Lypd1	Vcsa2		Naglt1	Foxd1		Dpys	Pou3f4
Spetex-2E	Sycp1		Satb1	Epb41l4a		Pou1f1	Rapgef2		Mir6322	LOC100911370		Rab28	LOC500028		Neto2	Dipk2a
Spock3	Ephb1		Epha3	Prdx6		Trdn	Pou1f1		Larp7	Cacna2d1		Cox6c	Mir30d		Samd12	Cbln2
Mdga2	LOC365238		Galc	Ythdf3		Abca13	Sdr42e1		Spink5	Mir363		Kcnma1	Actrt1		Cwf19l2	Hmcn1
Traf1	Satb1		Ctag2	Ppp6c		Spata1	Rasl11b		Defb40	Gabrg2		Eef2kmt	Gabra2		Ube3a	P2ry1
Tmem132b	Il12a		Nid2	Gsta6		Olr1070	Ripor2		Got2	Tnfsf11		Myl1	Mrps30		Rn5s	Eepd1
Uqcrc2	Acat2		RGD1359108	Dcm5		Htr1b	Olr1055		Sult1c2a	Fndc3a		Cxadr	Fer		Spink6	Olr141
Arap2	Nr1d2		St3gal1	Sirt5		Kcnma1	Angpt2		Rrn3	Larp7		RragB	Rpl13		Pwwp3b	Rfk
Sertad4	Lin7c		Htr2c	Pla2g10		Jade3	Stk26		Prr15	St18		Btg1	Nalcn		Tmem132b	Nmbr
Rab28	Gria3		Cdh8	Mir708		LOC300308	Mir1298		Vom2r67	Tmeff2		Olr1460	Slc39a10		Fam110b	Slc8a1
Tubgcp5	Slc17a6		LOC498339	Mgat4c		Gpr173	Olr1645		Vom1r13	Slitrk2		March3	Olr1145		Lrrc1	Erbb4
Hs6st1	Zfp385b		Col1a2	Pabpc4l		Sox11	Syt1		Tox3	Olr23		March1	Pla2g10		Vom2r61	Csnk1g3
Slc38a5	Klhl14		Vwc2	Zfp622		Abcc1	Rasa1		Vom2r47	Rhox7		Ezh2	Vom2r46		Olr522	Ndufa4
Ahrr	Arid3b		Mir3084c	Hspa4l		Knop1	LOC100360095		Rasl11b	LOC291863		Stxbp6	Gzmc		Smarca1	Slc7a3
Serpinb11	Armc1		Vom2r34	Nampt		Rps15a	Olr1229		Stim1	Lnpep		Slc4a10	Trim52		Pla2g4c	Stxbp6
Slc38a4	LOC100125364		Tnfaip2	Uri1		Muc15	Casp1		LOC304725	Marf1		Scp2	Cntnap4		Nr2f1	Cdh9
Rprm	RGD1306195		Mettl15	Lingo2		Cdh6	Si		Wnt5a	Hmgb4		Robo1	Clec4a2		Hspa12b	LOC301165
Cbr4	Pou1f1		Slc22a24	Tm4sf1		LOC500702	Flrt2		LOC683469	Ctss		Impad1	Mageb7		LOC100360106	Rbfox1
Otulinl	Selenop		Tnc	Urb1		Olr1162	Mdga2		Fbxo43	Mpdz		Timm21	Ppfia2		Bclaf3	Arap2
Frmd3	LOC498339		Pcdh19	Hmgn1		Cd47	Tec		RGD1359508	Olr827		Grm8	Ctbp2		Eef2kmt	Tmem178b
Obp1f	Prkcb		Wnt5a	Cntn4		Rgma	Oxgr1		Olr522	Impad1		Sox11	Lgsn		Sqor	Ntrk3
Mospd1	Hao1		Cblb	Olr1765		Foxe3	Tenm2		Aco1	Sptssb		Ly86	Cox7c		Serpinb8	Serpinb10
Serpinb8	Lrrc8d		Zfp352	RGD1561230		Vom2r55	Ccny		Rn5s	Hmox2-ps1		Ctsm	Prdx6		Irx5	Eif3el1
Eepd1	Mrgprx2l		Akr1b8	Lrfn5		Arl6	Ptbp2		Lgalsl	Slc26a5		Prl8a5	Rfxap		Maged1	Pcsk2
Mtdh	Kif16b		Tpk1	Scfd1		Tmeff2	Rfxap		Olr411	Fggy		LOC499584	Tmtc4		Pitx2	Mtdh
Lrrc8d	N6amt1		Crim1	Il10		Pcsk2	Slc39a10		Irx5	Olr1381		Olr1065	Try4		Fam71d	Nova1
LOC691215	Etaa1		Rgma	Cntn5		Commd10	Oprk1		Rpp21	Adam26a		Maged2	Lrfn5		Cstf2t	Zswim5
Magec2	Cntn3		Mllt10	Fggy		Thumpd1	LOC100360106		Wdr82	Mir1298		Fscb	Yme1l1		Ednrb	Casp12
Fam174a	Frem2		Fut9	Adgrl2		Atp2c1	Defb13		Tinag	Tmem114		Cwf19l2	Map2k4		Mycbp2	Adgrb3
Jun	Slc1a3		Fscb	Smad2		Ppcdc	Cyb561		LOC681544	Rpp21		Spin1	Olr1064		Rps4y2	Samd3
Sqle	Mageb16		Nkain3	Ralgapa1		Slc39a10	Olr1143		Bdh2	Olr208		Ndufaf5	Mis18bp1		Mtm1	Epha3
Rgs2	Rn28s		Cfap126	RGD1565844		Krcc1	LOC500990		LOC361016	Nfia		Nrap	Slitrk5		S100a7l2	Cetn1
Nupr1	Cdh7		Gmpr	Olr17		Trem2	Kif16b		LOC685171	Trem2		Elavl2	Mir370		Nck2	Klhl1
Nr4a3	Prkn		Idi2	LOC317165		Mir370	Tma16		Eef2kmt	Mitf		Elmo1	Abo3		Smcp	Vom2r47
RGD1561958	Il1rapl1		Kirrel3	Ripor2		St6galnac3	Sec16b		Pudp	Olr1557		Cyp2j10	Hapln1		RGD1559714	Olr1455
Zadh2	Dpy19l4		Prps1l1	Eef1e1		Vom1r105	Ralyl		Pp2d1	Hnf4g		Cav2	Ralyl		Lamtor4	Fam172a
Olr1428	Tle1		Cenpq	Prl7d1		Ndufa4	Kcnd2		LOC498933	Myo9a		Wnt5b	Fat4		Fmo4	Tmem192
Cntnap5b	Xylt2		Vom2r40	Dsel		Ccnh	Mir344b-3		Rgs17	Ythdf3		Gja6	Mir2985		Olr1338	LOC361016
Gpc5	Trib2		Olr411	Xrcc4		Sel1l	Cnga2		Aga	Ddit4l2		Sphkap	B3galt1		Tmem47	Galnt7
Mpp1	Il1rapl2		Gpm6a	Thyn1		Sbf2	Sucla2		Osbp	Mir1297		Vom2r26	Kcna4		Cetn3	Dcaf5
Tmem192	Rrn3		Crispld1	Esrp1		Frg1	Kctd8		Rims2	Urb1		Pwwp3b	Dmap1		Dok6	Spetex-2C
Chst7	Serpinb6b		LOC102547344	Trps1		Aga	Usp11		Tc2n	Stau2		Chmp3	Otor		LOC498339	Src
Afap1l1	Tfpi2		Sh2d1a	Wdr35		Adgrl4	Sult2a6		Urb1	LOC102547344		Rxylt1	Slc10a2		Orc5	Abcc1
Hdhd5	Tas2r143		Kcnc2	Ccdc89		Sqle	Olr16		Slc18a3	Gpm6a		Pdk4	Igfbp7		Dmrta2	Anapc4
Commd6	Plxna2		Stxbp6	Trpc5		Tars	Rps15a		Sult2a1	Mir3597-2		Dcdc5	Nufip1		Tc2n	Pik3c2g
Amph	Olr558		Fndc3a	Kcnt2		Casp1	Uqcrc2		Tctex1d1	Ceacam11		Psat1	Olr827		Rasal2	RGD1306750
Wdr37	Mitf		Vom1r17	Ndp		Hsf2	Tmem132b		Cfap126	Tmtc4		Mtmr7	Mir1298		Tctex1d1	Elavl2
LOC257642	Mir759		Cdc42ep3	Acmsd		N6amt1	Qrfpr		Mir344b-2	Fat4		Phactr2	Tarsl2		Il12a	Fggy
Slitrk6	Ncam2		LOC100125384	RragB		Pik3c3	Fat4		Rps4y2	Olr984		Mir1298	Tmem114		Olr1664	Cntn4
Tle4	Arl4a		Slc9a7	Tmtc2		Klf5	Rims2		Fpr1	Rpl13		Tmem229a	Pbx1		Prdx4	Lnpep
Ralgapa1	Nkain3		Actbl2	Atic		Nrk	Psat1		Lmbrd1	St8sia4		Rims2	LOC499843		Mir370	Anxa10
Alx1	Olr1229		Acod1	Mup4		Hgf	Dpy19l1		Dear	LOC100360095		Spata1	Spopl		Cblif	Spata4
RGD1359508	Bet1		Rpl13	RGD1307595		Si	Fmo4		Hspa8	Agtr2		RT1-CE5	Rpp21		Ehhadh	Gria4
Spred1	Ralyl		Reg3b	Anapc4		LOC100360106	Nat1		Tlx2	Mir344b-3		Nr2f1	Olr1557		Actrt2	Mir146a
Arl4a	Olr1065		Sgce	Flrt2		S100g	Mageb18		Zwint	Mir3554		Nup35	Mir592		Car2	Cldn34d
Rps15a	Olr1075		Ccdc34	Slc27a6		Pgm2	Fpr-rs3		Prag1	Grid2		Ripk1	Fggy		Otulinl	Vom2r76
Fancb	Frk		Htr7	Snai2		RGD1565355	Clcn4		Rps4x-ps1	RGD1359508		Plppr1	Actl9		Vom2r47	Map3k7
LOC498971	Olr1475		Boll	Adgrl3		Usp9y	Agtr1a		Tmc3	Anks1b		RGD1559804	Ar		Tenm2	Actl9
Rasal2	Maged1		Ndufa4	Tmem47		Csn1s1	Olr582		Cetn3	Gk		Fam13a	Rnf146		Olr1079	Samd12
Maged1	Kynu		Slc25a32	Smcp		Efna5	Pgrmc2		Kcnab1	Sox11		Il12rb2	Mir1297		Spaca5	Pde3b
Slc28a2	Gpr158		Fgf14	Trub1		Krtap1-5	Pitx2		Pga5	LOC683313		Cdh19	Epm2a		Hnf4g	Cntnap5c
Txnl1	Fggy		Tecrl	Kif20b		Olr1055	Tnc		Cenpq	Xylt2		Strada	Pcdh7		Ehf	Ppa2
Kcnt2	Slc6a15		Mir193b	Btbd10		Hspa4l	Acox1		Nkain3	Paxip1		Osr1	Fndc3a		LOC685171	Olr1145
Adamts9	Robo4		Tbx3	Smpx		Adra2a	LOC103689947		Olr1332	Bet1		Trps1	Olr984		Pik3c2g	Rgs2
Pla2g10	Vom1r9		Mir31	Plppr1		Acadl	Lhfpl1		Fam71d	Efna5		Epha7	Acss3		St6gal2	Bfsp1
Stag3	Ccdc34		Nt5c3a	Ly86		Hmgb3	Arrdc4		LOC499584	Nmbr		Mctp2	LOC100360095		LOC100271845	Pudp
Ephb1	Olr1557		Mdfic	Picalm		Ctsm	Gimd1		Adam5	Smad2		Map3k4	Nrcam		Dmd	Agtr1a
Rcbtb1	Klhl1		Pcdh15	Mfap4		Hmgn1	Ctnna2		Mtm1	Fstl5		Wdr1	Ftmt		Fundc2	Stim2
LOC499542	Mageb7		Pbx1	Cdh7		Syk	Mir876		Osr1	Foxd1		Spin2a	S100a10		RGD1561958	Ect2
Bcl2a1	Dtwd2		Glra3	Ptbp2		Olr1172	Nebl		ST7	Olr233		Mettl4	Vom2r4		Alkal1	Sec61g
Cenpq	Hmx3		Plaat1	Eef2kmt		Klhl1	Manea		Nid2	Phactr2		Prl7a3	Ikzf1		Slitrk6	Spred1
Acnat2	Doxl1		Nufip1	Ccnh		Fign	Clec4a2		Stt3b	Dmap1		Mir6322	Olr390		Ctsk	Ccdc85a
RGD1564599	Cdc42bpa		Tc2n	Slc14a2		Hnmt	Bend5		Nampt	Arid4b		Raet1l	Cp		Api5	Zeb2os
St18	Iars		Gja1	Sval1		Stag3	Folh1		Car2	Foxg1		Ado	Ntrk3		LOC317456	Gpr1
Olr1380	Olr1055		Olr315	Samd12		Prcp	Aven		Ly49i7	Cenpq		Olr1765	Xylt2		Tpk1	RT1-CE15
Ints12	Pabpc5		Fstl5	Rims2		Gemin8	Col11a1		Frk	LOC681325		Olr411	Lce1m		Triqk	Olr959
Bcas1	Mir17		Unc5cl	LOC500028		Bckdhb	Plscr4		Olr338	Nxt1		Olr1376	LOC100362110		Pabpc5	Fzd1
Cdh9	Hapln1		Tmem106b	Hmgb2l1		Acvr2a	Nox4		Wdr35	Cast		Hook3	Prps1l1		Dhx36	Cetn3
Adra1d	Dusp26		Mospd1	Olr141		Gabra2	Anxa10		Slitrk6	Bfsp1		Cyp4v3	Paxip1		Cdh9	Noct
P22k15	Mir363		Zfp386	Noct		Rrn3	Aga		LOC100271845	Sema3a		Ctnnd2	Dock9		Ppwd1	Fgf5
Cdh6	Ccser1		Cox7c	Olr1265		Ceacam3	Tgds		Fam50a	RGD1564053		Picalm	Trpc5		Lonrf3	Ly86
Snip1	Mtdh		Phyhip	Ube2v2		Smad3	LOC102547344		Elavl2	Cop1		Pcdhb8	Vom1r9		Pde3b	LOC100360106
Mir465	Lrfn5		Tmem178b	Paqr9		Slc1a3	Tnfsf15		Phf3	Olr384		Sec61g	Scfd2		Fam98a	Epha4
Fzd1	Cntn5		Cdh7	Epha4		P2ry10	Spata4		RGD1561958	Klhl6		Eef1e1	LOC304725		Mir1297	Ccny
Slc22a24	Olr1084		Mageb16	Mir344b-2		Zmynd11	Zfhx4		Mir1297	Acnat2		Zc3h15	Lrrc7		Dpp6	P2ry10
Mdh1b	Eml5		Optn	Agtr1a		Cntn4	LOC298111		Yme1l1	LOC103689947		Sbf2	Atp5mc3		Rnf219	F8a1
LOC498592	Hacd4		Kif2a	Olr724		Swap70	Slc25a2		Zfp622	Rasl11b		Gbe1	Nfkbiz		Zadh2	Gabrd
Isl1	Vwc2l		Cul1	Gdap1		LRRTM1	Atp2c1		Sirt5	Stim2		Zfp217	Foxg1		Scp2	Pabpc5
Map3k4	Trps1		Slc8a1	Cop1		Eif3c	Cbr4		Tmem135	LRRTM1		Mir1297	Vnn3		Pth	Ankrd50
Pudp	Aasdhppt		Phactr2	Setsip		Adgrl3	Zeb2os		St6gal2	Chrna7		Sult1e1	Sv2b		LOC298111	Ly6e
Vom2r59	St6gal2		Dock9	LOC498084		Tgds	Nxt1		Cyp2c6v1	Zc3h15		Arap2	Anks1b		Cyb561	Adamts9
Nup35	Cyp2j3		LOC499136	Phf3		Sec16b	St6galnac3		Vom2r43	Lrrc8d		Dram2	Prss2		Kcnt2	Mospd1
Rab38	Noct		Smpx	Rgs18		Etv1	Commd10		Ehf	Gpatch2		Itm2a	Olr886		LOC100359968	Olr11
Prkn	Kcnj11		Olr1084	Olr901		Slc6a15	Got2		Tma16	Olr1539		Olr557	Rasl11b		Slit2	Vom2r55
Nrxn1	Acss3		Socs6	Tp53i11		Thbs1	Tmeff2		Nrap	Gdf7		Olr1645	Disp1		Galnt3	Tex43
Cxcr4	Tpd52l1		RGD1306195	Sh3gl3		Fgf20	Msl3l2		Oxsm	RGD1559804		Osr2	LRRTM1		Vom1r90	Htr1a
Cyp3a18	Meox2		Tbl1xr1	Cd320		F9	Tfap2b		Sv2b	Nkain3		Tbx15	Chrna7		Sult2a2	Tle1
Clcn4	Gimd1		Slc6a14	Cacul1		Slf1	Ccdc196		Foxg1	Plcl1		Olr1055	LOC100271845		Krtap16-5	Xylt2
Stxbp6	Mir344i		Amph	Ctnnb1		Slc14a2	H2afb3		Slc21a4	Picalm		Anxa10	Zc3h15		Pold3	Myh11
Basp1	Smad2		RGD1359508	Rgs2		Has2	Dmd		Hsf2	Zbtb21		Mir3084c	Olr79		Rrn3	Fign
Azi2	Gpc5		Actl9	Mir1297		Tec	Tex13c		Nat3	Sqor		Cdk14	Gpatch2		Arid4b	Olr1065
Abca13	Fam174a		Atoh1	Tmem132b		Sema3e	LOC499843		Trdn	RGD1564599		Defb13	Slain2		Mir350-2	Dnajc24
Wscd1	Chmp3		Impad1	Spetex-2H		Dpyd	Mir31		Dio2	Syk		Cemip2	Ripor2		Nid2	Ankrd44
Slc30a5	Slc4a4		Myl1	Pabpc5		LOC499530	Nfia		Pth	Pwwp3b		Shisa2	Il10		Pcsk2	RGD1562638
Slain2	Pp2d1		Nphp4	Olr1229		Lingo2	Hace1		Timm21	Hjv		Pp2d1	Cldn3		RGD1559804	Pdk4
Xirp2	Tmprss11b		Gbe1	Fam50a		Lrfn5	Ehf		Cyp4a8	Olr901		Mepce	Gdf7		Vopp1	Grik2
Dcdc2c	LOC499584		Gria3	Syndig1		Tmx1	Zbtb21		Adgrg7	Noct		Smad3	Gpr149		Kdm4c	Col1a2
Slit2	Hnf4g		Fam98a	Stxbp4		LOC499565	Sval1		Gabrb3	Adgrl2		Gjb5	Prl8a9		Selenbp1	Vamp7
RGD1564053	Socs6		Pgr	Slc10a2		Mir2985	Cntn5		Fundc1	Stmn2		Epha3	Triml2		Olr1507	Slitrk5
Hmgcr	S100g		Ndp	Arid4b		Pcsk1	Mxi1		Olr367	Trub1		Hmgn5b	Picalm		Tlr2	Vom2r29
Mir3084c	F9		Peli2	Vom2r64		Prdx6	Gba3		Api5	Radx		Itgb3	Zbtb21		Actl9	LOC317165
Vom2r11	Pitx2		Ercc8	Kif16b		Med10	Rpl7a		Fundc2	Csn1s1		Brinp3	Rasa1		Olr79	Dtwd2
Nsun4	Nlrp4a		Adam5	Hmgb3		Mir384	Fzd1		Olr141	Pclo		Sts	Rb1cc1		Map7d2	Nid2
Syt1	Hook3		LOC680200	Slc6a15		Araf	Prl8a9		Gata6	Cdh2		Sv2b	Cask		Rbm11	Pcdh19
Ythdf3	Olr349		Sema3e	Angptl1		Rab11fip2	Adgrl3		Sqle	Rasa1		Wscd1	Ust5r		Tnni3k	Eef1e1
M6pr	Fibin		Nup35	Has2		Fosl2	Zic1		Nox3	Map7d2		Mrps36	Satb1		Adam5	Bche
Prdx6	Agtr1a		Anxa1	Ptp4a1		Trps1	LOC685171		Zadh2	Scp2d1		Schip1	Prkacb		Rfx7	Gbp4
Arl6	Has2		Vom1r55	Hs3st1		Pou3f4	Magec2		Olr582	Ripk2		Cd48	Adgrl2		Nat1	Kcnma1
Si	Vom2r29		Frem2	Fam98a		Tctex1d1	Arap2		Hist1h4b	Bcas1		Pla2g10	Ankrd7		LOC499542	Chrm3
Trib2	Nova1		Dmd	Disp1		Amph	Heatr1		Arid4b	Mtm1		Chrm3	Pclo		Prlr	Cyp4a3
Qrfpr	Gabrg2		Cst3	Phactr3		Ubap2	Nps		LOC498339	Piwil4		Pgm5	Magi2		Shh	Ivl
Phyhipl	Marf1		Sim1	Mir465		Olr233	Stxbp5		Actrt2	LOC100125384		Akr1b8	Ncam2		Grin3a	Trps1
Aga	Mir297		Ckmt2	Hnf4g		Psma1	Sqle		LOC291863	Col8a1		Phactr3	Atxn7l3b		Btnl7	Zic1
Klf4	Pcdh19		Prag1	Vom2r1		Zfp958	Twist1		Pcsk2	Ppp6c		Stag3	Tceal1		Defb13	Vom2r53
Msx2	LOC689840		S100a7l2	Olr1064		Slc4a7	Hiatl3		Lepr	Olr1266		Gas8	Dcaf5		Pramef8	Wdpcp
Nr2f2	Rnd3		Elavl2	Htr1b		Tmprss15	Vom2r61		Klhdc2	Lhfpl1		Vom2r60	Ptp4a1		Hapln1	RGD1359508
Gpr31	Sema3d		RGD1562515	Tfam		Olr651	Snx16		Impad1	Olr845		Rnf219	Arl4a		Olr561	Stmn2
Abhd17c	Gzmf		Magec2	Qrfpr		Ect2	Lratd1		Map7d2	Olr1126		LOC681325	Vom2r3		Zfp467	Olr349
Selenok-ps2	Oprk1		Frk	Olr1049		Slc2a3	Tprg1		Tmem106b	Wac		Actl9	Zfhx4		Ctss	LOC100125384
Cers4	Pde4b		N6amt1	Slf1		RGD1564865	Adcy2		Ctnnb1	Zfhx4		Slc17a6	Fpr-rs3		Psat1	Pdha2
Sh3kbp1	Lnpep		Gemin8	Cdh9		Zfat	Cdh9		Actbl2	Gpr31		Furin	Bcas1		Rasl2-9	tGap1
Mtmr1	Pomgnt2		Pitx2	Tec		Zkscan8	LOC100365773		Gns	Fpr-rs3		Tspan5	Tmem192		Wnt5a	Olr384
Mettl25	Zic1		Adcyap1	Stpg2		Gpr158	Tnfrsf19		Il21	Commd10		Magec2	Pdx1		Olr361	Olr1666
Slitrk2	Stpg2		Mir592	Etaa1		Epha3	Tc2n		Fam181b	Adra2a		Ppm1a	Rn28s		Cenpw	Olr845
Atp13a5	Usp9y		Nlrp4	Aco1		Htr7	Cngb3		Vom2r52	Khdrbs3		Mir3554	Acox1		Glul	RGD1564053
LOC291863	Sostdc1		Tceal1	F9		Fundc2	Phactr2		Hao1	Hapln1		Nck2	LOC499542		LOC498933	Bmp4
Dtwd2	Kcnma1		Skint1	Ddx18		Cysltr2	Rwdd1		Bcat1	Pitrm1		Mn1	Rnf217		Dact2	Commd10
LOC100125364	Sox2		Dip2c	Pcsk2		Nova1	Mir146a		Olr132	Mospd1		Nid2	Zfp52		Avpr1a	Sel1l
Mc4r	Dsc3		Cask	Cngb3		Lrrc69	Cd320		Kcnt2	LOC499796		Pcdh7	Adcy2		Cpn2	Cyp2c7
Etv1	Ifna1		Kcnj6	Pcsk1		Cast	Exoc2		Cct8	Prdx6		Spetex-2D	Adgre1		Itgb1	Aadat
P2ry1	Slc22a24		Nt5dc1	Dtwd2		Gdap2	Nid2		Lce1m	Rgma		Crim1	Pitrm1		Lilrc2	Defb13
Fshr	Ceacam11		Fat3	Dmd		Ctnnd2	Vom1r55		Foxe3	Chmp3		Stk32a	Olr448		Zfp352	Olr984
Casp12	Lratd1		Bckdhb	Ercc8		Hira	Nfkbiz		Apc	Olr1065		LOC361016	Arid3b		Olr132	Vom1r9
LOC500877	RGD1359108		Casp1	Aldh8a1		Tmtc2	Ccdc179		Gbp4	Otor		Tnmd	Efhb		Lce1m	Sfrp2
Pcdh7	Olr1381		Pkdcc	Sult2a2		Cenpw	Cdk19		Syce1	Sostdc1		Cenpq	Xiap		Olr828	Zfp386
Dhodh	Ccnh		Dupd1	Nfkbiz		Spock3	Slitrk5		Tmem192	Etv1		Cdh6	Mospd1		Mir876	Olr410
Ctnnb1	Olr1380		Mettl4	Cd99		Gp2	Doxl1		Grid2	Ccdc85a		Pik3r1	Rexo1		Dram2	Lrrtm4
Btaf1	Nr3c2		Knop1	Cmc1		Ar	Olr677		LOC257642	Nrap		Nkain3	Kcnv1		Pdlim5	Ebag9
Slit1	Sval1		Olr365	Cp		Orc5	Olr745		Olr561	Ubap2		Ccny	Mir155hg		Mir874	Sult1c3
Cct8	Gria4		Hs6st1	Rhox7		Prim2	Gpr31		Syt13	Pabpc4l		Pkdcc	Ccdc85a		Manea	Hmgb2l1
Slc10a2	Qrfpr		March1	Wnt5a		Rpl10a	Htr1b		Sh3yl1	Hmgb2l1		Gabrb3	Isoc1		Fig4	F13a1
Rgma	Efna5		Grm7	Usp11		Slco6d1	Gsta6		Mfng	Nebl		Olr365	Hspa8		Vcsa2	RGD1309362
Olr677	Hsf2		Olr1615	Kif5c		Vom2r64	Aebp2		Zkscan7	Phex		Cyp2j3	Slitrk4		Vom2r55	Lrrc1
RGD1565355	Cadm2		Dcm5	Hgf		Sult2a2	Syk		Arl6	Scn1a		Adra2a	Fam50a		Olr1271	Olr23
Lgalsl	Smarca1		Xkr4	B3galt1		Crisp2	Nol4		Irs1	Prb3		Slitrk3	Ctnnb1		Fbxl7	Cbr4
Zc3h15	Pdx1		Trdn	Tram1l1		Tyrp1	Htr1f		Satb1	Chrdl1		RGD1359508	Hpse2		Gna14	Rapgef2
Eef2kmt	Cdh9		RGD1306063	Olr1381		Pax8	Dcaf5		Olr729	RGD1307595		Bckdhb	Tmem229a		Afdn	Bnip1
Niban1	Defb40		Fars2	Tmeff2		Gpr149	Cnksr2		Fbxo33	Mtpap		Dnajb9	Prb3		RGD1306063	S1pr1
Grin3a	Eif3c		Cast	Fut9		Kcnip2	Zfp385b		Lmx1a	Lilrc2		Atp2c1	Phf8		Prl7a3	Il1rapl2
N6amt1	Olr1551		Paxip1	Klf12		Aebp2	Eef2kmt		Cp	Sphkap		Pcdh15	Stxbp4		Olr1455	Nup35
Ercc8	Ust5r		Dimt1	LOC685171		Hcn1	Aldh7a1		Sqor	Cd96		Pid1	Cblb		Dock9	Olr1460
Vom2r47	Ddit4l2		Tmem45al	Xpnpep1		Siglec5	Zmat3		Kcnj11	Prl8a4		Cyp2c6v1	Tars		RGD1563302	Smad2
Setmar	Atp2c1		Zfp217	P2ry10		Gpr143	Grm7		Rnf219	Twistnb		Fam76b	Smurf1		Olr1055	Nlrp4a
Map3k7	Zmynd11		Hmox2-ps1	Ctnnd2		Phf8	Araf		Basp1	Cdh10		Xylt2	LOC689316		Olr1380	Tfam
Smpx	Olr729		Vamp7	Got2		Pkdcc	Igfbp7		Usp9y	Mir30d		Oprk1	Vom2r72		M6pr	Fut9
LOC100911370	Hs6st3		LOC499742	Try4		Grid2	Fancb		S100a7l2	Serpinb8		Ndufs4	Klre1		Lrrtm4	Psgb1
Chek2	Kbtbd3		Wscd1	Kcnj3		Olr845	Stc1		Avpr1a	LOC680200		Bms1	Nol4		Cd55	Lmx1a
Cyp2j10	Smlr1		Rrs1	Pgm2		Rcor2	Smc1a		Isl1	LOC361016		ST7	Galnt7		Fam205c	Cd48
Fgf13	Cysltr2		Chm	RGD1564865		Gpr1	Atp5mc3		Sult1e1	Arid3b		Cp	Scfd1		Cct8	Skint1
Raet1l	Gbe1		Siglec5	RGD1565355		Cmc1	Bmp4		Ndufa4	Fndc3c1		Bcas1	LOC680200		Cp	Tc2n
Vrk2	Stau2		Lamtor4	Chst7		Frem2	Rnf217		Pigk	Gns		Nrk	Marcksl1		Tex43	Mir465
Scp2d1	Ctss		RGD1564599	Nrxn1		Ebf1	Ppp3r1		Chn2	Parn		Zfp386	LOC100911370		Frmd3	Wscd1
Kcnj3	Plod2		Jun	Cstf2t		Nostrin	Cyp2r1		Klhl1	Slc1a3		Cetn3	Foxe3		Olr139	Elmod1
Prss2	Hcn1		RGD1564865	Rpl13		Gpr31	Paqr9		Mn1	Vom2r26		Pla2g4c	Parn		Lrrn3	Zwint
Glrx	Fhdc1		B3galt1	Olr1551		Prl4a1	Olr1278		LOC303448	Setsip		Ccdc34	Apob		Src	Mdfic
Lactb2	Mageb18		Prkacb	Wscd1		Mup4	Cetn1		Nefl	Thbs1		Iars	Hace1		LOC100360095	Cftr
Vwa3a	Samd12		Cabcoco1	Mir6322		Aco1	Vom1r90		LOC498971	Olr657		Trim59	Sox11		Smarca2	Magec2
Polr3k	Slc39a10		Sh3gl3	Snx16		Psip1	LOC498084		RGD1563302	Mir592		Prkacb	Vom1r13		Crispld1	Plcl2
F13a1	Gabrb3		Vopp1	Cast		Adra1d	Hs3st1		Dram2	Cyp2c6v1		Washc1	P22k15		Thyn1	Eif3c
Alg10	Psma1		Defb40	Lmod2		Crim1	Kcnj3		Zfp518a	Ext2		Mdga2	Zfp385b		Ralyl	Fgfrl1
Olr208	Magi2		Prl4a1	Hs6st3		Lin7c	Sox4		Kl	Vom2r72		B3galt1	Atp2c1		Doxl1	Tbpl2
Olr1442	Casp1		Fbxo43	Olr845		Pde3b	Pudp		Robo1	Gpr173		Gemin8	Spetex-2D		LOC100360846	Calm2
Ndufa4	Scn3a		Hmgb3	Tdrd3		Aldh8a1	Vom1r9		Dock9	Acss3		Sult2a2	Sucla2		Klhdc2	Atp5mc3
Gbp4	A1bg		Nrcam	LOC100362110		Cst3	Anxa1		Mir205	RGD1561230		Glrx	Vom2r26		Atp2c1	Etv1
Thumpd1	Clhc1		Cdh6	Rnf217		Otor	Marf1		Zfp955a	Cyp2j10		Snx16	Olr1645		Adcyap1	Hjv
Pth2r	Eda		Gabrg3	Dram2		Trib2	P22k15		Setmar	Fam174a		Map2	Olr677		Fam76b	Sval1
tGap1	Tc2n		Actrt1	Olr396		Rn18s	Cop1		Irak4	S100g		LOC102550394	Iars		LOC499742	Sostdc1
Lmod2	Erbb4		Olr1376	Sv2b		Eepd1	Pp2d1		Smarca1	Iars		Avpr1a	Olr518		Nr0b1	Rbm20
St3gal5	Cox7c		RGD1309291	Epm2a		Serpinb7	Elavl2		Slitrk2	Nedd1		RGD1560146	Etv1		Lgals5	Sbf2
Plcl1	Ctsc		Hpse2	Fam228a		LOC499542	Zmpste24		Atp2c1	P22k15		Mtm1	Commd3		Chi3l3	Aasdhppt
Ncoa1	Snx16		Kcnh8	Ebag9		Fzd1	Orc5		Tnfsf11	Dok6		Efhb	RGD1565355		Dpy19l1	Olr1394
Slitrk5	Adamtsl3		Etv1	Nr2f2		Tll1	Hapln1		B3galt2	Tas2r144		Vom2r55	Exd2		Bin2a	Chrna7
LOC499530	Dcaf5		Prl7d1	Hiatl3		Sptssb	Cntnap4		Cadm2	Mterf1		Skint1	Arid4b		Prokr2	Sptssb
Atg10	Dmrtc1c1		Sntg1	Olr203		Vom2r65	Meox2		Abo3	Stx18		Bcl2l11	ST7		Caap1	Stpg2
Hif1a	Cyp4v3		Mab21l2	Satb1		LOC298111	Pcdh7		Vom1r90	Pcdha1		Pls3	Cdk5rap2		Tdrd3	Rhox7
Gbe1	Olr411		Tmem114	Mir3597-2		Kctd8	Arl4a		Caap1	Heatr1		Chst7	Alg10		Kif16b	Rnf217
Nlrp5	Slc26a5		Ext1	ST7		Galnt3	Eif3c		Zfp763	Cntnap5c		Tas2r144	Vom2r47		Cntn5	Lmbrd2
Doxl1	RGD1562638		Phf8	Elavl2		Sema3a	Olr11		Pik3c2g	Spock3		Herc2	Zfp709l1		Slc5a7	Cyp4a2
Smcp	Hs3st1		tGap1	Adgrl4		Triml2	Zfp52		Polr3k	Ccng1		Vti1a	RGD1562638		Vipr2	Tinag
Pbk	Aco1		LOC317456	Ceacam11		Cand1	Tinag		Negr1	Eef1e1		Galc	Rhox7		Cadm2	RGD1565844
Trhde	Gns		Cetn3	Esr1		Cyp2c13	Efna5		Nrcam	Golt1b		Kif16b	Pou1f1		Mir105	Sertad4
Smarca2	Rfxap		Cp	Olr1084		Hmgb1	Cenpw		Rgn	tGap1		Ccdc85a	Stx18		Adamtsl3	Abca13
LOC499584	Cts7		Prdx4	Gbe1		Serinc1	Tpbg		Stau2	Smurf1		Lilrc2	Lrriq3		Il21	Cdk14
Kbtbd8	Osr2		Vom2r63	Hace1		Mageb7	Mid1		Hmgb1	Pbx1		Fut9	Etaa1		Slc4a4	Fam174a
Acvr1	Khdrbs2		Ehf	Ahrr		Skint1	Fermt1		Pdk4	Spata4		Olr1096	Heatr1		Fibin	Otor
Fign	Ccer1		Aven	Zbtb21		Cyp2c6v1	Akirin2		Wfdc6a	Samd3		Tex47	Gabra6		Vom1r9	Sh3gl3
LOC500827	Tmem132b		Cers4	Fbxo33		Adam4	Bcl2a1		Tlr2	Kynu		Lhfpl1	Gpm6a		Pou2af1	Aga
Spaca5	LOC100363423		Fam83b	Pou3f4		Sema3c	Slc6a15		Ostn	Cysltr1		Prkn	Nfia		Stxbp5	Arhgap12
Mageb4	Grid2		Lipi	Clmp		Kcnh5	Ikzf1		Myo7a	Arap2		Pdia4	Mid1		Zfp217	Cand1
Sema3e	Galntl6		Cntnap5c	Fer		Akirin2	Cdh6		Nrk	Idi2		Zwint	Zmynd11		Ccdc85a	Parn
Sucla2	Cacna2d1		Arl4a	LOC304725		Alkal1	Pln		Il12a	Mc4r		Zfp347	LOC683313		Klhl1	Fam91a1
Prl8a5	Vom2r1		Ccng2	Lrrc8d		Gja1	Eml5		Olr901	Xrcc4		LOC682870	tGap1		Phactr3	Dync1i1
Gna14	Mgat4c		Olr1278	Mettl15		Prl8a5	Npepo		Stard5	Olr396		Tenm2	Pth		Gabrg3	Phactr3
Tecrl	Cetn1		Zic1	Triml2		Zkscan7	Nampt		Tex47	Zkscan7		Syndig1	Mpdz		Ly49i7	Moxd2
Cyp2r1	Lmx1a		Smarca2	Gabrb3		LOC498592	LOC689600		Btbd9	Olr677		Samd3	Mir505		Urb1	Kctd8
Mtpap	Anks1b		Etaa1	Stim2		Cacul1	Sh3kbp1		Tmem229a	Ehhadh		Tmc3	Snip1		Tma16	Cldn3
Peg12	Dnajc24		Fmo4	Zfp36l2		Sh2d1a	Nrcam		Zfp709l1	Lingo2		Nat8f5	Spata4		Heph	Pex5l
Olr304	RragB		Stxbp5	Rpp21		Slc7a3	Tlr8		Nr5a2	Efhc2		Nrp2	Tmem132b		Olr396	Mgat5b
Bet1	Cul1		Acvr1	Pde3b		Mageb5	Slc7a3		Camk1d	Klrd1		Olr561	Sbf2		Tnmd	Fmo4
Napg	Dmd		Vom2r46	Lrrc69		Mageb18	Gns		Frmd3	Fbxl22		Sema3c	Cdh9		Stard5	Ccdc34
Ndufaf5	Cerk		Stau2	Epha7		Lmcd1	Brinp3		Mospd1	Col1a2		Olr552	Wdr35		Kif5c	Mgat4c
Rtn4	Impad1		Zpbp	Myo7a		Cyp2c7	Hira		Olr1539	Got2		Sri	Zkscan7		Cblb	Vom2r61
Lin7c	Pclaf		Oxr1	Cdk5rap2		St3gal5	LOC100271845		Poteg	Olr1641		Olr205	Pwwp3b		Olr410	Twist1
Ehf	LOC301165		LOC103695172	Sstr1		Thumpd2	Mtmr1		Cd320	Sertad4		Scp2d1	Cysltr1		Shroom4	Mir370
Foxe3	Wnt5b		Il21	Gemin8		Rap2b	Ube2v2		Bdnf	Oxgr1		B3galt2	LOC685171		LOC100911370	Tmem47
Ddx18	Cenpj		RGD1308878	Nlrp4a		LOC683313	Stk39		Vom2r63	Robo4		Nr1d2	Tubgcp5		Ikzf1	Mtm1
Kcnd2	Marcksl1		Map2k6	Slc2a2		Krtap16-5	Ptges3l1		RGD1306195	Nps		Abcg2	Nkain3		Cyp4a3	B3gat2
Rpl13	Ceacam3		Cenpn	Pth		Fndc1	Ankrd44		Kynu	Trak1		Cblb	Lrrc8d		Ryr2	Arrdc3
Sub1	Gpr143		Lrrc40	Cdh19		Btaf1	Fshr		Tlr4	Zfand6		Sh2d1a	Lnpep		Zfp322a	Oxr1
Marcks	Hace1		M6pr	LOC100125364		Sval1	Stim2		Glrx	Slit2		Rgma	RT1-A2		Rab14	Slco6d1
Hapln1	P2ry1		Slc6a15	Slc4a4		Nfkbiz	Zkscan8		Eml5	Gja1		Panx1	Plppr1		Zfp347	Sub1
Tram1l1	Tlr4		Cckar	Glrx		Eef1e1	Btbd10		Vom2r1	Dcaf5		Epm2a	Stim2		Cpq	Ppwd1
Eif3c	Scn1a		Zswim5	Ankrd50		Nt5c3a	Zfp622		Thumpd1	Eml5		Fam83b	Mageb18		Lsamp	RGD1565355
Sval1	Mtmr7		LOC689412	Naglt1		Cwf19l2	Klhl4		Epm2a	Htr2c		Thoc1	Vom2r54		Larp7	Gata3
Brms1l	Grm7		Spin2a	Arrdc3		Cct8	Epm2a		Heph	Olr1229		RGD1359108	Paqr9		Vom2r63	Frmd3
Galnt3	Il9r		Mir872	Syk		Dmap1	Fam71e2		Agtr1a	Sri		Clcn4	Fndc1		Mfng	Mir6322
Acvr2a	Uri1		Dmap1	Lepr		Disp1	LOC681325		Sox2	Kcnh8		Rprm	Klrd1		Osbpl6	Nuf2
Dsc3	Lrrc1		Niban1	Mir30d		Olr827	Has2		Foxp1	Defb13		Pam	Ly6e		Rap2b	Slco1a6
Glra3	Olr403		Fzd5	Ppcdc		Xrcc4	Nlrp4a		Fgfrl1	Tmem47		Slc38a5	Fbxl22		Prps1l1	Tpk1
Med30	Rarb		Prl8a9	Olr995		Olr396	Atg10		Vldlr	Pccb		RGD1564770	Mir184		Olr1485	Mir344b-2
Vopp1	Sult1c3		Gp2	Cldn34d		Osbpl6	Aspm		Cdh19	Nat3		Foxp3	Asah2		Galntl6	Dph6
Rapgef2	Scg2		Mtmr7	Tigd2		Elovl6	Ankrd50		Capza2	Osr2		Got2	Bnip1		Htatsf1	Kbtbd8
Zfp217	Magec2		Trim52	Olr984		Ralyl	Mir653		Ndufaf5	Jam3		Plcxd3	Sh2d1a		Rasa1	Try4
Slf1	Stambp		RGD1559714	Spred1		Cyp2r1	Frem2		Arl4a	Sugct		Ppp1cb	Oxgr1		Phyhipl	Glra4
Fibin	Tmem106b		Olr984	LOC100911370		Ehf	Rn18s		Cntn5	Frmd3		Olr303	Ndufa10l1		Tlx2	Jun
Prl8a4	Nlrc4		Lekr1	Pirt		Elavl2	Tex43		Magec2	Msl3l2		Gabrg3	Fbxo32		Magea4	Piwil4
Spink6	Epha3		LOC499843	Stk32a		Nsun4	Ccdc89		Nrp2	Nrxn1		LOC499136	Wnt5a		Ccdc179	Olr1380
LOC499565	Fmo4		Iyd	Casp1		Mtdh	Dpys		Shisa2	Sstr1		Flrt2	Crisp2		Selenop	Selenow
Tec	Hmgn3		Lsm5	Vom2r61		LOC317456	Fat1		Galntl6	Gnl3l		Nps	Chm		Selenow	Kcnk9
Mcoln2	Neurod6		Negr1	Cxadr		Olr1266	Olr1733		Phex	Doxl1		Clhc1	Vom2r52		LOC500877	Pam
Cnksr2	Dcaf12l1		Pkia	Spetex-2C		Idi2	Alg10		Gbe1	Zcchc9		Olr1455	Zfand6		Cftr	Thumpd2
Cd320	Got2		St6galnac3	Cpne8		Olr1049	Olr901		Vom2r31	F9		Tmem126b	N6amt1		Pdha2	Zc3h12a
Stau2	Lonrf3		Prl8a5	G6pc3		Lypd1	Fam174a		Lpin1	Vom1r55		Csmd1	Slit2		Lrfn5	Foxd1
Fermt1	Epm2a		Epc2	Tex13c		Mir30d	Nrxn1		Trim52	Hif1a		Fam50a	Reg1a		Adgrg7	Sphkap
Pou3f4	Peg12		LOC365238	Slit2		Urb1	Zfp217		Foxa1	LOC303448		Rasa1	Angptl3		Mageb16	Dcaf12l1
Nap1l3	LOC298111		Slc28a2	Prl8a9		Khdrbs3	Ctag2		Nadk2	Cenpc		Olr1557	Ralgapa1		Lingo2	RGD1359108
Cyp51	LOC102547344		Ccer1	Ccdc196		Exoc2	Vopp1		Slc4a10	Bmp4		LOC499542	Nt5c3a		Apc	Sox11
Jam3	Aldh8a1		Pabpc4l	Irak4		Ceacam11	Stard5		Selenop	Prl8a5		Manea	Sri		Adgrg5	Rims2
Mitf	Robo3		Pcsk2	Gabrg2		Furin	Anapc4		Pax3	Tle1		Napg	Slc6a15		Sema3c	RGD1306195
Gsta6	Ftmt		Arhgap26	Mir759		Trpc5	Rpl13		Sphkap	Olr1460		Basp1	Alkal1		Impad1	Arl4a
Mrgprb13	LOC100911370		Lrguk	Adra2a		Mitf	Sugct		Chst7	Galc		Olr51	Traf1		Wscd1	Vcsa2
Mir509	Psat1		Slitrk6	Cyp2r1		Tmprss11b	Epha3		Epha3	Fscb		A1bg	Pccb		Radx	Acadl
Cxxc4	Spx		Ralgapa1	Olr1380		Olr126	Klf12		Rprm	Celf4		Mospd1	Zfp978		Got2	Vwc2l
Olr901	Ndufa4		Ppa2	Vom2r55		Tex43	Gria4		Mir876	Manea		Radx	Nat3		Zic4	LOC365238
Sox4	Sox11		Hspa8	Rtn4		Stxbp6	Parn		Vom2r3	Slc39a10		Peli2	Osr2		Cdh7	Gramd2b
Sgce	RGD1306063		Cenpw	LOC499584		Gjb5	Rnd3		Olr396	Ccnh		Sowahd	Jam3		Cntnap5c	Mbnl3
Stpg2	Cgm4		Chmp3	Slc25a2		Vti1a	Rspo2		Obp1f	Cacul1		Arl6	Nxt1		Olr1084	Cacul1
RT1-A2	Maea		Fgf13	Orc5		Fggy	Kcna4		Piwil4	Amph		Eepd1	Mir146a		Olr1070	Ripk2
Tnc	RGD1566134		Atxn7l3b	Rrn3		Gk	Trpc5		Pcdh9	Cbr4		Btbd10	Sugct		Cntnap5b	Hspa8
LOC499742	Slc2a2		Olr1266	Lrrc7		Kif16b	Aadat		Dact2	Plscr4		Actbl2	Cdh10		Gp2	Rxfp1
Zfat	Hpse2		Olr1765	Ctnna2		Slitrk2	Zfp978		Ebf1	Mbnl3		Ctag2	Sstr1		Rbfox1	Zfhx4
Xpnpep1	Nedd4		Nps	Acot12		RGD1306750	Pla2g16		RGD1562638	Ebag9		Fam71e2	Gnl3l		Klf5	Six3
Dcdc5	Angptl1		Gjb5	Ctsc		Rn28s	Eef1e1		Cdh8	Slpil3		Tmem65	Met		F13a1	LOC499584
Mrps9	Fbxo33		Sec16b	Olr1645		Olr1460	Serpinb7		RT1-A1	Fndc1		Exoc4	Abca15		Kctd8	LOC689600
Vom2r26	Fam76b		Fat1	Cwf19l2		Kcnt2	Usp1		Rrlt	Pgrmc2		Ccn6	Zcchc9		Megf10	Apob
Prl8a9	Ssr3		Oprk1	LOC689412		Olr1767	RGD1562515		LOC259245	Smim17		Smptb	F9		Atp2c2	Scgb1d4
Elavl2	Urb1		Kcnj11	LOC298111		Ppa2	Ythdf3		Nrp1	Runx1t1		Ikzf1	Kctd8		Rrlt	Col8a1
Sv2b	Fgf9		Pcdh17	Mir363		Map3k4	Olr387		Rb1cc1	Cngb3		Cdh8	Msl3l2		Ptprk	Ncoa1
Cadm2	RGD1564053		Rbfox1	Lrba		Cul1	Vom2r64		Fstl5	Mctp2		Anks1b	Vom1r55		Glrx	Tmem229a
Lypd1	Magea9		Prb3	Rspo2		Napg	Nr1d2		Ajap1	Ube2v2		Mup5	Hif1a		Pdia4	Slitrk3
Cd99	Idi2		Bmp4	Lipi		Gzmf	Snip1		Tle1	Atp5mc3		Dab2	Usp11		Bcor	Cenpc
Olr1641	Thbs2		Cyp2j10	Il12a		Kcnj3	Nedd1		Tfpi2	Pdcd6ip		Hsp90ab1	Mpp7		Bex1	Pglyrp4
Fam71e2	Xrcc4		Olr233	Nedd1		Vom1r17	Sinhcaf		Smoc2	Apc		Bmp4	Olr1266		Rims2	Slc10a2
Il1rapl1	Serpinb10		Btnl7	Osr2		Efhb	Taar8b		Bet1	Etaa1		Dlg3	LOC498971		Klf4	Sucla2
Cntn6	Slc5a8		Zcchc7	Ftmt		Mat2b	Olr1065		Cox7c	Cetn1		Epsti1	Chrm2		Ahrr	Kcnh8
Smlr1	Bcas1		Rnf219	Pbx1		Ptbp2	Rpl10a		Vom2r64	Pcsk1		Gulp1	Idi2		Vom2r3	Olr901
Bmt2	Olr697		Lmo7	Dnajc21		Cntn6	Mir344b-2		Sntb1	Olr651		Slc30a5	Smarca2		Sbk1	Fscb
Tmsb4x	Mir876		LOC100911370	Exoc4		Crygf	Etv1		Mospd2	Ptdss1		Fat3	Eda		Neurod6	Rps29
Epha3	Optn		Actr3	Pcdh7		Smurf1	Tmem106b		Plxna2	Dmrtc1c1		Prp15	Olr16		Csn1s1	Olr1160
Olr1724	Prmt6		Cdh2	Fmo4		Serpinb11	Eif1ax		Slc28a2	Vps39		Kcnv1	LOC100363423		Mc4r	Hcn1
Sntg1	Akt3		Ccng1	Rb1cc1		Pitx2	Rap2b		Ctnnd2	Zfp622		Gpm6a	Eepd1		Pga5	Atp6v1h
Pcsk2	Tmed5		Pth2r	Olr1266		ST7	LOC499584		Syt1	Ralgapa1		Slco1a2	Mctp2		Sntb1	Slc6a15
Olr1145	Arx		Plod2	Isoc1		Doxl1	Lrrc4c		Plcz1	Xpnpep1		Klhl4	Rrn3		Ceacam11	Tmprss15
Tug1	Wscd1		Rdh14	March1		Ctsc	Zc3h15		Dmrtc1c1	Rps15a		Vom1r60	Ube2v2		Hspa4l	Snx16
Hibch	Zfp52		Olr16	Nr2f1		Olr582	Olr927		Prl8a5	Mat2b		Lyst	RGD1309362		Plcz1	Ostn
Arid3b	Rap2b		Oxsm	Zfhx4		Mir222	Sgce		Dnajb9	Ftmt		Olr901	Nup35		Satb1	Syndig1
Vcsa2	Cryz		Vom1r13	Tmem68		Traf1	Olr448		Rn28s	Napg		Fat1	Dpp4		Dnajb9	Rpl7a
Ly86	Mbd2		Cxcr4	Epha3		Flrt2	Osbpl6		RGD1566099	Cyp2j3		Nr0b1	Lsm5		Olr741	Sgce
Htr7	Elavl2		Olr1065	Cul1		Fam50a	Dtx4		Scfd2	Rnf217		Mir448	LOC499796		Stt3b	Hs3st1
Pdcl	Med10		Sub1	Ccdc34		Irs1	Ankrd7		Lekr1	RGD1561958		Neurod6	Apc		Setmar	Pde4b
RGD1566134	Olr384		Ccser1	Cdh6		Hapln1	LOC689412		Cps1	Ankrd42		Hacd4	Arsk		Mir465	Slc22a24
Dpy19l4	Vom2r53		LOC499530	Olr1145		Ankrd42	Anks1b		Serpinb7	Cabp5		Myom2	Olr651		Arap2	RGD1306063
Olr1166	Zbtb21		Sfrp4	Sult2a1		Gdap1	Fscb		Ptdss1	Epha5		Ttc30b	Eml5		Hs6st3	Magee1
Gramd2b	Nrap		Cmc1	Scn1a		Stk39	Tecrl		Rab14	Diaph3		Tnfaip2	Exoc2		Chordc1	Hmgn1
RGD1562515	Sugct		Thyn1	Pkdcc		RGD1359508	Cacul1		Prss1	Fam172a		Zfp352	Htr1b		Prag1	Rnd3
Myo9a	Pex5l		Nlrc4	Mtmr1		Epha4	Nova1		Ceacam11	B3galt1		Tnfsf4	Adra2a		Irx1	Olr1645
Mtmr7	Olr115		Cwf19l2	Kcnmb2		Vom2r61	Ctnnb1		Mc4r	Vom1r90		Sh3yl1	Mir193b		Tfb1m	Hook3
Ctnnd2	Gabrd		Ankrd50	Grm3		Vegfc	Zcchc7		Atp6ap1l	Sub1		Olr208	Fmo4		LOC259244	Gpatch2
Rgs18	Gstm5		LOC100125364	Mdfic		Psat1	Il12a		Raet1l	Khdrbs2		Defb40	Tecrl		P2ry10	Ahi1
Rgs4	Tle4		Grid2	Olr677		Nr4a3	Mdh1b		Pdia4	Lrfn5		Ankrd50	St8sia4		Hmgb3	Ppp3r1
LOC500702	Slc26a7		Sspn	Azi2		Magi2	Olr203		Bcor	Pou1f1		Lrguk	Rnd3		Il1f10	Pabpc2
Ftmt	Zmat3		Dcdc2c	Ctbp2		Olr1423	Kcnv1		Ube2e2	Grik2		Mccc1	Defb40		Inpp5b	Pappa1
Foxp2	Exd2		Cts7	Xylt2		Hccs	Sostdc1		Afap1l1	Sinhcaf		Nupr1	Fam228a		Man1a2	LOC498276
Fam13a	Lsamp		Cyp4a2	Ctsm		Wdpcp	Mctp2		P2ry1	Reg1a		Vom1r16	Xpnpep1		Ptdss1	LOC691215
Slc1a3	Pcdh15		Nova1	Rpl10a		Ust5r	UST4r		Sbk1	Fundc1		Fzd1	Olr403		Cldn3	Rpp21
Krtap1-5	Ripk2		Mbd2	Chrna7		Fgf14	Nat3		Tnfaip2	Sh3kbp1		Pnpt1	Thada		Cngb3	Cstf2t
Olr1229	Olr1765		Gtpbp4	Marf1		Slitrk6	Smpx		Sgce	Pcdh20		Sspn	Nrap		Il1rapl1	Siglec5
Gas8	Asah2		Arhgap12	Map3k4		Pdk4	Fggy		Vom1r55	Tacr3		Satb1	Mat2b		Chst7	Bcas1
Sts	Cyp4a2		Aadacl2	Irs1		Vom2r29	Defb40		Hdhd5	St6galnac3		Vgll2	Hmgb2l1		Tyrp1	Tecrl
Usp1	Pappa1		Rgr	Idi2		Zfp352	Slco1a2		Rpusd4	Zmat3		Plod2	Cyp2j3		Ahi1	Cntn5
Olr905	Mir193b		Cntn6	Rgma		Htatsf1	Olr1265		Map6d1	Smcp		Lmcd1	Kdm4c		Vom2r67	UST4r
Chmp3	Galnt7		Tigd2	Doxl1		Ddi1	Naa30		Mir3565	Ifna4		Rup2	Nmbr		Casp12	Fndc1
Psma1	Cntnap4		Eda	St3gal1		Atp5mc3	Sqor		LOC691215	Fut9		Fpr1	Epha5		Snai2	Idi2
Cdon	Osr1		Actrt2	Arhgap12		Xylt2	LOC300308		Dpp10	Zadh2		Ccdc196	Vom1r90		Prl8a5	Mir124-2
Cox7c	Cpamd8		Rfk	Tgfbr2		Sfrp4	RGD1562485		Vipr2	Rspo3		Tecrl	Sh3gl2		N6amt1	Hnmt
Trem2	Bex1		Cd48	N6amt1		Zfp18	Pccb		Snai2	Rarb		Cdh9	Sub1		Cdc7	Mup4
Cntn5	Sinhcaf		Pclaf	Rcbtb1		Mid1	Zmynd11		Cmc1	Cntnap4		Mir708	Cybrd1		Actr3	Ndufa10l1
Cdh11	Hiatl3		Ptbp2	Lnpep		Gabrb2	Mir30d		Slc10a1	Slc10a2		Cnot11	Knop1		RGD1566099	Zfp709l1
Epb41l4a	Olr1666		Olr1423	Prps1l1		Ptprk	Olr126		M6pr	Gmpr		Tmc1	Dmrta2		Sh3kbp1	Gsdmc
Prkcb	Olr542		Nxph1	Klre1		Olr1064	Stmn2		Kif20b	Zfp799		Robo4	Pcdh20		Cox7c	Dok6
Plekhb2	Peli2		LOC301165	Sema3d		Plscr4	Aldh8a1		Zbtb43	Hpse2		Sdr42e1	Fam172a		Amph	RGD1565725
Mir184	Igfl3		Vom2r11	Thoc2		Agr3	Epb41l4a		Moxd2	St3gal5		Gabrp	Fundc1		Tdo2	Peli2
LOC100360106	Apba2		Slc15a1	Cdkn3		Slc28a2	Fut9		MGC94199	Pde4b		Olr179	Vom2r17		Gpr149	Ces1d
Adamdec1	Pgrmc2		Cdyl	Dad1		Fam76b	Dcdc2c		Kirrel3	Rgs2		Lrrc4c	Doxl1		Nupr1	Rspo3
Tas2r107	Tmprss2		Chrm2	Sema3a		Socs6	Rrlt		Kdm4c	Prcp		Smarca2	Cwf19l2		Olr558	Clec4a2
Olr315	RGD1561958		ST7	Kcna4		Ccer1	Gk		Picalm	Ppp3r1		Dupd1	Grem2		Zfhx4	Serpine2
Tmprss11b	Sntg1		Adam26a	LOC681325		Tle4	Tars		Mir295-2	Ctbp2		LOC102557319	Tacr3		Slc39a10	Slc17a6
Cyp4a3	Serpinb8		Olr1620	Wdpcp		Ints12	Ceacam11		Pam	Enpp2		Cahm	Clec2d		Elmo1	RGD1561226
Ankrd44	Cngb3		Cyp4a3	Nck2		Fstl5	Vom2r53		Pde10a	Azi2		Mir873	Camk4		Nsun4	Col11a1
Urb1	Ebag9		Pappa1	Mfsd1		LOC100363193	Sult2a2		Mup4	Grxcr1		Prss1	Got2		Ctag2	Lpin1
Lrrc4c	Mab21l2		Kcnn2	Arap2		Rnf219	RGD1564599		Aadacl2	Dync1i1		Slc14a2	Zmat3		Esrp1	Olr1376
Cyp2c22	Lrrc4c		Prrg1	RGD1306195		Mir708	Grik2		Defb2	Pex2		LOC680200	Bet1		P2ry1	LOC360933
Ca8	Vom2r55		Cxadr	Mir222		Rasl11b	Smlr1		RGD1562515	Gpr50		Pth	Nova1		Csmd1	CB741658
Ppwd1	Gpatch2		Stpg2	Aspm		Rprm	Pcdh19		Neurod6	Hacd4		Akr1c12	Tmem106b		Olr1658	Dnajc21
Pdia4	Plscr4		Ctnnd2	Col8a1		Tinag	Pcdh11x		Rfk	Hspa8		Kirrel3	Mt4		Gucy1a2	Grm1
Wdpcp	Olr1297		Mis18bp1	Spz1		Adcy2	Map2k6		Klf4	Mir9-2		Olr1278	Cabp5		Kif20b	Dpy19l1
Tll1	Olr927		Nrip3	Pwwp3b		Commd3	Thoc2		Pcdha1	Schip1		Cdc42ep3	Rapgef2		Cdh6	Nedd4
RGD1359108	Picalm		Gk	Lrrtm4		Myo7a	Pla2g4a		Tmsb4x	Olr390		Kcnt2	Scp2d1		Marf1	Prl8a5
RGD1309362	Cdh10		Galnt7	Olr367		Nap1l3	Prps1l1		Zc3h12a	Casp12		Foxe3	Zfp799		Trim24	Bend5
Mageb16	Amer1		Mmp3	Bckdhb		Hjv	Mfsd1		Mir146a	Ctag2		Vopp1	Slc7a3		Lmbrd1	Nxt1
Aldh8a1	Pcdh11x		Nr0b1	LOC100360106		Usp11	Sema3c		Ifna1	Galntl6		Krtap16-5	Mir3084c		Olr1085	Dtx3l
Robo3	Adcyap1		Fosl2	Tinag		Try4	Cerk		Olr1666	Dpyd		Olr410	Sema3e		Pdk4	Astn2
Olr1162	Cyp4a3		Cdh11	Itgb3		Olr367	Otulinl		Cdh6	Cysltr2		Pdx1	Lmx1a		Obp1f	Adck1
Spopl	Dr1		Map3k7	Gramd2b		Mtmr7	Nmbr		Alx1	Ddx18		Gmpr	Mir3597-2		Tmx1	Sox4
Socs6	LOC683313		Slc26a5	Gpr1		Chst9	Msx2		Mrpl1	Maea		Zic1	Smc1a		Pcdh9	Isoc1
Rap2b	Gk		Kif16b	Rasl11b		Glra4	Mitf		Alkal1	LOC100360106		Tec	Olr1512		Olr1601	Magi2
Mfsd1	Stxbp5		Zfp131	Olr1565		S100a7l2	Vom2r6		Olr1068	Olr1278		Zfp637	Lsamp		Xylt2	Xrcc4
Cetn1	Fundc2		Nap1l3	LOC100125384		Plaat1	Sema3a		Tiprl	Vom2r11		Try4	LOC500702		App	Olr1662
Mn1	Olr582		Rab7a	Atp6ap1l		Slc17a2	Myo7a		St6galnac3	Triml2		Adamtsl3	RGD1561230		Vstm2b	Il12a
Bche	Fgf13		Tmem192	Olr338		Nr3c2	Olr558		Tdo2	Lekr1		Clec2d2	Hacd4		Col5a2	Mir3554
Cwf19l2	Hnmt		Cdh9	Ifna1		Mir344b-3	RGD1559804		Washc1	Arf5		Aldh8a1	Twistnb		Hpse2	Ap1s3
Lipi	Capns1		Slc14a2	F8a1		Prrg1	Mageb7		Il1rapl1	RGD1306195		Cabcoco1	Flrt2		Irak4	Fgf9
Bex1	Mir344b-3		Aldh7a1	Foxg1		Cdh10	Mir193b		Mtpap	Pappa1		Plbd1	Cenpw		Spink5	Fmr1
Olr395	Thoc2		Tlr8	Slc22a24		Tmem47	Hmox2-ps1		Zfhx4	Prps1l1		Gria3	Hook3		Nlrp5	Smpx
Fbp2	Pirt		Lrfn5	LOC100365773		Calm2	Isoc1		Eepd1	Olr1142		Gpr143	Socs6		Zfp622	Ppp6c
Trpc3	Orc5		Thoc2	RT1-A2		Klhl4	Rarb		Apob	Gabrb1		Gpr173	Mir9-2		Eepd1	Lrrc8d
Rngtt	Thumpd2		Acnat2	Prokr2		Tmem132b	Rspo3		Fbp2	Olr392		Pde1a	Tgfbr2		Btbd9	Wnt5a
Gpr1	Dram2		Prkd1	Map2k6		Frmpd4	Xrcc4		Ddx18	Trpc5		Tex43	Ppcdc		Rfx3	Plrg1
LOC306079	Ca8		LOC498933	Grin3a		Itgb1	Galntl6		Elac2	Bex3		Mab21l2	Cysltr2		Isl1	Tmx4
Ntan1	Mdh1b		Tmem229a	Mex3b		Fam199x	Map2k4		Zfp352	Olr886		Ly49i7	Gimd1		LOC100910304	Bex1
Hmgb1	Grm1		Olr1507	Kbtbd8		Pex5l	Fam91a1		Ryr2	Slc17a6		Mageb16	Olr141		Fgf13	Larp7
Fam91a1	Pde1a		Slc4a1ap	Olr1528		Gucy2f	Scfd1		Rgma	Chst7		RGD1565355	Zfat		Stmn2	Doxl1
Olr141	Adamts1		Tgds	Dnajc24		Olr1278	Hepacam2		Klf5	Slitrk5		Thoc2	Slc25a2		Atg4c	Phex
LOC100911576	Api5		Fundc1	Fam91a1		Camk2d	Rxfp1		Aven	Cdh11		Ift57	Vom2r11		Pamr1	Scn1a
Eif1ax	Sdr42e1		Rap2b	Hibch		Fscb	Lsamp		Vom2r61	Acvr2a		Pkn2	Pudp		Clul1	Tsku
Klhl1	Il21		Adcy8	Rxfp1		Eml5	Chordc1		Pdha2	Il1rl2		Tacstd2	Lekr1		Ceacam3	Vom2r1
LOC100365773	Fut9		Nat1	Acat2		Nlrp5	Sertad4		Vom2r55	Slc35f1		Ptbp2	Basp1		Robo1	Klhl14
Pcdh15	Igfbp7		Sucla2	Abo3		Fhdc1	Gabrp		Cenpw	Mir2985		Afdn	Ly96		Olr1278	Dpp4
Slitrk4	Clec4a2		Opn5	Diaph3		Ddit4l2	Ppa2		Clul1	Nova1		Vom2r1	RGD1306195		Tex13c	Pkdcc
Nrk	Olr304		Plrg1	Olr205		Il1rapl1	Zfand6		Tacr3	Vwa3a		Olr1286	Pappa1		Tacr3	Zdhhc25
B3gat2	Olr750		LOC500702	Igfbp7		Thyn1	Tmem154		Rad23b	Ndp		Tinag	Ccser1		Olr1286	Btaf1
Acot12	Slc25a2		F9	Asah2		Kcnn2	Mir873		Acat2	Kcnj6		P2ry10	Fcgr2a		Bdh2	Anapc10
Edem1	Vom2r46		Pcmtd1	LOC317456		Prl8a4	Txnl1		Aqp4	Lrriq3		Gab2	Myom2		Olr1662	Itgb1
Triqk	Opn5		Scfd2	Itgb1		Slc27a6	Efhb		Cntnap5c	Pde12		LOC499541	Olr392		Eml5	Zranb2
Stim1	Muc15		Asip	Olr1652		Lrrc1	LOC100363193		Nt5dc1	Spin1		Cntn3	Cenpq		Cntn6	Fat3
Rn28s	Lmo7		Rab14	Mepe		Trim52	Rnf32		Dcm5	Rab38		Arsk	Frk		Sema3e	RGD1560324
Fndc3c1	Bnip1		Ndufs6	Slitrk5		Ccdc196	Casp12		Gpr158	Gdf6		Socs6	Cbr4		Ddx18	Kif16b
Nt5c3a	Plaat1		Kcnj3	Cblif		Rgs4	Pkdcc		Cntn6	Vti1a		Stxbp5	Il12a		Slc21a4	Ly49si2
Lpin1	Lgalsl		Lpxn	Gzmf		Olr395	Ripk2		Nck2	Exoc2		Khdrbs3	Diaph3		Eef1e1	Cyp2j10
Nat8	Tesk1		Mir3565	Apc		Rpl13	RGD1306195		Vom2r59	Cpne8		Tmem67	LOC499584		Etaa1	Mir873
Slc6a15	Ncoa1		Chordc1	LOC680200		Olr1391	Slc2a2		Marcks	Olr115		Olr1423	Amy1a		Bcat1	Tmem68
Mageb5	LOC499542		Hook3	Plekhb2		Adgrb3	Exoc4		Manea	Cenpw		Pbx1	Bdnf		Il1rapl2	Impad1
Parn	Pik3c2g		Rarb	Olr390		Ryr2	Olr410		Vstm2b	Tmem178b		Mir193b	Acvr2a		Mospd1	Rnf146
Phf3	Tmem126b		Asah2	Tnfsf15		Gsdmc	Sema3d		LOC500702	RGD1359108		Lmod2	Robo3		Klhl4	Zbtb21
Phactr3	LOC102548847		Crisp2	Ccdc85a		Met	Tmem67		Xylt2	Grem2		Dipk2a	Olr1460		Mir26a	Fgf20
Atp1b4	Heca		Foxp2	Amph		Trub1	Col8a1		Hapln1	Fibin		Gabrb1	Spred1		Lix1	Dsel
Vom2r55	Slc7a3		Hmcn1	Nxph1		Ehhadh	Gdpd2		Sav1	March8		Rarb	Ropn1		Bche	Fam205c
Htr1b	Otp		RGD1561230	Brinp3		Ppwd1	Gzmc		Tnfsf15	Ankrd7		Pabpc4l	Stc1		Aven	Gsta6
Manf	Fancb		Csn1s1	RGD1562515		Trim9	Cp		Iyd	Lgalsl		Fgf14	Meox2		LOC259245	Ahrr
Dram2	Zc3h12a		Snai2	Chordc1		Nat1	LOC100910945		Spata1	Olr403		Diaph3	Man1a2		Sh3yl1	Basp1
Atp6ap1l	Pth		Hey2	Magec2		Sh3kbp1	Tmed5		Nr2f2	Atxn7l3b		Vom2r64	Chi3l3		Vwc2	Sh2d1a
Lmo7	Hsfy2		Vom2r29	Casp12		Tex13c	Ctbp2		Pcdh7	Jun		Slitrk5	Edem1		Sox11	Mir17
Pex2	Olr233		Sptlc3	Ophn1		Mex3b	Vwc2		Crisp2	Tmc3		Agtr2	Cngb3		Kap	Mir708
LOC102548847	Tinag		Setmar	Il1rapl2		Gpm6a	Prss23		Calm2	Dtx3l		Vom2r4	Prkd1		Eri1	Clybl
Mir873	Dpyd		Glul	Mecom		LOC100125384	Fgf13		Vopp1	Mbd2		Angpt2	Bcat1		Pard6g	Syk
Lrfn5	Cenpw		Araf	Vcsa2		Zfp217	Cyp2c6v1		Vom2r11	Olr338		Dtd1	Lrrtm3		Cst3	Mmp16
Wac	Spink6		Angptl3	Spin1		Olr403	Itgb1		Ppp4r3a	LOC499136		Dock9	Olr1442		Xkr9	Fundc1
Olr23	Chek2		Scn3a	Pcdh20		Mgat4c	B3gat2		Pla2g4a	Fam50a		Ptdss1	Cntnap5c		RGD1566134	Dhx36
Vom2r61	Popdc3		Stx18	Cenpc		Picalm	Nxph1		Hspa1b	Alx1		Prrg1	Zfp18		Crip1	Fundc2
Cahm	Pax8		Wdr78	Cerk		Cxcr4	Bnip1		Pkdcc	Sbf2		Pcdh11x	Cpne8		Epha4	Mc4r
Rrn3	Aven		Fam228a	Pgrmc2		Btbd10	Rab28		Clcn4	RragB		Mir592	Mettl25		Gbp2	Hace1
Ptbp2	Kcnd2		Kdm4c	Mageb18		Magec2	MGC95208		Radx	Olr434		Fmo4	Nedd1		LOC500990	Heatr1
Vldlr	Prag1		Ap4s1	RGD1359108		Cdyl	Hmgcr		Zfp385b	Btnl7		Kcnj3	Tmem178b		Qrfpr	Zfp52
Galnt7	Aptx		Vom2r4	Cckar		Defb40	Sbf2		Ikzf1	Adarb1		Rtl8a	Tspan13		RGD1562515	Fam50a
Nalcn	Prl8a4		Steap1	Pex5l		tGap1	Vom1r105		Vom1r64	Olr1724		Ceacam3	Pam		Gpr158	Olr303
Olr1265	Enpp2		Serpinb8	Olr217		Cadm2	RGD1564865		Rnls	Eepd1		Acvr2a	Cnksr2		Agtr2	Rab11fip2
Rspo3	Lipi		Col8a1	Rpl7a		Sox6	Boll		Gbp2	Elmod1		Olr828	March8		Etv1	RGD1559804
Olr542	Slf1		LOC108348453	Fat4		Qrfpr	Fpr1		Zeb1	Tceal1		Eif5	Fign		Pclo	Nr3c2
Lingo2	G6pc3		Olr1679	Mir384		Fndc3a	Bche		Samd12	Angptl1		Lmbrd1	Olr132		Hspa1b	Slain2
Ryr2	Ntrk3		Sox11	Hs6st1		Lce1m	Clmp		Ar	Spag6		Serpinb8	Vom2r1		Zfp958	Igfl3
Lce1m	Abo3		Kctd8	Efhc2		Nrcam	Rps29		Traf1	Phactr3		Prps1l1	Sgce		C1qtnf3	Commd3
Stard5	Tmtc2		Hsfy2	Vom2r35		Fat4	Sirt5		Rasa1	Olr367		tGap1	Ccny		Nr2f2	Acmsd
Pcsk1	Prdx4		Mir876	Slc15a1		Rngtt	Eepd1		Etv1	Angpt2		Ctsd	Stmn2		Marcks	Rgs1
Ctnna2	Syce1		Mir350	Dse		Chst7	Mir17		Adamdec1	Zfpm2		Zcchc7	Alx1		Crisp2	Cul3
Nampt	Ppp6c		Olr845	Ropn1		Pabpc5	Ebf1		Cst3	Vwc2		Pcmtd1	Syt1		Hsfy2	Rbmx2
LOC689840	Nlrp4		Tcerg1	Sri		Gabrg2	Tacr3		Tpbg	St8sia3		Btnl7	Stpg2		Prkg1	Cenpw
Sec16b	Mrps9		Olr390	Cysltr1		Mpdz	LOC691215		Ctnna2	Muc15		Atf6	Cftr		LOC681544	Hs6st1
Slc15a1	Foxa1		Msl3	Kctd8		Map3k7	Olr115		Lrrn3	Dcdc2c		Vom2r11	Spata1		Phex	Tmed5
Dipk2a	Tp53i11		Rnf146	Napg		Zswim5	Pcdh15		Atp1b4	Olr995		Mbl2	Nps		Ankrd42	Dr1
Kif20b	Lrrtm4		Vom2r61	Olr905		Gbe1	Slc1a3		Ndp	Robo3		Olr1505	Pirt		Rab11a	Thyn1
Olr917	Aoah		Corin	Zfp217		Olr1229	LOC689840		Snip1	Slc6a14		Cbln2	Olr582		Fat3	Mettl4
Mir30d	Sel1l		Grm8	Iars		Kcnj11	Ewsr1		Zcchc9	Lmx1a		Rb1cc1	Spag6		Map2k6	Pcsk1
Sh3gl3	Spock3		Btaf1	Ano6		Man1a2	Samd12		Magi2	Rdh14		Dmrta2	Olr1096		Trem2	RragB
Ccdc89	Cenpq		Aff1-as1	Lpin1		Pomgnt2	Abca13		Gdf7	Kcns3		Htr1f	Rgs4		Fbxl14	Fam3c
Lrba	Spata4		Olr303	Olr1767		Manea	Tle4		Olr1286	Vom2r3		Olr115	Adamtsl3		Spata1	Mir3588
Nlrp4	Ptprq		Stag3	Heatr1		Smpx	Sult1c3		Rab11a	Hiatl3		Olr984	Zranb2		Mettl15	Foxp2
Khdrbs2	LOC498592		Pla2g10	Oxgr1		Pwwp3b	Htr7		Hs6st1	Vom2r61		Rpl10a	Muc15		Arl6	Tmx1
Olr1507	Reg1a		Foxa1	Rgs17		Mir1298	Negr1		Smpx	Olr561		LOC498592	Dcdc2c		Trpc4	Plxna2
Klra17	Gabrb1		Mir363	Plxna2		Hs3st1	Rgs18		Oprk1	Plxna2		St6galnac3	Cacna2d1		Zfp386	Gpr50
Disp1	Kcnip2		LRRTM1	Slc4a1ap		Tle1	Siah3		Pard6g	Mir370		Wfdc6a	Adck1		Dcm5	Tmem132b
Olr1084	LOC100360106		Tfam	Dpyd		Dock9	Mir3554		Htr1b	Atp2c1		Fat4	Btaf1		Aldoart2	Pcdh15
Gk	Gnl3l		Api5	Eif3c		P2ry1	Adgre1		Epha4	Ccdc179		Fam172a	Lrrc69		Fam181b	Fhdc1
Xylt2	Pkdcc		Slc38a5	Olr126		Tbpl2	Ppwd1		Ceacam3	Smc1a		Zfp458	Grik2		Kif2b	Samsn1
Tmem229a	Tacr3		UST4r	Lmx1a		Fam13a	RGD1306063		RGD1306750	Tinag		Rnd3	Slc2a3		Krtap1-5	Ccdc175
Heca	Mir592		Adra1a	Ccny		Ano6	Lrrc8d		Shq1	Htr1b		Tenm3	Dtx3l		Syndig1	Il1rl2
Gnl3l	Olr1724		Csnk1g3	Prl8a5		LOC498368	Prl8a4		Serpinb11	Ahr		Dcaf5	Olr365		Xpnpep1	Mir592
UST4r	Cetn3		Serinc1	Olr1485		Lsm5	Btaf1		Slitrk3	Wnt5b		Pcsk2	Sphkap		Mir344b-2	Dnajb9
Cdk19	Wdpcp		Gja6	Galnt7		Serpinb8	Skint1		Mdh1b	F8a1		Nap1l3	Myl1		Mtdh	Vom2r64
Hao1	Olr651		Psat1	Pcdhb8		March8	Cdc42bpa		Kcnj6	LOC360933		Pirt	Tenm2		Nrk	Pwwp3b
Rbmx2	Fbxl14		Manf	Chst9		Nat3	Bex1		Olr1460	Aga		LOC688765	Slpil3		Pik3c3	Lilrb3b
Pla2g4a	Eif1ax		Cnksr2	Tmem178b		LOC100363289	Slc4a1ap		Cd99	Pcdhb8		Ccnl1	Lrrc19		Ndufaf5	Commd8
Vwc2l	Phactr2		Olr1528	Ptges3l1		Naalad2	Ddx18		Prl8a9	Ndufa4		RGD1563302	Nsun4		Kbtbd8	Ndufs6
Samd3	Slc38a4		Tmtc2	Eda		Spag6	Man1a2		Aasdhppt	Txn1		Nefl	Ccdc34		Txnl1	LOC100363423
Mark1	Radx		Rnf217	Glra3		Lrrn1	Kcnn2		P2ry10	Eif1ax		Polr1e	Hey2		LOC306079	Nrxn3
LOC100271845	Chm		Areg	Tubgcp5		Fshr	Fbp2		Adarb1	Slc4a4		Cdc7	Mbd2		Olr434	Aldoart2
Cp	Mir872		Olr518	Slitrk6		Ccdc85a	Tbl1xr1		Olr1055	Mir874		Tex29	Nr2f1		Vldlr	Olr367
Clmp	Cth		Tmed5	LRRTM1		Anapc10	Arrdc3		Fam174a	Btbd10		Glra1	Fzd1		Poteg	Pdx1
Clul1	Ahr		Skap1	Fndc3c1		Samd12	Foxa1		Tfap2d	Astn2		Sqor	Txn1		Med30	Ca8
Kcnh5	Niban1		Slit2	Nid2		LOC360933	Prss1		Met	Ripor2		Mir653	Il1rl2		Dclre1c	LOC102548847
Cdh8	Arrdc3		Tmem19	Tmprss15		Cyp2b3	Sv2b		Usp1	LOC301165		Pramef8	Eif1ax		LOC682102	Mpdz
S100g	Olr1145		Htr1b	Met		Aoah	Thumpd1		Grin2b	Acot9		Taf9b	Chrm3		Cyp2r1	Col1a1
Cdkn3	Manf		Tgfbr2	Dmap1		Htr1f	Pcsk2		Mterf1	Tgds		Grm7	Prrg1		Vom2r5	Kcnj6
Slc14a2	Vom2r26		Nsun4	Hmox2-ps1		Paqr9	Olr1657		Tmprss11b	Tpbg		Ccnh	Pdcd6ip		Panx1	Dad1
Col1a2	Cast		Cdkn3	Ust5r		Rgs17	Arid4b		Sugct	Sval1		Cryz	LOC301165		Tmem114	Maged1
Vom2r4	Tars		Sycp1	Igfl3		H2afb3	LOC683313		Amph	Mageb7		Srgap1	Acot9		Fzd1	Tle4
Rnf146	Alg10		Dsc3	Efna5		RGD1564599	Wdr37		Ephb1	Smlr1		Cst3	Mir6322		Gdf7	Fstl5
Plppr1	Cpb1		Agtr2	Vom2r53		Mospd1	LOC500702		Plppr1	Sox2		Pcsk1	Smlr1		Slc25a21	Acadm
Gpatch2	Prl8a9		Trhde	Brinp1		Gpr12	Urb1		Cdc42bpa	Glrx		Frmd3	Plrg1		Hmga2	Lrrc4c
Mtm1	Tlx2		Olr8	Olr1164		Sec61g	Idi2		Chek2	Plaat1		Dcm5	Pou3f4		RragB	Dmap1
Kcnk13	Actl9		Manea	Tmem106b		Ptchd1	Rhox7		Col1a1	Cnksr2		Ar	Sqor		Olr984	Cngb3
Smad2	Angpt1		Scn1a	Ddi1		Nlrp4	Sox6		Akr1c12	Slain2		Chm	Stt3b		Tarsl2	Pls3
Myom2	Tmsb4x		Mxi1	Tlx2		Stim1	Vps39		RGD1565355	Stt3b		Triqk	Spin1		Cdc42bpa	Trhde
Frk	RGD1565844		Robo1	RGD1562485		Spopl	Cul1		Fmo4	LOC689713		Malrd1	Spetex-2H		Thada	Olr1124
Ctss	Rasgrp1		Rfxap	Zadh2		Mir505	Napg		Glul	LOC314140		Slc4a4	Zeb2os		Rn28s	Ddi1
Csmd1	tGap1		Rcbtb1	Rnf128		Wnt5b	Impg1		Dcdc2c	Slc9a2		Ralgapa1	Slco1a6		Prss2	Cast
Pgr	Foxg1		Vps39	Nova1		Olr1376	Txn1		Otulinl	Magec2		Mir2985	Slc9a2		Cd244	Atg10
Ust5r	Pigm		LOC499565	Dtx3l		Sucla2	Olr1460		Gria3	Zbtb43		Slc12a7	Adra1d		Atg10	Aldh8a1
Chordc1	LOC303448		Galntl6	Fam13a		M6pr	Tfap2a		Has2	Dmd		Sox2	Olr1055		Dupd1	Ppp1cb
Tbl1xr1	RGD1560146		Col11a1	Olr434		Stambp	Thumpd2		Ca8	Nr3c2		Ripor2	Scel		Mettl4	Sntg1
Galntl6	Fndc1		Celf4	Tenm2		Olr23	Pabpc5		Kcnj3	MGC95208		Npbwr1	Selenop		Zfp518a	Ephb6
Zfp799	Stmn4		LOC102548847	Vom2r57		Boll	RGD1309748		Kbtbd8	Fign		Adcyap1	Sema3a		Snx2	Olr1049
Tmprss15	Vom2r52		LOC500827	Olr582		Stmn2	Acat2		Orc5	RGD1564865		Fzd4	Bcl11b		Ndufa10l1	Slc1a3
Larp7	Spin1		Hace1	Cenpw		Zeb2os	Mageb4		F8a1	Scel		LOC103695172	Nid2		Myo9a	Uri1
Cntn3	Cd48		Myo7a	Trim52		Rnf32	Kif5c		Chia	Selenop		Olr1734	RGD1559804		Ftmt	Nrsn1
Ceacam3	Rfk		Osr1	Hsf2		Nid2	Dse		Olr1528	Bcl11b		Zp4	Malrd1		Fam91a1	Olr479
LOC317165	Nrxn1		Ccnh	Impad1		Brinp3	Cmc1		Samd3	Arl6		Fbxo33	Ttc30b		Slc14a2	LOC100911370
LOC500990	Cwf19l2		Ccdc85a	Ccng1		Fam205c	Klre1		B3galt1	Malrd1		Arhgap10	Chordc1		Tle1	Tctex1d1
Htr1f	Ect2		Kcnd2	Hpse2		Foxp2	N6amt1		Pard3b	Camk4		Ppa2	Gpr173		Thoc1	Acvr2a
Olr1652	Sh3kbp1		Ptchd1	Hmcn1		Gns	Prrg1		Malrd1	Rapgef5		Adam26a	Ccdc89		LOC691895	Dpy19l4
Itgb3	Celf4		Triqk	Vopp1		Nedd1	Camk2d		Aldh8a1	Syt1		Zfp622	Xrcc4		Rfxap	Pfkfb1
Spata1	Hspa8		Olr563	Vti1a		Ccny	Vom2r52		Mtdh	N6amt1		Cmc1	Prokr2		Slain2	Dimt1
Rfk	Angptl3		Tmem47	Armc1		Tfpi2	Lrriq3		Hmgcr	UST4r		Sema3e	Rngtt		Rpl13	Apba2
Olr1049	Sfrp4		Hiatl3	LOC300308		Pccb	Nup35		Fzd1	Mir653		Fzd5	Cyp2c13		Commd6	Fshr
Sqor	Acot12		Ivl	LOC681544		Ap2a2	Herc2		Gab2	Wnt5a		Slc5a7	Trub1		Zwint	Pax3
Rasl11b	Btbd10		Trpc5	Rarb		Olr1551	Dmrta2		Arx	Pgm2		Msl3	Vom2r35		Glra3	LOC306079
Thsd7b	RGD1309748		Gpr22	Sh2d1a		Lgalsl	Prdx6		Fam205c	Taok3		Tceal1	Cadm2		Fam174a	Ftmt
Grm3	Rngtt		Rhox7	Olr411		Myo9a	Lekr1		Fam91a1	Cdk14		Chrm2	Rab12		Ythdf3	Cyp51
Zfand6	LOC360933		Fancb	Fcgr2a		Fgf13	Ugt8		Thsd7b	Usp1		Casp12	Casp12		LOC689412	Grid2
Kirrel3	Fam98a		Map6d1	Xkr9		Cpb1	Slc2a3		Ly6e	Rngtt		Lingo2	Col1a2		Ppp2r2b	Mis18bp1
Ckap4	G2e3		Zfp52	Angpt2		Zmat3	Ahrr		St8sia2	Epm2a		Steap1	Prss23		St6galnac3	Olr1766
Txn1	RGD1559804		Sult1c3	Ppwd1		Mxi1	Slc14a2		Slc4a4	Myo7a		Pja1	S100a7l2		Slc6a15	Dmrtc1c1
Pitx2	Prkd1		Akt3	Pard3b		Taar8b	Olr1424		Phactr2	Panx1		Olr217	Snx29		Pgm5	Rrn3
Zwint	Map7d2		Tctex1d1	Mir193b		Tlr4	Fndc1		Schip1	Itgb1		Sirt5	Naa30		Cd70	Ankrd42
Ccdc179	Pwwp3b		Dram2	Mab21l2		Pla2g4a	Kl		Atg10	Rnf146		Angptl1	Slc4a1ap		Moxd2	Prdx4
Clec4a2	Basp1		Sinhcaf	Tmx1		Rrlt	Mtm1		Zfp521	Cyp2c13		Abat	Vopp1		LOC100911576	Mfap4
Nox4	Chst9		Heatr1	March11		Mpp7	Mrps9		Mycbp2	Vom2r35		Tmsb4x	Samd12		Slc8a1	Lamtor4
Sult2a2	Slco1a6		Ctdspl2	Gria4		Pcdh15	Gzmf		Rfxap	Myh11		Zfp511	Sptssb		Cenpq	Myo9a
Stard6	Prrg1		Pwwp3b	Aff1-as1		Aadat	Wdr35		Krtap1-5	Mcpt8		Cxcr4	Hmgn5b		Spopl	Hmox2-ps1
Fbxl12	Sema3a		Mir384	Sema3c		Ndp	LOC306079		Casp12	Alkal1		Olr1339	Dsel		Ndufa4	Olr485
Vom2r58	Slc27a6		Tpd52l1	Mageb5		Dbf4	Tnfsf11		Rdh14	Lrrc1		LOC689713	Slc30a9		Pbx1	Btg1
Exoc4	Pla2g4c		Gucy1a2	Dync1i1		Kcnd2	Pgm2		Angpt2	Rab12		Prag1	Wdr37		Vom1r17	Krtap7-1
Hpse2	Scel		Ralyl	Fzd1		Fcgr2a	Cst3		Ect2	Olr959		Tmem45al	Ndufs6		Ptbp2	Lekr1
Spag6	Gemin8		Zfp637	Zfp799		Sugct	Plppr1		Slc1a3	Rgs4		Vcsa2	Zc3h12a		Alx1	Kazn
Sult2a6	Mir384		Olr1155	Cd226		Ccser1	Adra1d		RGD1561226	Mir31		Vps39	Aasdhppt		G2e3	Wdr37
Smurf1	Arl6		Fam91a1	Sycp1		Mir3554	Olr1266		Msx2	Rad23b		Dhx36	Kcne5		Dusp1	Otub2
Tdrd3	Cers4		Cyp2c13	Ppp2r1a		Cp	Cyp4v3		Commd10	Ppwd1		LOC317456	Tmem126b		Prss37	Elk1
Syk	Fign		Rps15a	Olr1442		Kcnh8	Olr1423		Pde3b	Dsel		Oxgr1	Chia		Slc22a2	Olr387
Klhl14	Nrk		Basp1	Fundc1		Cox7c	Cyp2j10		Slitrk5	Spred2		Fzd8	Grm7		Zfp799	Diaph3
Astn2	Ostn		Fam71e2	Gk		Zadh2	LOC499796		Mtmr1	Fbp2		S100a7l2	Mir363		Naa30	Angpt2
Siglec5	LRRTM1		Akirin2	Camk4		Slitrk3	Manf		Slc34a2	Ndufs6		Adcy8	Olr239		Cnksr2	Slc7a13
Zic1	Mir505		Tmprss11b	Acvr2a		Ctnnb1	Maged1		St3gal5	Marcks		Cgm4	Ptprk		Mtmr1	Si
Gdpd2	RGD1306750		Acss3	Crtc1		Glul	Pcmtd1		Txnl1	Zc3h12a		Col1a1	Rcn2		Zfp763	Cxadr
RGD1306441	Olr16		Mir874	Olr1460		Pappa1	Kynu		Mir2985	ST7		F9	Slc17a6		Gabrp	Sult2a6
Gria4	Vom2r72		Tmx1	Cyp2c6v1		Phactr2	Map3k4		Sh3gl3	Dtwd2		Trhde	Dmrtc1c1		Zic3	Usp1
Olr403	Tox		Slc4a4	Gcc2		Rbfox1	Hnf4g		Slc22a2	Chia		Rdh14	Ccdc179		Slc30a9	Zfp622
RGD1562638	Kif20b		Olr23	Cbr4		Pla2g4c	Ilvbl		Olr1064	Fam71e2		Galntl6	Has2		Prxl2a	March8
LOC301165	Kif5c		Klf5	Lrrc4c		Pitrm1	Ntrk3		Mir465	Mir505		Cckar	Ddit4l2		Stk32a	Ckmt2
Nufip1	RGD1565355		Cysltr2	Olr563		Dimt1	Schip1		LOC500990	Rpl7a		Tpk1	Zic1		Hnmt	Tmem106b
Sugct	Rxfp1		Ptdss1	Prkn		Ppp2r1a	Dync1i1		Ptp4a1	LOC317165		Olr1073	Glra3		Mad2l1	Hmx3
Defb40	Phex		Olr905	St3gal5		Dpy19l1	Fhdc1		Itgb3	Olr1600		LOC498084	Il9r		Galnt7	Sugct
Hmgb3	Slc8a1		Kynu	Ly49i4		Il9r	Fgf20		Stpg2	LOC499542		Tmem171	Pax8		C2cd5	Pard6g
Orc5	Slc2a3		Hmx3	Mrps9		Selenop	Thbs1		LOC100359968	Eif3el1		Xkr4	Tmtc2		Maged2	Olr582
Rnf217	Kcnh5		Lgals5	Ca8		Cpne8	Hacd4		Trhde	Foxa1		RGD1562608	Cdyl		Rgs17	Pitx2
Khdrbs3	Gba3		Krtap1-5	Foxp1		Pudp	Olr1376		Sstr1	Olr239		LOC499843	Pp2d1		Wdr37	St6galnac3
Adra1a	Zadh2		Commd3	Skap1		Map2k4	Fam76b		Slc5a7	Vom2r64		Rgs4	Tex43		Lmod2	Cp
Hjv	Cyp51		Tsku	Tnfrsf19		Scn1a	Larp7		Mrps24	Klf5		Pitx2	Vom2r42		Lnpep	Olr747
Ifna1	Olr1126		Orc5	Ppp3r1		Api5	RGD1565059		Pid1	Ly49i7		RGD1309291	Cpn2		Htr7	Efhb
Ptchd1	Wac		Sts	Ect2		Spink6	Gpatch2		Sema3e	Mrps9		Lamtor4	Calm2		Mat2b	Kif5c
Furin	Pou3f4		Steap4	Bmp4		Cyp2j10	Tmtc4		Meox2	Sfrp4		Adad1	Neurod6		Mageb18	Ankra2
Prokr2	Stag3		Zfp799	Ext1		Htr2c	Trhde		Olr304	Gpr149		Sub1	Fam174a		Vom2r31	Exoc2
Maea	Cxxc4		Slc2a2	S100a7l2		Aspm	Sub1		Lrfn5	Caap1		Il31ra	Piwil4		Spred1	Slc30a9
Naa30	Mir146a		Cadm2	Defb13		Cblb	Kcnh8		Adamts9	LOC100365008		Htr1b	M6pr		Sntg1	Mageb7
Pla2g16	Pln		Prokr2	Angptl3		Fancb	Ext1		Crygn	Cwf19l2		Kif20b	Noct		Rps15a	Ddx18
Cdh19	Zfp217		Olr1162	Clul1		Lrrc4c	Olr1301		Anks1b	Pth		Sema3a	Gja6		Mb21d2	LOC317456
Tars	Lepr		Tnfsf15	P2ry1		Hnf4g	Chmp3		Si	Ly86		Prl4a1	Gdap1		Rn18s	Nr1d2
Olr1565	Sub1		Met	Lrguk		Mageb4	Cdh2		Olr1380	LOC100363193		Paxip1	Olr1380		Picalm	Frg1
Dmrtc1c1	Slitrk5		Naglt1	Gpatch2		Gucy1a2	Jun		Mir17	Olr387		Etv1	Olr387		Tbc1d2b	Nefl
Zfp52	Tll1		Tubgcp5	Btaf1		Gabrg1	Pcsk1		Fat1	Rgs1		Olr281	LOC498276		Mrgprb13	Vom2r11
Aasdhppt	Ralgapa1		Mterf1	Cdc42ep3		Dnajc21	Scg2		Cpamd8	Hnmt		Fosl2	Hnmt		Nrxn3	LOC300308
Slc26a5	Andpro		Gdap2	Vom1r103		Aven	Adamtsl3		Kcnk9	Capza2		Kcnh8	Capza2		Crygn	Satb1
Fpr-rs3	Ctbp2		Naa30	Jade3		Crispld1	Utp20		Ube3d	Olr927		Jade3	RGD1565844		Fars2	Gpr158
Prex2	Selenok-ps2		Olr1073	Sav1		Olr984	Nap1l3		Ankrd42	Map3k7		Ccng2	Cts7		Olr1428	Cdh10
Fundc1	Stk32a		Rn18s	tGap1		LOC361016	Traf1		Rps15a	RGD1565844		Anapc10	Ap2a2		Malrd1	Gabra2
Scg2	RT1-A2		Calhm5	Cts7		Gbp4	RGD1359508		Nrxn1	Sox4		Tacr3	Kcnmb2		Cradd	Foxb1
Adcyap1	Aspm		Nebl	Cdh10		Map7d2	Olr542		Gk	M6pr		Ano6	Pkia		Stk39	B3galt1
Mir325	Hjv		LOC498592	Prkd1		Olr1332	LOC498933		Npepl1	Nrsn1		Hnf4g	Rbm46		Lyst	Osr2
Dmap1	Spetex-2E		Abcc2	RGD1309748		Slc8a1	Dpp10		Pold3	Slc22a24		Azi2	Polr3k		Spz1	Mir344b-3
Cysltr2	Defb13		Vom1r39	Chrm3		Fam172a	Foxg1		Lipi	Cxcr4		Pik3c3	Trim44		P22k15	Trub1
Gabra2	Zcchc9		Kcnv1	Osr1		Defa24	Olr1049		Acod1	Olr518		Selenop	Map7d2		Npepl1	Yipf7
Fxn	Fam13a		Sult2a1	Olr1142		Dtx3l	Cdh10		Testin	Slc27a6		Gzmc	MGC95208		Hgf	Marcksl1
Tarsl2	Slc14a2		Vom1r103	Olr1124		Tmem114	Kcnj6		Mir466d	Mageb5		Lrrc63	Sel1l		Calhm5	Cwf19l2
LOC360933	Olr485		St18	Mir350		Heca	Tmem178b		Azi2	Nr1d2		LOC498339	Fat3		Nol4	Il1rapl1
Casp1	Ankrd50		Smr3a	Fbxo43		Amn1	Cyp2c13		Rcbtb1	Selenow		Defb30	Cyp2s1		Ctnna2	St3gal5
Muc15	Mxi1		Ccdc196	Nmbr		Fam3c	Lrrc69		LOC500827	Sv2b		Dynlt3	Gabrb3		Tecrl	Vom2r3
Adgrl2	Sh2d1a		Frmd3	Mrgprb13		Arhgap12	Edem1		Fnip1	Vom2r54		Dpy19l4	Rab11fip2		Reg1a	Paxip1
Abo3	Ptges3l1		Wac	Sulf1		Cers4	Smad2		Tomm70	Gja6		Trim9	Pde12		Bcas1	Ar
Stxbp5	Ttc30b		Olr1070	Gbp2		Prl8a9	Slc44a1		Pdx1	Vom2r42		Sec23a	Gucy2f		Cpamd8	Mxi1
Cyp2j3	Tbl1xr1		Tmprss15	Slc1a3		Prb3	Cast		Pik3r1	Rab11fip2		Prxl2a	Rps15a		Dync1i1	Wdr35
Magee1	Oxgr1		Zfhx4	Grik2		Frmd3	tGap1		Kcnd2	RGD1565725		Olr1064	Spink5		Asip	Mir3565
Skap1	Aqp4		Klrb1c	Eepd1		Lmbrd2	Pgr15l		Olr927	Mt4		Gpr158	Fstl5		Olr1666	Txnl1
Sox2	Vom2r3		Doxl1	Gtpbp4		Ppp6c	Gabrg1		Gspt2	S100a7l2		Gdf10	Olr1507		Gspt2	Met
Slitrk3	Vom2r42		Olr115	Stmn2		Tfap2a	Ap2a2		LOC499742	Dpy19l1		Mid1	Dhx35		Lrrc69	Crtc1
Plod2	Sema3c		Ect2	RGD1560028		Dkc1	Cand1		Sh3kbp1	Smad3		Gpr22	Rbmx2		Plod2	Olr1301
Rexo1	Cd99		Gpr158	Col3a1		Sox2	Magea4		RT1-A2	Ust5r		Naa30	Gzmf		Shisa2	Tmem114
Dock9	LOC361016		Dkc1	Tmx4		Larp7	Hs3st5		Dync1i1	Actbl2		Slc8a1	Pcsk1		Atp6ap1l	Fam76b
Cyp1b1	LOC100910945		Vom2r6	Ccdc179		Col1a2	Piwil4		Pcdh15	Satb1		Uri1	Galc		Olr304	Thoc2
Olr1381	Pla2g10		Olr387	Rasa1		Lrrtm3	Mrgprx2l		Slitrk4	Pp2d1		Chia	Mir128-2		Pof1b	Kap
Adgrl3	Pcdha1		Gba3	Olr657		Angpt2	Pla2g10		Map3k4	Olr11		Tmem106b	P2ry10		Olr1071	Pgm2
Scn3a	LOC317165		Brinp1	Tpbg		Rpl7a	Bckdhb		Pappa1	Cyp2b3		Api5	Vrk2		Psmd12	Prom1
Smad3	Cdh19		LOC688335	Stard3nl		Apob	Pde12		Mageb5	Sel1l		Klhl6	Rassf9		Dpyd	LOC100911576
LOC681325	Thbs1		Olr1557	Tsc22d2		Dcdc2c	Mpp7		Pramef8	Defa24		Ndufa10l1	Ddi1		Kl	RT1-A2
Cetn3	Olr984		Nfia	Slc28a2		Grm7	Pdk4		Spred1	Snx2		Usp1	Foxb1		Pudp	Sqor
Tacr3	Fam205c		Phf3	Tex43		Olr1657	Kcnip2		Fndc3c1	Tbl1xr1		Il1rapl1	Fhdc1		Olr1766	Kcne5
Lmbrd2	Ccng1		Btbd9	Snip1		Stxbp5	RGD1565844		Csn1s1	Rbmx2		Cntnap5c	Gbp4		LOC100125364	Eri1
Gabrb1	Sema6d		Cd55	Eif3el1		Nol4	Arsk		Rn18s	Ptp4a1		Mageb4	Ivl		Atxn7l3b	Cmc1
Slco6d1	Btnl7		Pip5k1b	Ugt2b1		Plpp3	Mtpap		Lmbrd2	Magi2		Rn28s	Defb13		Mrps9	Olr1765
Triml2	Vom2r64		Sec23a	Gpr173		Satb1	Vom2r1		Gabrg3	Lpxn		Cd99	Olr1679		Lyzl6	Stx18
Nfia	Stard3nl		Aspm	Slc25a21		Snx2	Sec61g		Olr1724	Arx		Has2	Olr561		Lrrc4c	Stard3nl
Vom2r29	Slc15a1		Gramd2b	Ar		Plrg1	Dpp4		Npbwr1	Raet1l		Man1a2	RGD1562515		Olr1065	Spink6
Slc34a2	Chrm3		Tfpi2	Gja1		Chordc1	Prl7d1		Prxl2a	Aasdhppt		Brs3	Tfap2d		LOC500827	Rtn4
Ripor2	Sv2b		RGD1560028	Zfp709l1		Vom1r90	Tas2r143		Adra1d	Dsc3		RGD1562485	LOC108348453		LOC361016	Fat1
Lnpep	Nrcam		Olr1092	LOC103695172		Adamtsl3	LOC100911370		Lyzl6	Rassf9		Asah2	Acmsd		Adad1	Prss3
Slc2a2	Wdr35		S100vp	Gdf7		Hmcn1	Brms1l		Chmp3	Tmem126b		Olr733	March1		Tmem192	Ccdc179
Nat1	Olr303		Ubxn2a	Commd3		Prl7a3	St6gal2		Nupr1	Chrm2		Zfp93	Cerk		Chst9	Abhd8
Tmeff2	Fam3c		Olr657	Cpamd8		Vom2r52	Zfp347		Cradd	Foxb1		Setmar	Mup4		Lgalsl	Pkn2
Alas2	Stim1		Lnc081	Cdc42bpa		Mn1	Psma1		Mat2b	Vom2r29		Cers4	Ebag9		Tbck	Gcc2
Vom2r42	Sptlc3		Gls	Cyb561		Ankrd50	Nufip1		Pom121l2	Ebf1		P2ry1	Ripk2		Myct1	Andpro
Mir124-2	Gabra2		Pgm2	Stxbp6		Fibin	LOC303448		Psat1	Vom2r69		RGD1562871	Ceacam11		Cdh11	Fam228a
Chrm3	Foxb1		Art2b	Meox2		Zfp386	Prb3		Pcdh11x	Col11a1		Irs1	Tmx1		Tbx15	Smc1a
Dnajc21	Zfp386		Cntn4	Capza2		Azi2	Astn2		Trim24	LOC499565		Stard5	Rup2		Olr1733	Cenpq
Ube2v2	Lrriq3		Zfp467	Magi2		Olr1124	Basp1		Brinp1	RGD1562515		Sh3gl2	Kcnd2		LOC500028	Tacr3
Angpt2	Col3a1		Htr1f	RGD1566134		Alx1	Rasgrp1		Mrps9	Nrxn3		Bcl2a1	Ankrd50		Cd320	Vom2r62
Slc25a2	Cxadr		Vom2r52	Hmgcr		Olr115	Prmt6		Cxxc4	Cpb1		Kif5c	Car2		Map4k3	Vom1r55
Stk39	Olr917		Psmd14	Stk26		Mfsd1	Vom2r55		Defb30	LOC108348453		Stmn2	LOC691083		Vom2r29	S100vp
Plscr4	Kcnj6		Prim2	Il1rapl1		Piwil4	Slc22a2		Snx2	Slitrk3		Fam71d	RGD1562485		RGD1359108	Prkacb
Meox2	Fgf20		Xrcc4	Mir505		Alg10	Pls3		Parn	Dnajc21		Ect2	Olr217		Has2	Nsun4
B3galt2	Btaf1		Efna5	Foxp2		MGC95208	Abo3		Pla2g10	Tubgcp5		Adarb1	Bcor		Cyp2c7	Olr179
Slc2a3	Aldoart2		Pclo	Caap1		Tp53i11	Fndc3c1		Mir384	Tfap2d		Phyhipl	Clcn4		Acadm	Ctsc
Cyp2b3	Esr1		Prex2	Serpinb10		Ttc30b	Hao1		Dgkb	Amer1		Trem2	Snai2		Olr395	Htr1f
Fer	Sh2d4b		Mat2b	Pam		Olr1143	Azi2		Map2k4	Rims2		Vps41	Cst3		Olr1162	Rnf219
Mcc	Cdh2		Zfp18	Alg10		Stpg2	Gpc5		Paxip1	Igfbp7		Olr396	Erbb4		Traf1	Sh2d4b
Zfp347	Napg		Cyp2r1	Olr1475		Cyp4a8	Cdyl		Vom2r29	Araf		Gbp4	Prl8a4		Nrxn1	F7
Mir1297	Tnfsf11		Kcnab1	Mapk4		Clmp	Arid3b		Hmox2-ps1	Oxr1		Gpc5	Mc4r		Olr905	Tbl1xr1
ST7	Epb41l4a		Sqor	Ptprr		Lmx1a	Slf1		Olr905	Slc2a2		Olr816	Gbe1		Tnfaip2	Zcchc7
Xiap	Osbpl6		Olr1055	Zcchc7		Manf	Gnl3l		Chrna9	Olr557		Fbxl22	Ndp		Rnf32	Prex2
Hira	Heatr1		Kcnk9	Myh11		RGD1565725	Mrpl32		Prkn	Ankrd50		RGD1564053	Olr1657		Olr901	Sp8
Olr1679	Rasal2		Pcdha1	Acadl		Mepe	Rngtt		Tshr	Car2		Lekr1	Zbtb10		Lsm5	Slc9a2
Htr1a	Dock9		Slc2a3	Khdrbs3		Slco1a6	Nr2f2		RGD1359108	LOC691083		RGD1308878	Magec2		Celf2	Apc
Btbd10	Gdap2		Rbmx2	Chia		Hace1	Slc22a24		Lingo2	S100vp		Capns1	Hccs		Sphkap	Adss
Tnmd	Slc16a2		Ophn1	Fbp2		Rxfp1	Serpinb6b		Olr1505	RT1-CE11		Cybrd1	Vom2r64		Clcn4	LOC103695172
Mex3b	Olr1391		Ahr	Klhdc2		Vwc2l	Prim2		Ostf1	Cryz		Cdh2	Vom1r60		Olr1229	Angptl3
Fam76b	Sertad4		Ube2v2	Ripk2		Mir146a	Angptl3		Casp1	Tbpl2		Cts7	Btnl7		Dmap1	Ppm1a
Slc25a21	RGD1565725		RGD1566099	Tomm70		Acss3	Tlr4		Olr1226	Nup35		Nat1	Tmem47		Samd3	Olr927
Fggy	Fbxl12		Paqr9	Tgds		Smlr1	Edn3		Olr657	Amn1		S100g	Astn2		Dr1	Gpr143
Pof1b	Mir3597-2		Arid3b	Tmc3		Ikzf1	Acss3		Adra2a	Clcn4		Cdh20	Olr396		Lrrc19	Prl5a2
Rbfox1	Rgs17		Si	Npepl1		Sult1c3	Olr845		Slit2	RGD1562638		Trim52	Pla2g16		LOC498592	Tlr8
Angptl1	Wdr37		Pdk4	Cftr		Galnt7	Aasdhppt		Dupd1	Frmpd4		Mir344b-3	Ctnna2		Gas8	Epha7
Opn5	Pcdhb8		Eepd1	LOC259245		Olr927	Cox6c		March3	Pirt		RGD1306195	Dync1i1		Cyp3a18	Tmc3
Gspt2	Sh3gl2		Sult2a6	Mtm1		Vldlr	Mettl4		Olr1660	Csnk1g3		Atoh1	Mlf1		Prdx6	Olr338
Ccser1	Fbp2		Magea4	Sult1e1		Tesk1	Mtmr7		Ftmt	LOC499843		Sertad4	Gsta6		Aqp4	Sult1e1
Mir363	Rspo2		Serpinb10	Rasal2		Got2	Bet1		Cdh11	Htr1f		Scn1a	Lrrtm4		Vom2r59	Epsti1
Paxip1	Nck2		Nr3c2	Dcaf5		Olr479	Ccdc34		Arhgap10	Ugt2b17		Nampt	Shroom4		Dimt1	Tmtc2
Vti1a	Dcdc2c		Andpro	Adcyap1		Klhl14	Rgs4		Smcp	Siah3		LOC689316	Scn1a		Zdhhc15	Crygf
Cts7	Selenbp1		RGD1306441	Acot9		Lmod2	LOC500028		Map4k3	Ctsm		Oxr1	H2afb3		Crh	Hif1a
Magi2	Mtm1		Cntnap5b	RGD1565059		Myl1	Pde1a		Hnf4g	Olr1657		N6amt1	Col1a1		Cyp2b3	Olr354
Agtr2	B3galt1		Fzd1	Wnt5b		Plxna2	Krtap1-5		Cftr	Rapgef2		Adam5	Itgb3		Zfat	Gata6
Vom2r46	Atp6ap1l		Glra1	Cyp2c7		Slit1	Dph6		Psma1	Hccs		Syk	LOC498084		Olr1660	Olr729
Olr1142	Arrdc4		Apc	Alkal1		Olr384	Cct8		Arap2	Fam181b		Cd244	Vom2r61		RGD1565844	Lilrc2
Tspyl1	Alkal1		LOC500990	Etv1		Rhox7	Stx18		Scel	Dupd1		Aoah	Setmar		Snca	Pla2g10
Heatr1	Arhgap26		Meox2	Selenok-ps2		Hiatl3	Pitrm1		Gpr50	P2ry10		Kynu	Klhl9		Atp13a5	MGC95208
Prrg1	Ap2a2		Calm2	Sbf2		Adamts9	Mrpl1		F9	Vom1r60		Acod1	Zfp386		LOC100363423	Ednrb
Pln	Krcc1		Aebp2	Sts		Gata3	Selenop		Defb13	RGD1306063		Pclo	Pkhd1l1		Tars	Mmp10
Pitrm1	Slc35f1		Stard5	Mc4r		Plppr1	Knop1		Mir3554	Dis3l2		LOC298111	Cd28		Ralgapa1	RGD1566134
Rup2	Sucla2		Mgat4c	LOC301165		Fgf5	Olr338		Tex43	Ccdc89		Frmpd4	Olr557		Lypd1	Slc14a2
Neurod6	Olr387		Tox3	Efcab1		Prmt6	Olr1073		Neurod1	Tc2n		Ugt8	Drd1		Olr1292	N6amt1
LOC683313	Prom1		Sult2a2	Negr1		Zp4	Robo4		Rpl13	Alg10		Pfkfb1	Impad1		March11	Rps15a
Stc1	Tmem68		Tas2r143	Olr1512		Hmgcr	Ccer1		Lin7c	Magea9		Ctnna2	Mtm1		Foxb1	Mblac1
Adgrl4	Fndc3c1		Plcl1	Nr3c2		Radx	Ercc8		Wdpcp	Gabrp		Fam91a1	Kcnj6		Arl6ip6	Kif2a
Lmx1a	Olr1124		Clcn4	Olr1297		Cdk19	Pax8		Spopl	Slc2a3		Tmtc4	RT1-CE5		Olr677	Sh3kbp1
Clhc1	Thsd7b		Olr1381	Olr1394		Gsta6	St8sia4		Pgm5	Lepr		Ppp6c	Edn3		Epm2a	Wac
Reg3b	Gpm6a		Mir3588	RGD1309362		Shroom4	Adss		Ppp6c	LOC499584		Zswim5	Sema3d		Olr205	Iars
Pax3	Rhox7		Alg10	Atoh1		S100vp	Pth2r		Mir448	Has2		Cyp4a8	Osr1		Fam71e2	Mcm4
Mir2985	Olr203		Olr1064	LOC102547344		LOC498084	Lipi		Slit1	Itgb3		Aasdhppt	Selenok-ps2		Vom2r41	Tmtc4
Olr390	Rpusd4		Ahrr	Wdr37		Scp2d1	B3galt1		Dpyd	Setmar		Ercc8	Sult1c3		Eif1ax	Acat2
Caap1	Myom2		Tacr3	Olr747		Fat1	Map6d1		Rgs18	Klhl9		Bet1	Map2k6		Map6d1	Axin2
Anks1b	Slc28a2		Tpbg	Sox6		Snip1	Met		Gzmf	Ilvbl		Serpinb11	Gabrb1		Mageb7	Fras1
Ect2	Csnk1g3		Cpa3	Prl8a4		Tgfbr2	Gpr143		Anapc4	Cd28		Bche	Gsdmc		Si	March1
Capns1	Olr1733		Mpdz	Traf1		Mb21d2	Slitrk2		Phactr3	Drd1		LOC500827	Sh3kbp1		St3gal5	Mir872
Schip1	Slc25a21		Zmat3	Mtmr7		Olr11	Sfrp4		Epha5	Gucy2f		Pth2r	Ptges3l1		Fndc3a	Vom2r42
Wnt5b	Gpr1		Olr1096	Cst3		LOC100271845	Neto1		Tex13c	Syndig1		Ptf1a	Rarb		Fer	Dclre1c
Ntrk3	Mir344b-2		Ascc3	Olr1155		Hook3	Rprm		Rab7a	Lrguk		Sgce	Cdkn3		tGap1	Chi3l3
LOC100362110	Anapc4		Fcgr2a	Bex1		Sinhcaf	Siglec5		Lmod2	Zkscan3		Cenpw	Rims2		LOC499843	Ap2a2
Vamp7	LOC100363193		Mir509	Vom2r29		Mtmr1	Mir872		Lnpep	Fmo4		Amn1	F8a1		Coq10b	Gja6
Aven	Slc4a1ap		Selenow	Trim9		Msl3l2	Nrsn1		Cers4	Pudp		Zp3r	Vcan		Mup4	Cenpj
Drd1	Mir124-2		Gabra2	Gpr31		Exoc4	Prom1		Cyp4a2	Heph		Sec16b	Tbck		Mettl25	Nat3
Rb1cc1	Olr1767		Tnfsf11	Olr1557		Slc25a2	Olr1124		Mfsd14b	Dbf4		Nedd4	LOC102548847		RGD1562638	Mt4
Gns	LOC689412		Qrfpr	Fpr-rs3		Impg1	Fam205c		Dhx36	RT1-CE5		Dpp10	Agr3		Fign	Ext1
Slc4a4	Prss2		Vrk2	Nt5c3a		Dmd	Olr1512		Tesk1	Edn3		Camk4	Lnc081		RGD1306195	Hcrtr2
Efhb	Fbxo8		Scn7a	Tbc1d2b		LOC499796	Afdn		Olr995	Zfp386		Mc2r	Lgalsl		Fcgr2a	Mir30d
Rarb	Nsun4		Sostdc1	Pou2af1		Vom2r42	Cyp2c7		Oxr1	Osr1		Olr1266	Hnf4g		Mpp7	Npepl1
Cngb3	Cdh6		Traf1	Spag6		UST4r	Sulf1		Pik3c3	Nampt		Olr518	Nck2		Ccr5	Slitrk2
Plac8	Nr2f2		Fam174a	Cyp26b1		Hpse2	Selenok-ps2		Olr1145	Uri1		Chordc1	Mfsd1		Btaf1	Mbd2
Kcnh8	Pold3		Dpys	Ptgdr		C6	Olr1172		Nap1l3	Socs6		Olr8	Gabrg2		Gzmf	Klf5
Zfp709l1	Zfp641		Usp11	LOC303448		Olr1145	Kcnj11		Maged1	Map2k6		Fbxl14	Slc46a2		Scel	Mir350-2
St6galnac3	Arid4b		Mir465	Phactr2		Grm8	Htatsf1		Scp2d1	Zdhhc15		Olr16	Ncoa1		Gmpr	Ankrd7
RGD1564865	Col1a2		Olr1394	Lratd1		LOC691670	Tas2r107		Slc9a2	Slco1a6		Oxsm	Birc2		Jade3	Olr1164
Pax8	LOC100911576		Mageb18	Slc6a14		Lipi	Fam50a		Vom2r62	Tsku		Ccng1	LOC102547344		Magi1	Raet1l
Cyp2c13	Mir325		Spag6	Hao1		Ptges3l1	Snai2		Olr1423	Tbck		Klra17	Vom2r10		Peg12	Exoc3
Cisd2	Man1a2		Irs1	LOC102548847		Frk	Hook3		Fbxl7	LOC102548847		Niban1	Slc7a11		Olr1145	Gdap1
Lrp2bp	Mepe		Eef2kmt	Slc30a5		Gpatch2	Pirt		Acvr2a	Fat3		Cnksr2	Ckmt2		Spetex-2C	Mir653
Pou1f1	Fcgr2a		Agtr1a	Cetn1		Olr1679	Glrx		LOC100911370	B3gat2		Robo2	Pde4b		Zic1	Fam98a
Tigd2	Il10		Fzd4	Fgf5		Rnd3	Impad1		Gas8	Slc28a2		Lig4	Olr927		Oas1i	Tas2r144
Nlrp4a	H2afb3		Adamdec1	Rasgrp1		Ilvbl	RGD1359108		UST4r	Cts7		Rapgef2	Phex		LOC498084	Btg3
Acat2	Pcsk1		Pex5l	Olr655		Hmgb2l1	Vcsa2		Mid1ip1	Nck2		Upp2	Il1rapl1		Oxr1	Galc
Dpp6	Tnfsf4		Il9r	Stau2		Optn	Myh11		Bche	Lrrtm3		Prb3	Shisa2		Olr23	Olr1316
Cgm4	Lmod2		St6gal2	Myom2		Olr1666	Smarca2		Arhgap18	Mms22l		Marcksl1	Trpc3		Olr927	Scel
Fam181b	Cftr		Slc25a26	Mgat5b		Kcnmb2	Dimt1		LOC100363521	Pkhd1l1		Adra1b	Dupd1		Nxt1	Ppp4r3a
Rgn	Ddi1		Wnt5b	Vipr2		Olr16	Asah2		Slc7a3	Birc2		Nkx2-6	Grm3		Trpm4	Osr1
Nedd4	Klhdc2		Pex2	Zfp978		Zic1	Dbf4		Ccdc89	Aspm		Siah3	Rasgrp1		Tnfsf15	Clhc1
Hmx3	Olr126		Fggy	Mtap		Tmem192	Olr396		Tmed5	Iyd		Arf5	LOC100910304		Trib2	Aoah
Ttc30b	Foxp2		Mtmr1	Arhgap26		Slc4a4	Arl6		Sri	Kcnn2		Tktl1	Osbpl6		Olr349	Frem2
Vps39	Cyp2c7		Cand1	RGD1566099		Foxd1	Phf3		Olr1049	Slc7a11		Fgf20	Azi2		Wdr92	Khdrbs2
Selenop	Cyp2s1		Ar	Dr1		Prss2	S100g		Prb3	Ckmt2		Mir325	Rcor2		Foxp2	Foxp3
Bckdhb	Hira		Nectin3	Fstl5		Edn3	Tbpl2		Fndc3a	Il1rapl1		Rab14	Plcxd3		Adamdec1	Ptges3l1
Sphkap	Gbp4		Adam28	Hira		Slc2a2	Acvr2a		Olr1394	Trpc3		Arhgap26	Lmo7		Ube2e2	Lrrc40
Mir344b-2	Trpc5		Hccs	Stag3		Anks1b	Pbx1		Tfap2b	Nsun4		Sycp1	Dsc3		Nap1l3	Ust5r
Wdr35	Traf1		G6pc3	Atxn7l3b		Steap4	LOC301165		Btaf1	LOC298111		Mlf1	Rpusd4		Nkain3	Cerk
Adgre1	RGD1309362		Pcdh20	Rrlt		Sphkap	Mfng		LOC498368	Exoc4		Kcnj6	Slc2a2		Prl7d1	Ccng1
Ccdc196	Vom2r11		March11	Spef2		Gabrp	Sstr1		Sucla2	Naa30		Olr233	Olr479		Slc38a5	LOC498836
Prps1l1	St8sia4		Rp9	Tmem67		Mir509	Mex3b		March11	LOC500702		Met	Nat1		Parn	Pcdhb8
Gzmf	Itgb3		Olr139	Slc26a5		Ptp4a1	Mir184		Gpr31	Arhgap12		Optn	C6		Kynu	Med30
Dcn	Bckdhb		Cpne8	Nrip3		Grem2	Heca		Cyfip1	Impg1		Sstr1	Fshr		Ckmt2	Arntl
RGD1565844	Nt5c3a		Pdcd6ip	Oit3		Cdkn3	Krcc1		Stmn2	Mpp7		Lin7c	Olr384		Olr750	Insc
Hspa8	Olr141		LOC689316	Prkcb		Amer1	Cdh11		Arid3b	Lmo7		Olr848	Klrb1c		Lrguk	Vom2r26
Ankrd50	LOC300308		Spred1	Mir124-2		Ostn	Map2		RGD1309362	Shh		Fam98a	Anxa1		Ckap4	Lgals5
Tlr4	Cldn34a		Adgrl4	Vom2r22		Dok6	Mir592		Meis2	Dock11		Map3k7	Pamr1		Vom2r25	Mcpt9
Cdk14	Gucy2f		Olr326	Rrs1		Cahm	Galc		Gdap2	Skap1		Tgfbr2	Mcpt1		Hccs	Gzmc
Dse	Col8a1		Tll1	LOC361016		Ebag9	Gucy2f		Lmo7	Abca13		Sfswap	Pcdhb8		Ppcdc	Shh
Pik3r1	Cct8		Irak1bp1	Lilrc2		Tram1l1	Wscd1		Olr750	Ap2a2		Olr697	Kcnh5		Olr390	RGD1560146
Mir344b-3	M6pr		Pak1	Cblb		Mt4	Mir205		Prnp	C6		Krcc1	Vti1a		Apba2	Ddit4l2
Defb13	Olr1166		Sox4	Osbpl6		Ccdc179	Gstm5		Sntg1	Anxa1		Olr636	Hsfy2		Rarb	Capns1
Cyp3a23/3a1	Olr1539		Isoc1	Prr16		Zfhx4	Mir350-2		Rbfox1	Pamr1		LOC100125364	Lratd1		Prkd1	Olr1528
Phactr2	LOC100365773		Lce1m	LOC100363289		Igfbp7	Mtap		Niban1	Olr1733		LOC499742	Cdc7		Vom2r62	Nufip1
Pbx1	Rasl11b		Ca8	Larp7		Acmsd	Foxd1		Wdr60	Tlx2		Myo7a	Mir124-2		Tfap2d	Chst9
Cryz	Hdx		Mir17	Cage1		Klre1	Radx		B3gat2	Edem1		Selenow	Plbd1		Ldhb	Il36a
Nrcam	Olr327		Abo3	LOC500827		LOC100910945	Nck2		Fbxl12	Prl7a3		Fam170a	Hs3st1		Rgs1	Olr411
Pigm	Tmem192		Olr1142	Adra1d		Olr745	Adck1		Slc6a15	Olr1084		Trak1	Acod1		Lmx1a	Pi15
LOC500028	Mir30d		Aga	Adgre1		Hif1a	Ppcdc		Chordc1	Olr729		Col1a2	Tpbg		Clhc1	Malrd1
Mir137	Rps29		Ppcdc	Aga		Chmp3	Abcg3l2		Ntrk3	Scg2		Cast	Peli2		Zfp608	Kcnn2
Ptp4a1	Calhm5		Mfap4	Arid3b		Malrd1	Sult2a1		Apba2	Samd12		Rasgrp1	Zkscan8		Tshr	Wdr78
Fam98a	Trhde		Zfat	Slco6d1		Pak1	Zeb1		Vamp7	Skint1		Pdcd6ip	Pkn2		Prl4a1	Aptx
Rnf24	Nr4a3		Alkal1	Mcpt1		Parn	Scfd2		Ncoa1	Cdc7		Dcdc2c	Phactr3		Ripk1	Kcnk12
Hccs	Acmsd		Vldlr	Zfp52		Ralgapa1	Olr1128		Vcsa2	Mcpt1		Lrrtm3	LOC300308		Sertad4	Azi2
Trim9	Tenm2		St3gal5	Aadacl2		Ccdc89	Olr141		LOC683313	Plbd1		Csnk1g3	St3gal5		Sel1l	Radx
Picalm	Hdgfl1		Swap70	Tc2n		Rarb	Nr3c2		Ints12	Dram2		Lix1	Sult1e1		Zp4	Slc15a1
LOC100363423	Crim1		Disp1	Pomgnt2		Nrsn1	Lmbrd2		Ralyl	Hs3st1		Ankrd42	Rnf219		Arl4a	Dram1
Mir17	Dmap1		Cldn34d	Ostf1		Scg2	Adcy8		Wac	Tlr8		LOC498933	Olr1733		Spin1	Prkcb
Exoc2	Rgs4		LOC691215	Adam28		Fpr1	Irs1		Ankrd44	Cbln2		LOC100125384	Dcaf12l1		Meis2	Schip1
Hnf4g	Lrrtm3		Tsen15	Hdgfl1		Spred1	Crisp2		Sult2a6	Cpn2		Fpr-rs3	Lmbrd2		LOC681325	Prb3
Gabrg2	Otub2		Mir344i	RGD1564053		Wnt5a	Gpr1		Olr636	Acod1		Oas1i	Rspo3		Cdh19	Sec16b
Hnmt	Serpinb7		Smc1a	Aven		Olr1724	Kcnmb2		Emp1	Aldh7a1		Itgb1	Ly49i3		Prp15	Gulp1
Zfp622	Pamr1		Il1rapl1	Efhb		Fam181b	Tesk1		Pou6f2	Ropn1		Dimt1	Sox2		Olr636	Urb1
Rps29	Coq7		Psma1	Alx1		LOC301165	Cryz		Mageb18	LOC300308		Slitrk6	Abca13		Emp1	Btnl7
Adamts1	Prdx6		Tp53i11	Cysltr2		Mir1297	Acadl		Pemt	Klhl4		Ptchd1	Angpt2		Lrrc63	Nebl
Btg3	Edem1		Got2	Tctex1d1		Cdk14	Chrm2		Ptchd1	Knop1		Adamdec1	Glrx		Hmgcr	Neurod6
Lrriq3	Sulf1		Olr735	Folh1		Tmem154	Sox11		RGD1566134	Sult1e1		Arhgap12	Ddx18		Olr141	Selenok-ps2
Olr1460	Adck1		Ryr2	Olr557		Lsamp	Fndc3a		Sts	Tbx3		Sfrp4	Syk		Arid3b	Pcm1
LOC498368	Olr1049		Jade3	Vom2r26		Slc7a11	Disp1		tGap1	Ahrr		Thyn1	Cyp4a3		Fam3c	Plscr5
Tmem178b	Amph		Hepacam2	Sqor		Rnf146	RGD1566134		Rarb	Dcaf12l1		Epha4	Gramd2b		LOC691215	Trib2
Cabp5	Cdc42ep3		Gatm	Fat3		Tigd2	Vom2r46		Stk39	Gata6		Kif2b	Plod2		Ccdc196	Phyhipl
Efhc2	Nap1l3		Pdha2	Serinc1		Epm2a	Papss1		Prkd1	Pik3r1		Olr542	Nrxn3		Mfsd1	Nfia
Asip	Efhb		Fam199x	Manf		Irs2	Olr79		Slco1b2	Vom2r53		Ncoa1	Pdha2		Lrrc8c	Mir344i
Olr115	Pak1		Spock3	Fibin		B3galt1	Rcor2		Ncald	Ly49i3		Rfk	Olr395		LOC689713	Cntn3
Sgcd	Olr1424		Schip1	Calhm5		March1	Stag3		Scp2	LOC500827		Slc22a24	Gpr1		Meox2	Heph
Serinc1	Kcnmb2		Cd320	Cenpq		Lepr	Ascc3		Icos	Shisa2		Swap70	LOC361016		Cistr	Spink5
Vom2r3	Rasa1		LOC683313	Sec61g		Mir465	Chst9		Slc25a21	Tlr2		Gspt2	Eid2b		March8	Afdn
Mir297	Dnajc21		Sstr1	Olr395		Adck1	Il1rapl1		Atoh1	Cyp4a3		Tubgcp5	Slc30a5		Olr1442	Lrba
Btnl7	Nufip1		Anapc10	Tex47		Nampt	Sptlc3		Fbxl14	Sh2d1a		Wnk2	Olr411		Gpr31	Cyp2r1
Acss3	Fam228a		Fbxl14	Fshr		Nr2f1	Slitrk3		Gpr1	Thyn1		Slco4c1	Fam71d		Smoc2	LOC102546391
Olr816	Apc		Ctbp2	Chrm2		Olr1733	Olr1528		Mageb16	Elmo1		Stk26	Serpinb7		Ncoa1	Celf4
Cyp4a2	Map2k6		Cabp5	LOC102550394		Tspan13	Adgrl4		Ahrr	Mtmr7		Acvr1	Folh1		Aldh8a1	Shq1
Hcn1	Tnc		Ankh	Atp1b4		Kcna4	Glra4		Slain2	Rb1cc1		Rps4x-ps1	Tfap2b		Mmp16	Qrfpr
Atxn7l3b	Tbx3		Hapln1	Ceacam3		Usp1	Ttc30b		Six3	Eid2b		Pou2af1	Klf12		Vom2r64	Mir3584
LOC100363193	Stard5		Plcz1	Trib2		Robo1	Trub1		Fer	Cahm		Fgf7	Cd226		Btg1	Csn1s1
Olr1172	LOC100362110		Pla2g4a	Naa30		Dhodh	Mir505		Vom2r26	Ppp4r3a		Nebl	Smcp		Hsp90ab1	Pcdha1
Zkscan8	Ube2v2		Olr582	Gabrp		Lrriq3	Hmgb1		Tbc1d9	Vwc2l		Vom2r61	Rab7a		Dcdc2c	Mir3597-2
Olr1391	Eif3el1		Mageb5	Chm		Stau2	Akr1c12		Acvr1	Rcbtb1		Ube2e2	Dmd		Olr651	Dpp6
Rpl10a	Araf		Rn28s	Vom1r9		LOC100911370	Vom2r4		LOC688335	Aoah		Stpg2	Mir222		Pax3	Alkal1
Pga5	Mir2985		Olr338	Pcdh17		Cacna2d1	Camk4		Igfbp7	Hao1		Nmbr	Hs3st5		Swap70	Tbx18
Ctsm	Tubgcp5		Acot12	Map4k3		Mir653	Fgf14		Gdnf	Gdap2		Kcnd2	Olr1049		Olr1394	Boll
Taar8b	Mtpap		Btf3	Kcnj6		Ivl	Adra2a		Stxbp4	Serpinb7		Psip1	Cul3		RGD1309748	Lmod2
Psat1	Kcne5		LOC500028	Crygf		Nr0b1	Tgfbr2		Selenow	Thbs2		Aadacl2	Il31ra		Pcdh11x	Klf12
Plch1	Oit3		Pigm	Knop1		Ripk2	Rgma		Sub1	Mcoln2		LOC500990	Mmp16		RGD1565355	Vom2r17
Pde4b	RGD1564380		Dnajc21	Slc25a26		Lgals5	Amph		Vom1r105	Hs3st5		Ahi1	Pkdcc		Chia	Prl7d1
Mfap4	Ankh		Cetn1	Pudp		Olr1645	Fstl5		Dcn	Mir350		Igfbp7	RGD1565725		Mtpap	Kcnab1
Cacna2d1	Kif2b		Sult1e1	Lrif1		Myom2	Jade3		Fam98a	Chrm3		Casp1	Sinhcaf		Prb3	Ankh
Cyp2c6v1	Fbxo43		Cacul1	Htr1f		Tmtc4	Olr651		Kcnh5	Cblb		LOC688335	Anapc10		LOC688335	Blcap
Mir222	Rab11fip2		Arsk	Foxd1		Smc1a	Tnmd		Mmp16	Txnl1		Gucy2f	Trib2		Neurod1	LOC100365773
Olr747	Vti1a		Clhc1	Hook3		Birc2	Olr563		Dhodh	Naglt1		Map2k6	Syndig1		C8a	Mepe
Gemin8	Mir350-2		Fam3c	Vps39		Prkd1	Api5		Lactb2	Colec10		Prcp	Rprm		Foxe3	Cistr
Irak4	Fbxo32		Ripor2	Nol4		Tarsl2	Prag1		Fam3c	Anapc10		Ext1	Zfp637		Wdr60	Olr126
Cyp4a8	Mex3b		Tenm3	Plcz1		Pex2	Cdk5rap2		Fam199x	Hdx		Cdyl	Olr1767		Kcnh8	Stard5
S100vp	Olr1460		F13a1	Mir17		Nrap	Otub2		Olr208	Chi3l3		Tmem87b	Olr747		Kirrel3	Krtap1-5
Kel	Bcat1		Atg10	B3gat1		Astn2	Plaat1		Chi3l3	Nat1		Olr563	Tesk1		Dcn	Prdx6
Hmox2-ps1	Nap1l2		Prss23	Nkain3		Map2k6	Adgrl2		Hacd4	Rgn		Olr1084	Mir205		Zcchc9	Tsc22d2
Ptges3l1	Tgds		LOC303448	Olr79		Rspo2	Aqp4		Pitrm1	LOC100363289		Acox1	Med30		Elavl2	LOC685171
Cpa6	Vps39		LOC103689947	Htr1a		Scfd1	Apc		Rcn2	Tesk1		Eda	Actbl2		Lsm3	Chrm2
Tmem45al	Mfsd14b		Trib2	Prim2		Adgrl2	Cdon		Pla2g16	Mir205		Bmt2	Tle4		Pla2g4a	Xkr9
Zranb2	Aadacl2		Bet1	Gnl3l		Rspo3	Il1rl2		Krtap16-5	Gabra2		Slc5a8	Ptf1a		Wac	Alx1
Gdap2	Nxt1		Otulinl	Olr8		Ube2v2	Prokr2		Olr1096	Mir3565		Olr796	Nadk2		Stpg2	Laptm4b
Zswim5	Pla2g16		Ntrk3	Cisd2		Stc1	Gabrg2		Olr816	Adck1		RGD1306063	Ly49i7		Defb30	Efna5
Aco1	Rgs2		Gpr31	Nps		Nlrp4a	LOC314140		Cadm1	Ivl		Pappa1	Khdrbs2		Insc	Ube2v2
Cnga2	Kcnh8		LOC100271845	Khdrbs2		Rasgrp1	Prkcq		Clec2d2	Mcpt8l2		March11	RGD1563302		Olr1332	Map3k8
Rpl7a	Sox6		Igfl3	Mxi1		Tdrd3	Npepl1		Kif16b	Tle4		Vom2r35	Vom2r55		Nalcn	Gria3
Slc4a1ap	Cdon		Pcdh7	Dimt1		Dync1i1	Pik3c3		LOC100360106	Pdx1		Tlx2	Csmd1		Pik3r1	Osbpl6
Mpp7	Pla2g4a		Nmbr	Itga1		Zfand6	Ropn1		Brms1l	Gzmc		Necab1	Olr1143		F7	Prl8a4
Cdc42bpa	Krtap1-5		LOC100363289	Med30		Slc6a14	Vamp7		Gmpr	Epb41l4a		Zfp37	Tpd52l1		Agtr1a	Prr16
Itgb1	Stk26		Hspa4l	Gabrb1		Clhc1	Muc15		Napg	Vgll2		Tlr8	Trhde		Ankrd50	Car2
Cpb1	LOC500990		Anapc4	Vom1r55		Mir3597-2	Mir6322		Rtn4	Pitx2		Olr304	Gdap2		Arsk	LOC689412
Cysltr1	Irs1		Osbpl6	Nalcn		Sox4	Diaph3		Ccdc85a	Vom2r55		LOC689600	Smr3a		Olr816	Hs6st3
Sstr1	Zranb2		Gpr149	Mageb4		Clec4a2	Glra3		Itm2a	Tmx1		Epha5	Msl3		Shq1	RT1-A1
Satb1	Zfp978		Pik3c3	Csn1s1		Pik3c2g	Slc15a1		Thada	Tpd52l1		Gk	Casp1		Dipk2a	ST7
Zmat3	C6		Cpa6	Olr1121		Sub1	Nlrp4		Cpa3	Snx29		Amy1a	Wdpcp		Slc17a6	Itgb3
Anapc4	Zdhhc15		Ints12	Mir344i		Tenm2	Dock9		RGD1562485	Wdpcp		Sntg1	Amn1		Atoh1	Tec
Commd3	Sstr1		Olr922	Gata3		Maea	Fgfrl1		Olr1128	Cmc1		Il12a	Cxadr		Slitrk4	Sri
Golt1b	Olr959		Angpt2	Rnf24		Trh	Fzd4		Rgs4	Col3a1		Reg1a	Mepe		Fn1	Glra3
Slc27a6	Aga		Otulin	Tbx15		Fut9	Klhl14		Nr1d2	Syce1		Olr1662	Kirrel3		Igfl3	Picalm
Cerk	Acnat2		Fndc3c1	Bend5		Camk4	Pappa1		LOC100910304	Mapkapk3		Hmgcr	Aoah		Paxip1	Dusp10
Pcmtd1	Olr518		Uqcrc2	Sspn		Slco1a2	Klrb1c		Vom2r4	Rup2		Tnfrsf8	Adgrg7		Acvr2a	Efhc2
Mettl15	Foxd1		Slc25a21	Prl4a1		Galntl6	Nrip1		LOC499530	Prl8a9		Tmx1	Sult2a1		Slc4a1ap	Adra2a
Zfp18	Lrrc40		Trhr	Olr1507		Zfp978	Pgr		Rngtt	Pigm		Glul	Olr303		Mageb4	Jade3
Adcy2	Brinp1		Dtx3l	Kl		Aadacl2	Phex		Nt5c3a	Rxfp1		Zfp330	Rxfp1		Fshr	Slc35f1
Camk2d	Gsdmc		Zeb2os	Tnmd		Slc10a2	Gbp4		Glrx3	Mid1ip1		Alx1	Vwc2l		Rtn4	Ext2
Tfap2a	Ptp4a1		Tfap2b	Dmrtc1c1		Mis18bp1	Hsf2		Cerk	Lratd1		Epc2	Slitrk3		Pou6f2	Olr434
Kcna4	Vipr2		Btg1	Tenm3		Mir872	Setsip		Olr23	Slc25a2		Rnf217	Otp		Prkcb	Spin1
Mir652	Cyp2j10		Mycbp2	Vom1r17		Olr1380	Zfp799		Mpp7	Moxd2		Gdf6	Pcdha1		Lrba	Avpr1b
Sbf2	Grin3a		Pfkfb1	LOC500990		Pde4b	Elk1		Fermt1	Mir222		Rnf146	Arf5		Sts	Hdx
Kif16b	Dync1i1		Tle4	Dip2c		Eif1ax	P2ry1		Bend5	Ephb1		Cyp2c22	Lrrc40		Acmsd	Ptf1a
Gba3	Mir31		RGD1562485	Pitx2		Khdrbs2	Plxna2		Btg1	Ly49si2		Mmp3	Cpb1		Cdkn3	RGD1564599
Grik2	Olr1365		Ddx18	S100g		Olr518	Wnt5b		Tec	RGD1309362		Rbfox1	March11		Mir873	Vom2r6
Prss3	Rbmx2		Olr655	Sertad4		Fam98a	Noct		Tram1l1	Olr303		RGD1561958	Pcdh15		Itm2a	Olr561
Cenpj	Fpr-rs3		Mir708	Acod1		Ccng1	RGD1560146		Olr1155	Tmc1		Wdpcp	Ryr2		LOC499530	Msantd4
Chrm2	Vom2r62		Mir146a	Unc5cl		Ccdc34	Rbmx2		Mir509	March11		Efr3a	Dpyd		Rgs4	Fbp2
Pglyrp4	Lhfpl1		Smurf1	Andpro		Fam228a	Eda		Stmn4	Ostn		Smlr1	Olr1278		Napg	S100g
March1	Spata1		Dcdc5	Dpp10		Pln	Vom2r32		Gdf6	Gsdmc		Klhl25	Ankrd42		Rab38	Olr217
Arf5	Anapc10		Mir2985	Lamtor4		Sv2b	Cpne8		Olr984	Kif20b		Olr1485	Ppp6c		Olr338	Olr1155
Tmem126b	Lsm5		Tmem68	Zfp521		Olr1126	Sema3e		Pgrmc1	Crtc1		Olr1664	Cahm		Jam3	Adcy2
Kdm4c	Tmem67		Acvr2a	Twistnb		Cerk	Arhgap26		Wscd1	Chm		Pudp	G2e3		Olr354	Olr448
Foxg1	Xkr9		Olr1316	Panx1		Vom2r54	Sel1l		Havcr2	Adcy8		Twistnb	Alg14		Epha3	Olr905
Fat1	Gramd2b		Igfbp7	Bfsp1		Galc	Grem2		Ctbp2	Rspo2		Ptprr	Nedd4		RGD1306441	Lpxn
Gimd1	Sgce		Cngb3	Mmp16		LOC691215	Lsm5		Hibch	Fbxl14		Olr1124	Prl7a3		Bcl2a1	LOC681544
Rcor2	Sult1c2a		Cyp2j3	Frem2		RGD1309748	Tmem126b		Rgs2	Epc2		Gnl3l	Wnk2		LOC103695172	Ache
Thyn1	Mcc		Gria4	Vom1r105		Pbx1	Grm8		Mettl15	Zic1		Sptlc3	Col11a1		Fat1	Thada
Npepl1	Utp20		Sirt5	Abca13		Pp2d1	Rab7a		Bckdhb	Olr205		Lipi	LOC298111		Vom2r34	Gns
Dbf4	Clec2d2		Pp2d1	Pappa1		Acvr1	Spink6		Olr745	Meox2		Arid3b	Tnfsf15		Snx29	Cldn34a
Dpy19l1	Olr1428		Cox6c	RGD1560146		Olr823	Mettl15		LOC499796	Sult2a1		Angptl3	Stxbp6		Epha5	Cpped1
Kcnj11	Slco1a2		Fmr1	St8sia3		Gdf7	RGD1306441		Slc22a24	Otp		Acnat2	Olr205		Tram1l1	Map2k4
Olr1645	Msl3		Pcm1	Efemp1		Sgce	Ddit4l2		Mcpt3	Wdr78		Tmem192	Negr1		Lpin1	Chmp7
Igfbp7	Vopp1		Mapkapk3	Klf5		Ndufa10l1	Mb21d2		Siah3	Lrrc69		Il36a	Hira		Six3	Prkn
Pgr15l	Lgals5		Olr1250	Vegfc		Atg10	Olr17		Tll1	Tfap2a		Arl6ip6	Pcsk2		Olr1155	Lmcd1
Mir505	Mir3588		Cdh10	Ahi1		Bfsp1	Fibin		Olr827	Kbtbd8		Crygf	Slc35f1		Adra1a	Hgf
Olr367	Vom2r35		Gpr143	Olr384		Il21	March1		Nr0b1	Ttc30b		Opn5	Tfap2a		RGD1562485	Map3k4
Nol4	Akirin2		Mir344b-3	Cxcr4		Olr448	Plac8		Calcr	Grm7		Lrrc7	Araf		Vom2r72	Pcmtd1
Sfrp4	Aldh7a1		Zdhhc15	Blcap		Oprk1	Arhgap12		Mab21l2	Nid2		Rwdd1	Ppp4r3a		Vwc2l	Olr51
Olr1455	Rb1cc1		Pglyrp4	Olr1576		Lrrc40	Spin1		Ext2	LOC500990		Slc2a2	Vom2r29		Lin7c	Pla2g4c
Gzmc	Npepl1		Nedd1	St18		Tyr	Cenpq		Ptbp2	Olr352		Vom2r46	LOC317456		Fbp2	Prkx
Zdhhc15	Fat1		Ndufa10l1	Gp2		Myh11	Mfap4		Cyp2j3	Plrg1		Stc1	Cntn3		Lekr1	Txndc5
Vom1r13	Chchd3		Fgf5	Sugct		Cop1	Mc4r		Slpil3	Casp1		Cyp2c13	S100vp		Olr206	Trh
Marf1	Gpr22		Gzmc	Cistr		Wdr37	Plpp3		Gabrb1	Zfp511		Spock3	Fut9		Gdf6	Nck2
Mir876	Olr1528		Stambp	Tmem126b		Slitrk4	Pou3f4		Smurf1	Mettl4		Ralyl	Adamdec1		LOC102547344	Lhfpl1
Arid4b	Btbd9		Mir30d	Tars		Btbd9	LOC100362110		LOC499542	Pdlim5		Dsc3	Snx2		Ndp	Olr1557
Ctbp2	Cacul1		Casp12	Cadm2		Trim42	Olr1164		Nlrp6	Mff		Bcor	Thumpd2		Hmgb1	Frmpd4
Mtap	Ivl		Il12a	Actr3		Mrps30	Il21		Smad2	Mir876		RGD1563104	Adgrb3		Mir344i	Mcoln2
Manea	Trim52		Tbx15	Shh		Adcyap1	Lingo2		Irs2	LOC100271845		Foxp2	Mir344g		Fam199x	Setsip
Pcm1	Hmcn1		Tinag	Slc22a2		Dse	Pabpc2		Map3k7	Thrb		Si	Spata5		Gria4	Olr1512
Myl1	Glra3		Kif5c	Rngtt		Negr1	Cyp2c12		Rxylt1	Btbd9		Otub2	Pdlim5		Alg14	Mid1
Pabpc2	Cd28		Tnfsf4	Slc8a1		Olr1475	Mir3565		Pou3f4	Snai2		RT1-T24-1	Csn1s1		Scgb1d4	Olr1475
RGD1565725	Cisd2		Vcsa2	Zfp637		Ctbp2	Alx1		Olr741	Cdk19		Foxb1	Prl5a2		Xpo6	Adamts1
Vom1r90	Fgfrl1		Foxb1	Thsd7b		RGD1306063	Lpin1		Phtf2	Acmsd		Cd55	Arl6		Map3k7	Cadm2
Ivl	Olr563		Fign	Tnfsf11		Nox4	Fbxl14		Vwc2l	Scfd2		Sox6	Spock3		Syk	Mospd2
H2afb3	Knop1		Mir505	LOC100360846		Olr1662	Mir222		Prl7d1	Slc15a1		Aldh7a1	Triqk		Prl8a4	Btbd9
Stambp	Thumpd1		Acox1	LOC691215		Lix1	Anapc10		Klhl14	Plac8		Adam4	Slc6a14		Camk4	Olr816
Angptl3	Swap70		Zp4	Bche		Twistnb	Tspan13		Bcas1	Sh3gl2		Trpc5	Cdk19		Olr563	Olr1423
Ubap2	Lpxn		Hgf	Piwil4		St8sia4	Slc6a14		Clec2d	Mageb18		Wac	Rasal2		Dbf4	Smr3a
Zp4	Tctex1d1		Adra1d	Irx5		Tnfsf11	Grin3a		Scg2	Tmem106b		Olr845	Pramef8		Eif3c	Defb50
Olr995	Utp23		Ripk1	Xkr4		Vom2r13	RT1-A2		Mrps30	LOC100125364		Rgs17	Olr1766		Camk2d	Mzf1
Rhox7	Syt1		Adgrb3	Selenow		Folh1	Olr657		Eif1ax	Zranb2		B3gat2	LOC689412		Diaph3	Mir383
RGD1309748	Tfam		Samsn1	Capns1		Tmem178b	Mt4		Grin3a	Ewsr1		Hs3st1	Defa24		Slc22a24	Htr1b
Rasgrp1	LOC500877		Hif1a	Scp2d1		Jun	Olr217		Cdc7	Thumpd2		LOC108348453	Ahrr		Nefm	Akirin2
Hey2	Ppp3r1		Dync1i1	Arhgap24		Meis2	St3gal1		Astn2	Tspan13		Olr1657	Fat1		Smlr1	Cdk5rap2
Dad1	Htatsf1		Khdrbs2	Rgn		St6gal2	Adam26a		Pitx2	Olr1280		Olr1679	Cyp2r1		Mir124-2	Selenbp1
Vom2r25	Tec		MGC108823	Vrk2		Gls	Prkn		Prrg1	Andpro		LOC500028	Andpro		Ttc30b	Edem1
Fbxo33	Olr390		Mab21l1	Ncoa1		Tbx15	Olr1391		RGD1309748	Cdh20		Slc1a3	Olr367		Niban1	Tnfaip2
Dimt1	Aadat		Tnfrsf8	Fam199x		Cd99	Hmgb2l1		Rbm46	Spink5		Mir872	Dpy19l4		Mitf	Btf3
Grm8	Tmc3		Mospd2	Kcnab1		Angptl3	Cysltr2		Mccc1	Furin		Tmed5	Kcnn2		Tmprss15	Actbl2
Tfam	Klrb1c		Vom2r32	Foxp3		Mir31	Src		Sema3d	Frk		Aqp4	Klhdc2		Sh3gl3	Lrrtm3
Olr1539	Drd1		Gabrb1	Dcdc5		Foxa1	Slc27a6		Tug1	Olr1500		Hmcn1	Gpr31		Mtmr7	Mageb4
Gabrd	Mctp2		Picalm	Cyp2s1		RGD1306441	Olr518		Lrriq3	Akr1d1		Gpr165	Fancb		Nfia	Trim52
Nps	Wnt5a		Vom2r64	Olr303		Tlx2	Tctex1d1		Hsfy2	Tp53i11		Map7d2	Smad2		F9	Thoc1
Olr11	Ctsm		Lnpep	Olr1071		Smad2	Tarsl2		Ankrd7	Hcn1		Tmx4	Aspm		Tec	Rab11a
Ppp3r1	Fam199x		Exoc2	Vom2r11		Epb41l4a	Cdc42ep3		Tecrl	Olr1166		Mecom	Aven		Fermt1	Gabrp
Il1rapl2	Nup35		Dse	Defb40		Plekhb2	Plcl1		Psip1	Apob		Mtap	Akr1d1		Pou3f4	Gabrb3
Coq7	Acvr1		Smad2	Elk1		Pcmtd1	Hjv		Olr349	Adgrf5		Selenok-ps2	Golim4		Bckdhb	Vcan
Mpdz	Slco6d1		Stard3nl	RGD1559804		Nxt1	Socs6		Mir30d	Slco1a2		Nrxn3	Pde1c		Pak1	RT1-CE5
Sirt5	Glra4		Mir26a	Defb50		Vom1r9	Cxadr		Scgb1d4	Vamp7		Selenbp1	Ifna2		Mir759	Bcl2a1
Mir708	Steap4		Lingo2	Furin		Lrguk	Hspa12b		Cdon	Abo3		Dpyd	Dock11		Kcnh5	S100a7l2
LOC499843	Olr1500		Htr1a	Krtap1-5		Mrpl1	Tubgcp5		C6	Meis2		Mir3565	Arrdc3		Araf	Olr361
Ankrd7	Rpl10a		Gcc2	Afdn		Pde1a	Rgs17		Tas2r107	Map3k4		Gdap2	Serinc1		Zfp955a	Pbk
Fndc3a	Stx18		Gpatch2	Rps29		Phf3	Cadm2		Dmap1	RGD1565355		Txnl1	Habp2		Klhl14	Prss37
Isoc1	Rapgef2		Grem2	Pth2r		Olr1528	Gbe1		Zfp799	Met		Fign	Slc27a6		Scg2	Nphp3
Lmo4	LOC691215		Heph	Lyzl6		Crtc1	Crtc1		Ttc30b	Mir344g		Atp5mc3	Ctu1		Cym	Tfpi2
Scn7a	Scp2d1		LOC499796	Smc1a		Efr3a	Fam181b		Slco1a6	Htr7		Ppp4r2	Fam199x		Opn5	LOC500990
Alkal1	Rnf217		LOC681544	Nr4a3		Cntnap4	Cyp2b3		Ropn1	Il9r		Fam228a	Fgf5		Wdpcp	Atoh1
Mir146a	Smad3		Fam71d	Olr1092		Gdpd2	Tfpi2		Mir653	Adgrb3		Hs6st1	LOC303448		Stard6	Triqk
Magea4	Gja1		Olr561	LOC689713		Fbp2	Foxb1		Klre1	Mgat4c		Olr11	Fbp2		C6	Fcgr2a
LOC499796	Zfhx4		Stim1	Dupd1		Mtap	Atic		Commd6	Mir6322		Fggy	Taar8b		Tas2r107	Lipi
Fut9	Lix1		Fxn	Col5a2		Utp20	Olr1070		Scgb3a2	Kcnd2		Zpbp	Gata3		Hibch	Mapkapk3
Gata3	Slc30a5		Mgat5b	Mab21l1		Cyp4v3	Actl9		LOC100911576	Cdk5rap2		March8	Adad1		Fgf5	Mat2b
Lrrtm3	Kcnn2		Nol4	Cldn34a		Btg1	Foxe3		LOC360933	Lpin1		Snai2	Sowahd		Hs6st1	Ripor2
Ccdc34	Cnksr2		Kcna4	Rraga		Olr208	Vom1r17		Atxn7l3b	Stard3nl		Slc26a5	Celf4		Gpatch2	Tmem126b
Mbd2	Rcbtb1		Olr754	St6gal2		Ddx18	Niban1		Olr1376	LOC365238		Kdm4c	RGD1306750		Fras1	Hiatl3
Nkain3	Ppm1a		Nat8	Olr16		Slain2	S100a7l2		Ust5r	Pcsk2		Ap4s1	Pla2g4a		Rup2	Tbx15
Nrsn1	Stmn2		Lrp2bp	Pigm		Mettl4	Cyp2j3		Ugt2b17	Rrlt		Nlrp6	Vamp7		Pth2r	Sult2a1
Pold3	Rpl7a		Wdr35	Niban1		Robo4	Rexo1		Nat8	Olr1332		Mir483	Mb21d2		Sugct	Grxcr1
Syt13	Thada		Hmgcr	Tas2r143		Glrx	Sh2d4b		Chst9	Foxp1		Rergl	Aldh8a1		Mir181a-1	Otx2
Klre1	Prcp		Lin7c	St8sia4		Tmed5	Klf4		LOC499843	Slc34a2		Olr1519	Mir350-2		Mccc1	Virma
Fam205c	Olr1512		B3galt2	Grm7		Pax3	Slc34a2		Mt4	Spata1		Fbp2	Olr1485		Sema3d	Nalcn
Apc	Smcp		Myo9a	Ptdss1		Olr132	Kbtbd8		Ptf1a	Cldn34d		Lmbrd2	Tmem68		Nat3	Olr206
Olr392	Zp3r		Olr1164	Rpl34		Nufip1	Dmap1		Fat4	Gspt2		Rps15a	Thbs1		Gpc5	Serpinb7
Myh11	Cps1		Cpn2	Tnfaip2		Brms1l	Psip1		Cetn1	Cdyl		Ccdc89	Olr1332		Gabrb1	Adamts5
Olr1070	Xkr4		Nrap	Fbxo32		Slit2	Meis2		LOC100125364	Cst3		Atic	Memo1		Siah3	Krtap16-5
Iars	St8sia3		Dclre1c	Cul3		Vom1r55	RGD1564319		LOC100362110	Fgfrl1		Fcgr2a	Ext1		Mt4	Zbtb41
Fbxl14	Cbr4		Adcy2	Memo1		Tmem126b	Setmar		Chm	Necab1		Fank1	Timm9		Smad2	Tnfsf4
Cdk5rap2	Naglt1		Sphkap	Lrriq3		Stx18	Stim1		Hmcn1	Mageb4		Slit2	Aldoart2		Ugt2b1	Dram2
LOC100362690	Pik3c3		Sec61g	Nrcam		Tacr3	Aoah		Mis18bp1	Mir344b-2		Nup155	Fxn		LOC499796	Olr395
Plrg1	Vom2r61		LOC691083	Map6d1		Oxgr1	Tmc3		Opn5	Ly6e		Vipr2	LOC102557319		Mir155hg	LOC298111
Fgfrl1	Fscb		Ceacam11	Agbl4		Diaph3	Olr1394		Prmt6	Trhde		Nova1	Rnf24		Hook3	Arx
Tmx1	Adgrb3		Hao1	Fam170a		Tmem67	Olr747		Map2	Spink6		Tmem19	Mageb4		RGD1309291	Klhl4
Twistnb	Ppp2r1a		Bche	Ppp4r2		Csnk1g3	Pid1		Dynlt3	Dpy19l4		H2afb3	Bfsp1		Arx	Gnl3l
Cyss	Rup2		Map2k4	Klhl14		Fam71e2	Trib2		Olr171	Slitrk6		Cyfip1	Mettl4		Serpinb11	Asah2
Sec23a	Slitrk6		Clec2d2	Drd1		Nebl	Pex2		Socs6	Aldoart2		Pla2g4a	Spink6		Vom1r105	Klrb1c
Cd48	Hgf		Psip1	Vkorc1l1		Stard5	Plod2		Smlr1	Olr582		Tex13c	Zfp131		Syt1	Camk1d
Fam228a	Nrip3		Vom2r22	Tbx3		LOC102548847	Elovl6		Itgb1	Sptlc3		Jun	Actrt2		Nsmce3	Lsm5
Olr1071	Rapgef6		Gsta6	Eif5		Il10	Nuf2		Gabra2	Slc25a21		Adss	Sptlc3		Ap2a2	Vipr2
Celf4	RGD1306441		Chrm3	Dusp1		Anapc4	Ostf1		Cyp2c22	Timm9		Arhgap21	Cdh20		Rgs18	Gabrg1
Gabrp	Vamp7		Tmtc4	Dsc3		Stxbp4	Mat2b		Memo1	Gpr143		Akirin2	Cmc1		RGD1309362	Meis2
Plxna2	Tyr		Adamts9	Vnn3		Zdhhc15	Elmo1		Slc14a2	Cxadr		Areg	RGD1560324		Grm8	Prnp
Pwwp3b	Htr1b		Olr1442	Nrsn1		Niban1	Olr1724		Eif2s3y	Gria3		Ca8	Tas2r143		Kcnk9	Olr655
Pik3c2g	Cyp3a18		Slitrk5	Vamp7		Dmrta2	Olr1662		Acot12	Zfp978		Olr338	Cblif		Vom2r56	Dcdc5
Slc35f1	Cdk19		Tarsl2	Pramef8		Tnc	Olr1660		Otx2	Ctnna2		Vom2r52	Tmx4		Gria3	Tas2r143
Paqr9	Akr1c12		Olr126	Pold3		Slc17a6	LOC100363289		Sfrp4	Aebp2		St3gal5	Olr959		RGD1308878	Mir384
Mir384	Taar8b		Blcap	Olr922		Fam91a1	Trim42		Tle4	Tmx4		Capza2	Taok3		Olr217	RGD1562485
Kcnmb2	Magee1		Stxbp4	Lnc081		Cbr4	Cenpc		Ntan1	Kcnj3		Olr1052	Skint1		Zfand6	LOC100360846
Ica1l	Cdk14		Fam205c	Snx29		Fnip1	Hccs		Fgf13	Cdh6		Olr905	LOC681544		Adra1d	Olr115
Olr303	Sult1e1		Pcdhb8	Lmo7		Nps	Pold3		Gpc5	Olr1093		Mxi1	Abcb7		Cers4	Fbxl14
Btbd9	Krt75		Ednrb	P22k15		Tas2r144	Ankrd42		Chrm2	Cyp2r1		Eid2b	Klhl14		Hmox2-ps1	Ccser1
B3galt1	Cyp2c13		Radx	Nlrc4		Atp6ap1l	Tyr		RGD1565844	Olr1391		Ctu1	Lrrc1		Ar	Meox2
Map7d2	Fgf5		Lsamp	Kcnh5		Tox3	Il36a		Stx18	Arhgap10		LOC685157	Epsti1		Ostf1	LOC100271845
Adcy8	Smurf1		Hcrtr2	LOC171573		Rbmx2	Smad3		Heatr1	Olr1068		Ctnnb1	Sec16b		Olr1142	Chia
Olr126	Raet1l		Fam76b	Eci2		Sertad4	Dsc3		Iars	RGD1564380		Olr927	Olr203		Ebf1	Hira
Xrcc4	Tnfrsf19		Slc21a4	Sfrp2		Olr657	Kcnh5		Adcy2	Sult2a6		Nsun4	Pbk		Tgds	Agmo
Adamtsl3	Tm2d1		Mb21d2	Pabpc2		Olr206	Gabrd		Cldn3	Acadl		Mir509	Hs6st1		Timm9	Cdon
Zfpm2	Tfap2b		Med30	Utp18		Nkain3	Vegfc		Mir328b	Aadacl2		LOC100359968	Rfk		Sri	Wdr92
RGD1306750	Birc2		Olr729	Ostn		Tc2n	Nr4a3		Serpinb6a	Cadm2		Zcchc9	Fgf14		Nr4a3	Mb21d2
Slco1a6	Zfp622		Ahi1	Uqcrc2		Zfp622	Csmd1		Large1	Dcdc5		Pigm	RGD1564380		Smpx	Crem
Olr651	Actbl2		Nnt	Socs6		Kif5c	Dclre1c		Ly49si2	Tex43		Sult1c3	Lamtor4		Anks1b	LOC499542
Vom2r52	Tmem45al		Hdhd5	Pcsk5		Vwc2	Col3a1		Bfsp1	Otub2		Lsm5	Dpp10		Col8a1	Hacd4
Cd226	Fbxl22		Hacd4	Ppp4r3a			Thsd7b		Marf1	Hmcn1		Ahrr	Mycbp2		Smim17	Grin3a
Gls	Olr845		LOC100910945	Olr1332			Cacna2d1		Sgcd	Cdc42ep3		Sbk1	Adarb2		Twistnb	Kcnj3
Zeb2os	Dtx3l		Otor	Slc7a13			Tp53i11		Tmem178b	Dph6		Olr349	Foxp2		Psip1	Cpamd8
Prss23	Olr995		Syt1	Plcl1			Esr1		Olr845	Fars2		Camk2d	Aadacl2		Gja1	Pou1f1
Olr1073	Pls3		Pam	Sult1c3			Ctsc		Sh3gl2	Lipi		Olr390	Phactr2		Mdh1b	Vti1a
Pcdha1	Disp1		Phyhipl	Gpr158			St18		Crtc1	Cntn3		LOC102548847	Gata6		Prss3	Scfd2
Map2	Mfng		Tmem154	Skint1			Clhc1		Fut9	Sult1c3		Nat3	Cdc42ep3		Pam	Hmgn5b
Ehhadh	ST7		Hmgb2l1	Neurod1			Slit2		Vom2r35	Galnt7		Sema3d	Il1rap		H2afb3	Uqcrc2
Has2	Olr1662		Olr395	Slc17a6			Slc17a2		Swap70	Olr1442		Pgm2	Dph6		Ctbp2	Tnfrsf8
Csn1s1	Slitrk3		Rcor2	Magi1			Spata1		Khdrbs3	Adarb2		Scg2	St8sia2		Astn2	Fndc3c1
Trim42	F8a1		Camk4	Mcpt9			Scn7a		Birc6	Adamtsl3		Rrlt	Six3		Arhgap10	Tafa4
Actrt2	Gsta1		Isl2	Nat8			Gsdmc		Cdkn3	Nrp2		Sh2d4b	Rps29		Ifna1	Rtl8a
Ndp	Diaph3		Rtn4	Arl6			Gpr173		Sycp1	Prag1		Cetn1	Irak4		Pou1f1	Cyp2c6v1
Ptf1a	Sfswap		Prl5a2	Gpr12			Gjb5		Olr1553	Ugt2b1		Ewsr1	Qrfpr		Mir1247	Prlr
Tex13c	Ripor2		Vom2r53	Prcp			Rdh14		Cdk19	Hgf		Vom2r29	Atoh1		Wdr75	Cdh6
Arhgap26	Fermt1		Oxgr1	Mcoln2			Cdk14		Mageb7	Six3		Mtpap	Camk2d		Abhd8	Ccnh
Lratd1	Astn2		Spata1	Tacr3			Cpa3		Prps1l1	Rps29		Camk1d	Aga		Tmem178b	Olr1500
Fosl2	Ndst3		Olr1124	Lin7a			Sox2		Edem1	Mir193b		Myt1l	Arhgap12		Ca8	Arl6
Impg1	Olr1071		Tprg1	Olr1423			Bfsp1		Robo3	Chordc1		Cldn34d	Hao1		Memo1	Dhx35
Cacul1	RGD1561226		Prom1	C2cd5			Lrrn1		Cd96	Trps1		Arhgap20	Olr17		Foxp3	Sema3c
RGD1562485	Car2		Mfsd1	Col1a2			Magee2		Lrrtm3	Nox4		Orc5	Irx5		Otp	Lratd1
Rn18s	Tnmd		Ankrd42	Olr827			Selenow		Kcnh8	Olr1049		Bdnf	Mir708		Adck1	Hccs
Fgf20	Acox1		Ccdc175	Tesk1			Olr1084		Scn7a	March1		Srgap3	Tctex1d1		Plekhb2	Tubgcp5
Zfp608	Serinc1		Rab11fip2	Olr326			Lrrc1		Slc6a14	H2afb3		Calm2	Slitrk6		Gsta6	Tars
Stard3nl	Ercc8		Coq7	LOC500702			Bdnf		Hnmt	Hs6st1		LOC100911370	RragB		Setsip	Rd3l
Htr2c	Ugt8		Mfng	Lgalsl			Chrm3		Clmp	Mir708		Olr1569	Col5a2		Ccnh	Slc25a21
Tnfsf11	Vom2r67		RGD1564053	Stard5			Adam28		Jade3	Gabrb2		Col11a1	LOC317165		Myo7a	LOC681325
Ctsc	Nps		Mir124-2	Nr0b1			Efr3a		Tyr	Clmp		Glra3	Stag3		Itgb3	Gzmf
Scfd2	Rab12		Inhba	Cpa3			Jam3		Olr1071	Xirp2		Chi3l3	Cyp2c7		Tmed5	Olr1442
Art2b	Samd3		Pold3	Rspo3			Ly49i5		Fgf14	Slco6d1		Abo3	LOC100360106		Dhodh	Cul1
Sel1l	Bcl2a1		Fibin	Sfrp4			Slc25a32		Olr1126	Adra1b		Olr1507	RT1-CE12		Rprm	Slc2a3
Cenpc	Try4		Cyb561	Olr132			Dhodh		Fbxo32	Col1a1		Vom1r105	Dimt1		Ephb1	Zfand6
Olr1266	Fam71e2		Rwdd1	LOC688765			Tsc22d2		Hif1a	Vcan		Dph6	Il1rapl2		Kcnj3	Adra1b
Pid1	Cyss		Magee1	Epc2			Smr3a		Otor	Stk26		Sumf1	Hspa1b		Olr724	Olr1424
Hiatl3	Clcn4		Rbm20	Cyp2c12			Mir3597-2		Selenbp1	Stmn4		Smarca1	Stk26		Ly49si2	Cyp4v3
Olr823	Cmc1		Olr396	Vom2r63			Trim52		Nol4	Tfpi2		LOC499565	Mab21l2		Cdon	Cntnap4
Olr518	Dmrta2		Krtap7-1	Pclaf			Snx29		Thsd7a	Vom2r5		Lrriq3	Msantd4		LOC100365773	Mycbp2
Cntnap4	Zfp518a		RGD1565844	Elmo1			Olr1380		Ilvbl	Grin3a		Olr1528	Mir344i		Zfp52	Socs6
Mccc1	Olr1645		Mageb4	Smim17			Olr522		Gp2	Fbxo43		C1qtnf7	Eif3c		Mir184	Cdkn3
Olr1376	Foxp3		Sema3d	Edem1			Gramd2b		Olr387	Fermt1		Slc35f1	Olr905		Olr754	Klrd1
Vom1r55	Slc25a26		Olr479	Rab14			Sh3gl2		Cpne4	Foxe3		Olr392	Olr115		Rspo2	Trim9
Ddit4l2	Hmgcr		Ddi1	Crisp2			Trh		LOC689316	LOC685171		Spink6	Stmn4		Exoc2	Acox1
Usp11	Fshr		Maged1	Magea4			Cyss		Sel1l	Ccng2		Mfng	LOC100363289		Magi2	Mlf1
Htatsf1	Schip1		Gabrd	Fbxl14			Sfswap		Sec16b	Tex47		Frk	Grin3a		Rfk	Rup2
Ebag9	Trim21		Hdgfl1	Pfkfb1			Vta1		LOC499136	Lrrc7		Spata4	Ano6		Olr733	Olr203
Acmsd	Mettl15		Adgre1	Mir3588			Celf4		Chrm3	Fam13a		Mir874	Fermt1		Gemin8	Tnfrsf19
Arhgap20	Nebl		LOC100365773	Tmem45al			Hnmt		Olr448	Maged1		Olr1332	Psgb1		Kcna4	Syt10
Fank1	Btbd3		Fbxo33	Samd3			LOC499136		Rnf146	Rxylt1		Mat2b	Tex47		Slc38a4	Tmem154
Tc2n	Oxsm		Robo4	Cacna2d1			Mn1		Kcna4	Olr922		Aga	Maged1		LOC100362110	Spata1
Habp2	Mir708		Pax3	Phex			St3gal5		Kcnip2	Hmgcr		Cd320	Olr816		Rasgrp1	Cblb
Pdcd6ip	Olr1172		Mir344g	Gbp4			Gja6		Spag6	Reg3b		Rab11a	Sox6		Il10	Slco1a2
Ano6	Gata3		Lrriq3	Pglyrp3			Trim9		Nuf2	Adcyap1		Rfxap	Smpx		Mcpt9	Btbd10
Stmn2	Mat2b		Alx1	Bcas1			Klf5		Diaph3	Cyp4v3		Tsen15	Cast		LOC301165	Smurf1
Nebl	Acadl		Klre1	Lgals5			Olr390		Serinc1	Mb21d2		Rap2b	Tlx2		Abhd17c	Ly49i7
Fzd4	Dusp6		Acmsd	Col11a1			Spock3		LOC102548847	Lmo1		Crisp2	Mxi1		Mecom	Mal2
Mrpl1	Map6d1		Phex	Ankrd42			Prkacb		Olr542	Fam107b		LOC100363289	Thyn1		Schip1	Nps
Olr387	Cand1		Klhl14	Ednrb			Tas2r144		Skap1	Wdr37		Lilrb3a	Htatsf1		Ctnnb1	Gpr31
Clec2d2	Gja6		Xpnpep1	Pak1			Slco6d1		Cyp2j10	Rab7a		Hcn1	Hiatl3		Anapc4	LOC100363289
Fhdc1	Dpys		Fpr-rs3	Gabra6			Ctsm		Cnr1	LOC317456		Smad2	Rcbtb1		LOC683313	Olr1652
St6gal2	Trim42		Mecom	Olr1162			LOC100359968		Cd70	Mex3b		Mdfic	Mex3b		Olr1767	Olr828
Fbxl22	RGD1308878		Maea	Spata5			Rasal2		Pls3	Atp2c2		Shroom4	Arhgap10		Cyfip1	Ppfia2
Hacd4	Olr1442		Gucy2f	LOC498971			Tbx15		Acadm	F13a1		Hmx3	Lrba		Stim1	Pcsk5
Ralyl	Fer		Adck1	Gsdmc			Pdha2		Lrguk	Vom2r1		Commd3	Bex1		Serpini1	Ptprk
Thumpd2	Exoc2		Heca	Phyhip			Ppfia2		Pgm2	Psip1		Hapln1	Ugt8		Edem1	Gabra1
Mir3597-2	LOC682870		LOC100363423	Olr1271			Abhd17c		Ripor2	Nrip3		Pou3f2	Dpy19l1		LOC498971	March11
Hsfy2	Cyp2c6v1		Ndufaf5	Sinhcaf			Ccdc175		Syk	Aadat		Sucla2	Cyp4v3		Stx18	Clec2d2
Pclaf	Nat1		Fer	Htr7					Rbmx2	Prss3		Magee1	Osbp		Thsd7a	Stmn4
Olr1666	Thyn1		Dad1	LOC108348453					Ctsm	Olr1124		Pde1c	Lpin1		Foxa1	Slc4a10
Rnf32	Cyp4a8		Trim9	Olr729					Atp5mc3	Olr1162		Mir384	LOC100359968		Rwdd1	Scg2
Scn1a	Vom1r60		Dpy19l1	Mtpap					Alg10	Stxbp4		Nr5a2	Hmcn1		Ccdc89	Plaat1
Nmbr	MGC95208		Grm1	Plpp2					Slc22a25	Ap1s3		Pex2	Slc4a4		Ilvbl	Steap4
Snx16	Prps1l1		Samd3	Akt3					Mir193b	Pla2g16		Pitrm1	Prom1		Sv2b	Olr1615
Chrna7	Nrp2		Lmbrd2	Tbl1x					Epc1	Rasal2		Slc6a15	Clmp		Ppp4r2	Kcnj11
Stk26	Frg1		Hibch	Steap4					Nuak1	LOC100360846		Msl3l2	Steap4		LOC100362690	Sntb1
Mir344i	Olr79		Pax8	Oxsm					Sbf2	Hsf2		Emp1	Samd3		LOC688765	LOC100362690
Cand1	Sult2a1		MGC95208	Olr1070					Il1rl2	Erbb4		Maged1	Tlr8		Habp2	Tspyl1
Sostdc1	Dpp6		Zfp608	Dpp4					LOC100363423	Man1a2		Rgr	Tm2d1		Scn3a	Plppr5
Naalad2	Ckap4		Rup2	Sfswap					Olr1292	Cul3		Btaf1	Fam91a1		Rasl11b	Cckar
C6	Ado		Rnd3	Pglyrp4					Olr1265	Plod2		Mir146a	Usp1		Pcdh15	Alg14
Cldn3	Ccdc89		Smcp	Cyp4a3					Slc35f1	Bcl2a1		Tnfsf15	Tbx3		Tfpi2	Arid3b
Trim21	Kcnj3		Lgalsl	Kcne5					Cnksr2	Samsn1		Olr657	Adcy8		Spag6	Clul1
Noct	Jade3		Rasl11b	Fam76b					Zfr	LOC102550394		Cenpn	Prex2		Map3k8	Plcz1
Tmed5	Grm8		Ostn	Stap1					Gins1	Olr1734		Olr1394	Kcnj11		Terf2ip	Lonrf3
Olr17	Clul1		Olr1332	Cpn2					Olr1142	Glra3		Efemp1	Nsmce3		B3gat2	Kcnd2
Pccb	Pgm2		Ces1d	Rpl36al					Vom2r32	Pomgnt2		Pcdha1	Plac8		Slc6a14	Otp
Plaat1	Grik2		Mepe	Spata1					RT1-CE1	Irs2		Rnf24	UST4r		Mir31	Olr922
Adam28	Edn3		Lrrtm3	Opn5					Selenok-ps2	Csmd1		Fam174a	Tfpi2		Slc16a7	Art2b
Nlrc4	Pclo		Golt1b	Api5					Mir873	Cyb561		Prkg2	Ppp3r1		Olr403	Cts7
Tlr8	Epc2		Bend5	Cdc7					Tdrd3	Nrp1		Trim44	Fars2		Mageb5	Nsmce3
Acadl	Cib2		Ap1s3	Olr448					Olr563	Osbpl6		Ankrd44	Dram2		Clybl	Mtap
Afdn	B3gat2		Abhd2	Fancb					Col3a1	Fgf9		Vom2r41	Wdr78		Rbmx2	Rps4y2
Tmem154	Chordc1		Naalad2	RGD1309291					Nfia	Olr479		Rgs1	Dad1		Drd1	Rpl13
Papss1	Pde1c		Fgd4	Vom2r5					Manf	Frg1		Prdx6	Vom1r16		Nps	Serpini1
RGD1306063	Trim9		Rxfp1	LOC691083					Olr651	Reep3		Six3	Gtpbp4		Slc22a25	Dipk1b
Sh2d4b	Zfp347		Klhl6	Mir137					Rnf217	Fgf5		Vom1r39	Lrrc4c		Rspo3	Mterf1
Krtap16-5	Cul3		Try4	Ncam1					Fpr-rs3	Lrrc19		Tmprss15	Tnfsf11		Aqr	LOC498971
Esr1	Necab1		Fbxo32	Zmat3					Rap2b	Basp1		Dpys	Pard3b		Prim2	Akt3
Thoc2	S1pr1		Slco6d1	Corin					Lrrc69	Pex5l		Peg12	Fscb		Bfsp1	Coq7
Pde12	Mir3554		Pcdh11x	Ndufaf4					Herc2	Afap1l1		Lrrc40	Nrip3		Sec16b	Thsd7b
Akr1c12	Vegfc		Stk26	Slc5a7					Snx29	Mir465		Tas2r107	Ect2		Adra2a	Glrx
Try4	Hmgb1		Samd12	Psip1					LOC317165	Clul1		St3gal1	Cst7		Vti1a	Vom1r103
Olr582	Ankrd42		Mid1	Akr1c12					Nfatc2	Pbk		Aff1-as1	Olr1155		Gem	Foxe3
Msl3l2	Kirrel3		Drd1	Dpy19l4					Tsen15	Nadk2		Skap1	Frg1		Olr1301	Olr542
Lsm5	Tlr8		Pccb	Il36a					Plcxd3	RT1-CE1		Vom2r62	Ankra2		Col3a1	Fam199x
Vom2r54	Glra1		Hira	Mitf					Cyp2r1	LOC100359968		Nrip1	Olr1734		Acot9	Naalad2
Prkcq	Rdh14		Efcab1	F13a1					Ccdc196	Zfp458		Adgre1	Tmc3		Ints12	Dusp21
Uri1	Dock11		Mtpap	Sgce					Nup35	Scgb1b30		Ctbp2	Eif3el1		Atp5mc3	Ewsr1
Mis18bp1	RGD1563104		Smarca1	Cyp2c13					Ugt2b1	Mecom		Isl2	Trim24		Nampt	Pclo
Thbs2	Slit2		Mfsd14b	Thsd7a					Olr1266	Xkr4		Rpl13	App		Hif1a	Mccc1
Aebp2	Efhc2		Tbl1x	Prag1					Tmeff2	Mup4		Vstm2b	Cyb561		Klra17	Rprm
Ahr	Skap1		Tesk1	Akr1d1					Zfp511	Olr1055		Neto1	Nr3c2		Cd99	Dupd1
Eif3el1	Phyhipl		Snx16	Prom1					Peli2	Brinp1		Magea4	Syt10		Dsg3	LOC303448
Poteg	Vom2r54		Chrna7	LOC688335					March8	Sumf1		Vom2r3	Mtap		Olr315	Lyzl6
Map2k4	Setmar		Sval1	LOC306079					Mark1	Try4		Ccdc179	Fgf9		Aadacl2	Siah3
Tfap2b	Sts		Twist1	Htatsf1					Rapgef2	Mccc1		Fancb	Reep3		Elovl6	Cd99
Actbl2	Ropn1		Lmx1a	LOC499565					Pgr15l	Chst9		Hs3st5	Cdk14		Mfsd14b	Slc9c1
Mir31	Msantd4		Nalcn	Vstm2b					Scgb1b24	Fam199x		Dnajc21	LOC500877		Scp2d1	Dock9
Arhgap24	Otor		Birc2	Jam3					Acmsd	Steap4		Gpr149	Cyp4a2		Dpy19l4	Atg4c
Anapc10	Olr561		Larp7	Vta1					Olr1652	Abca15		Samd12	Plaat1		Olr1092	Tmprss2
Mir872	Ube2e2		Eif3el1	Dpys					RT1-CE6	Calm2		Acmsd	Cyp2c24		Zfr	Plscr4
Olr485	Kcnk13		Abca15	Hccs					RGD1307621	Fcgr2a		Sntn	Acat2		Tug1	St8sia4
Gng12	Scfd1		Dcn	Klhl9					Arhgap20	Olfml2b		Prl3d2	Naglt1		Mtap	Grb14
Cntnap5c	Prss1		Selenok-ps2	Btf3					Vom2r69	Pgr		Scel	Hgf		Ctsm	Disp1
Spin1	Tmem154		Pde4b	Slco1a5					Cyp26b1	Tbx15		Ppp4r3a	Mir465		Fbxo33	Arsk
Olr1249	Mfsd1		Pde1a	Olr365					Cntn3	Ect2		Ubxn2a	Cetn1		Gnl3l	Rab7a
Runx1t1	Elk1		Sav1	Kcnj11					Dcaf12l1	Olr1265		Mir155hg	Slc22a24		Ndst3	Atp6ap1l
Crh	Klhl6		Has2	RGD1306750					Hpse2	Efcab1		Lrrtm4	Rrlt		Zfp978	Tesk1
Eef1e1	Cyp2r1		Gnl3l	Pdha2					Sec23a	Stambp		Rab38	Olr178		Csnk1g3	Vom2r35
Scfd1	Fstl5		Kcnmb2	LOC500877					Rspo3	Abhd2		Traf1	Ppm1a		Rcbtb1	Ppcdc
Cox6c	Slc44a1		LOC317165	Phf8					Dse	Klhdc2		Smr3a	Iyd		Olr1475	Rcbtb1
Tprg1	Exoc3		Zwint	Sptlc3					Papss1	Stard5		Zc3h12a	Map3k4		Pcm1	Trpc3
Ripk1	Rrlt		Taar8b	Kctd16					LOC685157	Cp		Faf1	Scgb1b30		Sav1	Zfp641
Vipr2	Shq1		Myh11	Reg1a					Pkn2	Ppm1a		Mak	Cyp2b3		Ly6e	Mageb18
Lig4	Mrgprb13		Tmprss11g	Pax3					Vgll2	Plekhb2		Edn3	Xkr4		Rnd3	Olr398
Dock11	S100a7l2		Cyp4v3	Slc21a4					Foxp2	Rbms1		Sult1c2a	Olr606		Fosl2	Gja1
Sntb1	Mcpt8		Agbl4	Cct8					Qrfpr	Fgf14		Adgrl2	Sumf1		Ext1	Prcp
Robo4	Mapkapk3		Tars	Tnfsf4					Cisd2	Prkacb		Zfhx4	Tmem45al		Cts7	Sstr1
Fam3c	Vom2r43		Scg2	Steap1					Rasgrp1	Zfat		Klrb1c	Stard5		Olr1266	Slit1
Olr845	LOC498084		RGD1309748	LOC100363423					Mettl25	Kl		Vom2r59	RGD1306063		Tmem45al	Chm
Pex5l	Olr1142		Triml2	Fam71d					Olr11	Tiprl		Vom2r16	Chst9		Hmcn1	Hepacam2
Zkscan3	Angpt2		Selenop	Isl1					LOC681325	Olr304		Adh6a	Nap1l3		Angptl1	Atp23
Otor	Gspt2		Mir205	Tsku					Mir124-2	Gpr22		Pdlim5	Grpr		Ptprt	Olr754
Slc16a2	LOC499565		Ankrd44	Ly49si2					Pccb	Zkscan8		Ptprq	Snca		LOC317165	Eda
Axin2	LOC681325		Rrlt	Ppm1a					Kif2b	Olr828		Phka1	Olr1537		Tmeff2	Shisa2
Swap70	Cabp5		Grik2	Zfp386					Zfp37	Pou3f4		Gba3	Cenpc		Npbwr1	Zfp362
Hook3	Ano6		Slc7a11	Foxa1					Bmper	Ppp2r1a		Tgm3	Exoc4		Olr1652	Pip4p2
Serpinb10	Txnl1		Btg3	Rprm					Olr390	Lmbrd2		Spopl	Plscr4		Serpina3m	St3gal1
Tmem47	Tram1l1		Cftr	Tlr8					Pigm	Fam76b		Phex	Gpr22		Pla2g16	LOC100363193
Tmem68	St3gal5		Cerk	Zfp763					Dsg3	Dpys		Mms22l	Sycp1		Slco1a5	Mir193b
Psgb1	Arhgap12		Apob	Frmpd4					Txn1	Disp1		Urb1	Psip1		S100g	Aadacl2
Adck1	Shroom4		Wdr37	Lekr1					Tacstd2	Nlgn1		Brinp1	Aadat		Mmp10	Tenm3
Prmt6	Atp23		Zfp347	Scfd2					Zfand6	Gpr158		Olr1070	Setsip		Igfbp7	Ctsm
Mir592	Siglec5		P2ry1	Pkhd1l1					Zfand5	Slc4a7		Rn18s	MGC94199		Mir205	Olr139
Foxa1	Dtx4		Shroom4	Mat2b					Snx18	Tyr		Cyp2r1	Ccng1		Rps29	Atic
Cckar	Prss23		Gabra6	S100vp					H2afb3	Neurod6		Nrip3	Phyhipl		B3gat1	Nectin3
Olr636	Slc6a14		Ctnna2	Cdyl					Olr1442	Kcne5		Slain2	Kl		Mis18bp1	Camk4
Aspm	Mageb4		Adgrl2	Mir184					RGD1306063	Sav1		Pax8	Cpa3		Myom2	Fam13a
Ddi1	Ctnna2		Pik3c2g	Nnt					Hira	Asah2		Obp1f	Mcoln2		Ust5r	Npbwr1
Kcnab1	Moxd2		Urb1	Adam5					Vom2r58	Gabrg1		Golt1b	Cacul1		Sult1c3	Actrt2
Inhba	Naa30		Eif5	Bdnf					Adcy8	Coq7		Nkapl	Tbpl2		Plcxd3	Col3a1
Acox1	Neil3		Erbb4	Cpa6					Fshr	Mir466d		Olr203	Lepr		Lao1	RGD1563104
Arhgap12	Pabpc2		LOC498084	Triqk					Hsp90ab1	Smarca2		Aspm	Gpr143		Klhl29	Ccdc89
Frg1	Olr577		Tram1l1	Dlg3					Akirin2	Cgm4		Gramd2b	Nlgn1		Lratd1	Phf3
Arl5a	LOC108348453		Tmem67	Serpinb11					Dpp4	Olr745		Sh3kbp1	Gpr158		Skap1	Vom1r105
Sgk1	Smoc2		Nox4	Tfap2b					Mir592	Xkr9		Cftr	Mtmr7		Mark1	Pth
Lyst	Spopl		P22k15	Zfp347					Thoc2	Opn5		Hace1	Siah3		Eci3	Cyp2j3
Fpr1	Rgs18		Nkx2-6	Nat1					Olr392	RGD1562485		Fnip1	Necab1		Mblac1	Robo2
Fgf5	Olr396		Neil3	Areg					RT1-CE4	Rps4x-ps1		RGD1561226	Tgds		Nup35	Adgrl4
Olr1250	Ccdc179		Aqp4	Arrdc4					Siglec5	Mdfic		RGD1562515	LOC100125384		Sec23a	Pcdh17
Dync1i1	Tbx15		Slc25a2	Meis2					Nufip1	Phf8		Piwil4	Olr1601		Mir30d	Fer
Cntn4	Cenpc		Slc7a3	Csmd1					Pbk	Polr3k		Kcnk9	Clul1		Begain	Lrp2bp
Spetex-2D	Olr139		Dhodh	Slco1a6					Actl9	Mab21l2		Tmem178b	Gabrg1		Bmper	LOC688765
Zc3h12a	Vom1r55		Sptssb	Hspa12b					Cabcoco1	Dad1		Dpp4	Opn5		Rnf217	Plcxd3
Edn3	Mir873		Serpinb11						Suclg2	Pitpnb		Clu	Heph		Txn1	Rdh14
Pgm2	Lao1		Slc7a13						Nr4a3	Rnd3		Cngb3	Mir759		Cerk	Mctp2
Shroom4	Ptger4		Epb41l4a						Chrna7	Scn7a		Astn2	Olr338		Ankrd44	Rcor2
Slc4a7	Negr1		Iars						Olr34	Sh2d4b		Golim4	Fgfrl1		Vom2r58	Lyst
Olr657	Mir652		Prss2						Timm9	Olr179		Lce1m	Mterf1		Tsen15	Isl1
Aadacl2	Rspo3		Klhl4						Mtap	Fpr1		Sult2a6	Schip1		Exoc4	Olr745
Grem2	Mir222		Olr816						Isoc1	Abt1		Cacul1	Stard3nl		Ccdc175	Zfpm2
Slc25a26	Mir350		Tmc1						Naalad2	Zic3		Mapk4	Eif5		Cbr1	Crim1
Epsti1	Olr1565		Pla2g16						Nlrp4a	Grb14		Vrk2	Vom2r53		Trhde	Stk32a
Klhl4	Ankra2		Olr403						Slc25a2	Paqr9		Txn1	Gria4		Olr1565	Tspan13
Hmgb2l1	Alx1		Olr217						Oxgr1	Olr1365		Zfp978	Olr1126		Psma1	Cyp2s1
Tmtc4	Adgrg7		Clec2d						Col1a2	RGD1306750		Olr141	Tex13c		Thoc2	Hecw1
Fndc1	RGD1309291		Scgb1d4						Trem2	Cand1		Rbmx2	Scn7a		Gdap2	Wipf3
Ascc3	Gna14		Pgrmc2						Gabrg1	Gpr12		Col3a1	Epc2		RT1-CE4	Ttc30b
Adss	Gsta6		Mir759						Plscr4	Gdap1		Mir363	Olr179		Olr1052	Acot12
Tsku	Camk4		Fhdc1						Kcns3	Npbwr1		Paqr9	Abca5		Clmp	Mir344g
Ugt8	Ahrr		Ddit4l2						Celf4	Krtap16-5		Mt4	Olr349		Utp23	Dyrk2
Sri	March1		Cop1						Rxfp1	RGD1561226		Arl5b	Klhl4		Ripor2	Nap1l3
Cop1	Caap1		Nuf2						Prex2	Prmt6		Mis18bp1	Krtap16-5		Ccdc81	Sinhcaf
Csnk1g3	Gpr12		Scfd1						Smarca2	Fzd4		Rhox7	Mir384		Ctsd	Cpb1
Snx29	LOC317456		Ctsc						Fign	Pam		Uba2	Hsf2		Uqcrc2	Pex2
Robo1	Jam3		Spopl						Mak	Ppp2r2b		Hgf	Nebl		Rapgef2	Bdnf
Gpr22	Plac8		Olr995						Cd55	Sp8		Lrrc69	Pigm		Nlrp4a	Vom1r90
Foxb1	Pcsk5		Trem2						Ndufs6	Kel		UST4r	Mecom		Tmem106b	Ly49i3
Hdgfl1	Rprm		Arl6ip6						Fggy	Thumpd1		Arrdc4	Cdadc1		Slc35f1	Olr1166
Nkx2-6	Poteg		Ccdc89						Dipk2a	Hmgn5b		Exoc2	LOC100360049		Serinc1	Rspo2
Rdh14	Btg1		Zfp709l1						Robo4	Cdadc1		Svs3b	Foxa1		Acat2	Spopl
Vnn3	Six3		Meis2						Adamtsl3	Rnf219		Nsmce2	RGD1560028		Olr11	Trpc5
Sinhcaf	Olr448		Scp2d1						Lgals5	Mir448		Plrg1	Stim1		Plscr4	Wdr75
Rdh13	Dusp21		Azi2						Spin1	Klf12		Vom2r42	Akr1e2		Tomm70	Robo4
Olr132	Abca13		Klhdc2						Slc7a11	Scfd1		Slc30a9	Marcks		Angpt2	Negr1
Grm1	Vkorc1l1		Alas2						Tmem171	Vom1r13		Sfrp2	Samsn1		RGD1562608	Sox2
Lsamp	Dimt1		Olr1145						Hcn1	Dhx35		Rassf9	Acvr1		Cyp51	Cdc7
Ripk2	LOC498971								Rnd3	Stim1		Stx18	Ctsm		Slco6d1	Defb30
Fbxo32	RGD1562515								Bnip1	Cblif		Rngtt	Tomm70		Efhc2	Foxa1
Rrlt	Pcdh17								Usp11	Gcc2		Hsfy2	Apba2		Pgr15l	RGD1563302
Lrrc69	Grem2								Peg12	Acvr1		Zfp52	Thsd7b		Akirin2	LOC680200
Lrguk	Commd3								Olr677	Olr17		RGD1359290	Slc9c1		Btbd10	Xkr4
Fbxo43	Olr816								Adam4	Trim9		Ythdc1	RGD1560146		Pbk	Hao1
Sdr42e1	Olr1652								Myo9a	Twist1		Rab12	Aqp4		Klre1	Olr1539
Ppp2r1a	Tshr								Slc2a2	Olr816		Cysltr2	Selenow		Cntnap4	Nkx2-6
Spink5	Mccc1								Hiatl3	Mir361		Spef2	Ift57		Pcdh7	Marcks
Aadac	Olr1271								RGD1564865	Cpa3		Ahr	Fbxo43		Tsc22d2	Tbl1x
Tas2r143	Lrp2bp								Mid1	Gpr1		Zeb2os	Fbxl7		Chek2	Adam5
Zmynd11	Mir3565								Wnt5b	Il10		Fam181b	Olr901		Ndufs6	Rpusd4
Aoah	Chia								Plaat1	Gramd2b		Psma1	Frmpd4		Tmem171	Lrrc49
Olr396	Dad1								Gask1b	Pclaf		Mgat4c	Ophn1		Olr1765	Zfp608
Aldoart2	Slain2								Lrba	Kcna4		Meox2	Olr1265		Lmbrd2	Cyp3a18
Lrrc40	Vps37a								Galc	Cyp4a2		Ccser1	Cct8		Slc28a2	Mms22l
Malrd1	Lekr1								RGD1563104	Eda		Pou6f2	Tnfsf4		Mxi1	Tlr4
Arsk	Anxa1								Plac8	Pramef8		Slc28a2	Elovl6		Dmac1	Fgf13
Glra4	Ostf1								Arrdc4	Krtap1-5		Adck1	Ceacam3		LOC498368	Tll1
Nuf2	Pkia								Cryz	Cyp2c7		Prkcq	Atic		Fbxl12	Sfrp4
Olr203	Crh								Myh11	Olr330		Pabpc2	Pgm2		Olr1460	Adamtsl3
Neil3	Hibch								Kcnmb2	Sema3c		Zfp955a	Hcn1		Adgrl2	Cers4
Pde1a	Triqk								Col5a2	Manf		Gp2	Kcnj3		Gpr174	Ralgps2
Hmgn3	Atxn7l3b								LOC689840	Tnfsf4		Acot12	Abhd8		Prl8a9	Gabrb1
Oxgr1	Csn1s1								Arhgap26	Olr448		Mid1ip1	Xkr9		Arrdc4	Ppargc1a
Klrb1c	Olr1660								Tars	Ext1		Dtx3l	Slc7a14		Ect2	Atg14
Zcchc9	Sri								Mgat4c	Ube2e2		Akt3	Il36a		Mab21l2	Lmo7
Tmx4	Gdf6								Ephb2	Olr1155		Arl4a	RGD1359108		Rexo1	Pde12
Met	LOC100363289								Prim2	Pgr15l		Olr23	Cxcr4		Mrps30	LOC689713
Samsn1	Pex2								Tbx15	Lao1		Pip5k1b	Cpamd8		Smad3	Ubxn2a
Olr927	Ankrd7								Rnf32	Rasgrp3		Isoc1	RT1-CE4		Edn3	Pdcd6ip
Olr79	Fpr1								Trim42	Cyp2c12		Ehf	Hsp90ab1		Ankrd7	Irak1bp1
Mrgprx2l	Slit1								Smad3	Kcnh5		Fndc3a	Gabrp		Klhl9	Tent5a
LOC688765	Serpinb11								Magee1	Brs3		Rnls	Mark1		UST4r	Mir361
Adam26a	Cyp2c12								RGD1564599	Slc25a26		Fmr1	Olr304		Cysltr2	LOC102557319
Fmr1	Gjb5								Vom2r42	Spopl		Krtap1-5	LOC682870		Celf4	Robo3
Sptssb	Prokr2								Myom2	Rasgrp1		Pln	Brinp1		Kcnmb2	Zfp37
Mms22l	Fzd4								Lratd1	Mir344i		Kbtbd8	Rps4x-ps1		Mgat4c	Cxcr3
Pip5k1b	Olr1286								Ly86	Sox6		Tent5a	Aptx		Lmo7	Rergl
Mgat4c	Hpgds								Runx1t1	Trim52		Tfap2d	Rgs3		Krt16	Capza2
Slc10a1	Irak4								MGC108823	Abhd8		Pgr15l	Olr126		Msl3l2	LOC499136
	LOC100271845								Trpc5	Cct8		Lnpep	Olr563		Cyp4a8	Ascc3
	Tmem47								Olr365	LOC688765		Atxn7l3b	Hdx		Gk	RGD1566099
	Phf8								Arl6ip6	Txndc5		Cpa3	Zp3r		Maea	Brs3
	Stk32b								Rassf9	Slc7a14		Agtr1a	Vegfc		Myh11	Olr1096
	Atic								Irx1	Rnf24		Olr17	Cyss		Vps37a	Lin7a
	Olr1128								Spetex-2D	Smarcad1		Dusp21	Camk1d		Socs6	Mir505
	Reg3b								Mcc	Qrfpr		P22k15	Fgf7		G6pc3	Olr518
	Olr217								Cyss	Ptprk		Hao1	Olr1068		Tnc	Dsc3
	Rnf24								Twistnb	Nlrp6		Slit1	Corin		Fgf20	Glra1
	Arf5								Zfp347	Cpamd8		Spag6	Krtap1-5		Smc1a	Naglt1
	Slc30a9								Amer1	RT1-CE4		Mageb5	Mrgprb5		B3gnt6	Calhm5
	Commd6								Snx16	Mrpl32		Gja1	Fam71e2		Pcdhac1	Pak1
	Olr905								Gnl3l	Mark1		Mfap4	Slc44a1		Hira	RGD1359290
	Bend5								Sox4	Pde1a		Srgap2	Spef2		Xiap	Pla2g4a
	Lamtor4								Zfp52	Atp6ap1l		Vom2r43	Ednrb		Adam26a	Pde1c
	Aebp2								G6pc3	Arhgap28		Ube2v2	Htr1a		Slc2a2	St8sia2
	Cyp26b1								Fut8	Aptx		Ptgdr	Dpys		Capns1	Zkscan3
	Malrd1								Stxbp5	Mreg		Rnf115	Gk		Alg10	Ahr
	Cpped1								Vwa3a	LOC102557319		Tbck	Olr1662		Rab11fip2	Olr1338
	Prex2								Magea4	Olr126		Mpdz	Fah		Adam4	Olr995
	Tas2r107								Dpy19l1	Optn		Stau2	Raph1		Vom2r54	Vom2r46
	RGD1562485								Sult1c3	Lsm5		Tmem68	Vom2r41		Prrg1	Fgf14
	Sos2								Actr3	Calcr		Parn	Faf1		Tspan5	Timm21
	Pgr15l								Pcm1	Thsd7b		Mir465	Plxdc2		Mir872	LOC499565
	Zfp799								Pamr1	Vstm2b		Tshz3	Gfm1		LOC682870	Mid1ip1
	Olr1162								Ano6	Olr664		Ccl4	Dmac1		Ddit4l2	Ebf1
	Irs2								Triml2	Thoc1		LOC683313	Smad3		Snx16	Stk39
	Robo2								Oma1	Tnfsf15		Cldn3	Kbtbd8		Oma1	Pkhd1l1
	Tbx18								Sostdc1	Cyp51		Olr1733	Prag1		Vom1r60	Olr1084
	Rab14								Olr1679	Kcnj11		Atp1b4	Zwint		Gba3	Zfp518a
	Dclre1c								Plppr5	Camk1d		Ddx18	Tnfaip2		Epc2	Top2b
	Zkscan8								Mir31	Snca		Corin	Ewsr1		Pglyrp4	Rnf24
	Rgs3								Gabrd	Cers4		Zfp131	Cyp2j10		Sspn	Asip
	Mir448								Mecom	Zfand5		Doxl1	Avpr1a		Atp1b4	Rfx7
	Csmd1								Atp6v1h	Adgrg7		Olr139	Atp6ap1l		Rb1cc1	Epm2a
	Pgr								Mmp3	Pcdh17		Ryr2	Atp1b1		Trim9	Obp1f
	Lrba								Taar8b	Htatsf1		Pglyrp4	Pik3c3		Jun	Aff1-as1
	Krtap16-5								Dimt1	Olr1505		Fgf13	Prim2		Adcy2	Rpl10a
	St3gal4								Nedd4	G6pc3		Alg10	Ebf1		Tspyl1	Txn1
	Mir184								Pof1b	Stag3		Robo3	Nostrin		Slc5a8	Jrkl
	Cd47								Mxi1	Cd70		Cyp4a2	Bmper		Ppfia2	Olr1073
	Vom2r25								Olr1555	Arhgap20		Hiatl3	Lingo2		Fgfrl1	Utp23
	Spag6								Adad1	Ppcdc		Scn7a	RGD1563104		Ptges3l1	Cpq
									Vom2r54	Fxn		Ly49i3	Pid1		Triml2	Pax8
									Mir363	LOC103695172		Nt5c3a	Rdh14		Far1	Smoc2
									Nps	RT1-A2		Snca	Coq7		Htr1f	Amph
									Magi1	Olr178		Tug1	Slco1a5		Irs1	Zc3h8
									LOC500028	Tsc22d2		Slf1	Mbnl3		Plxna2	Stambp
									Mrpl32	Dmac1		LOC100365773	RGD1309748		Jrkl	Cyp7b1
									Trim9	Ncoa1		Mir652	Thoc2		Hdgfl1	Bet1
									Cgm4	Grm8		Vom1r90	LOC685157		Mrpl32	Olr1286
									LOC691083	Msantd4		Sox4	Tmem30a		Sdhaf3	Mir155hg
									Sspn	Htr1a		Tdrd3	Abhd2		MGC108823	Olr1551
									Olr403	Mir3084c		Fundc1	Slc5a7		Nlrc4	Olr365
									Adam26a	Cst7		Abcc2	Fgd4		Vom1r13	LOC259245
									Sumf1	Vegfc		Ebf1	Hdgfl1		LOC100125384	Aspm
									Bcl2a1	Ednrb		Cpped1	Mtpap		Slc9c1	Il21
									Clybl	Cftr		Isl1	Nr4a3		Ppm1j	Olr352
									Olr1381	Mcc		Rspo2	Siglec5		Ly86	App
									LOC682870	Gfm1		Hmgb1	Olr1475		Zmynd11	Adh6a
									Gcc2	Crygf		Frem2	Rpl10a		Phf8	Pdlim5
									Cahm	Cd99		Irak1bp1	Begain		Zfp709l1	Fgf7
									Gpatch2	LOC689316		Magebl1	Pls3		Cst7	Ccdc173
									Pbx1	Zwint		Mir361	LOC691895		Tmem126b	Ptprq
									Fam71e2	Fam98a		Acss3	Eef2kmt		Mrgprx2l	Ctdspl2
									Olr1278	Gabra1		Scfd2	Ahi1		Hmx3	Foxg1
									Rwdd1	Avpr1a		Olr1381	B3gat2		Olr352	Brinp1
									LOC100125384	Foxp2		Nectin3	Olr326		Vrk2	Ilvbl
									LOC498084	Dock9		Adam28	Lilrc2		Efemp1	Tpbg
									Zkscan8	Nkx2-6		Edem1	Vom2r63		Cyp4v3	Cnksr2
									Lonrf3	Kcnh7		Mllt3	Cbln2		Muc15	Mettl15
									Heca	Nostrin		Olr1092	Mir872		March1	Gemin6
									Plbd1	Dusp1		Rab7a	Tox		Vamp7	Nsmce2
									N6amt1	Pik3c2g		Rcbtb1	Olr233		Wnt5b	Dpys
									Paqr9	RGD1560324		Adgrl4	Cd55		LOC689770	Tnfsf15
									Drd1	RGD1563104		Tll1	Slc4a7		Ntrk3	Prl4a1
									Reg3b	Pid1		Lrp2bp	Sema3c		Cyp2c13	Mllt3
									Epha7	Ankra2		Nfatc2	Wnt7a		Gbp4	Crip1
									Hmx3	Trib2		Pou3f4	Prkn		Slitrk3	Slitrk6
									Efemp1	Ncald		Tle4	Olr1162		Nedd4	Epha5
									Cyp4v3	Elovl6		Polr3k	Olr1286		Slc1a3	Rasal2
									Muc15	Hdgfl1		Cyp26b1	Prss3		Btbd3	Med22
									Slc5a8	Vom1r105		Lonrf3	Hs6st3		Olr1250	Pou3f2
									Fat3	Mir759		Tacr1	Slc25a21		Hcrtr2	Kirrel3
									Ripk2	Lhfpl2		Utp23	Ifna1		Nr5a2	Amer1
									Cyp2c13	Rprm		Cttnbp2	Olr1376		Slc25a2	M6pr
									Ankrd50	Olr1075		LOC691215	Olr8		Gns	Zmynd11
									Src	Olr1475		Wdr35	Poteg		LOC303448	Aldh7a1
									LOC688765	Epsti1		Mir344i	Amph		Lrp2bp	Ptdss1
									Olr1250	LOC691895		Smc1a	Clu		Acot12	Neto1
									Foxb1	Vom2r40		Ubap2	Tas2r107		Psgb1	Pclaf
									Dkk1	Slc4a10		Mcpt9	Wscd1		Zeb2os	F9
									Rnf24	Kif2a		Muc15	Fibin		Tll1	Ccnd2
									Mir344i	Tm2d1		Rspo3	Slco6d1		Vom2r35	Ifna2
									Mir759	Kcnk10		Plcl1	St18		Il1rl2	Naa30
									Lrp2bp	Kif2b		Olr1155	Vstm2b		Mir708	Prss1
									Elmo1	LOC259245		Aadat	Ube2e2		Cyp3a23/3a1	Prl8a9
									Gemin8	Agmo		Olr1143	Bcl2l10		Nup155	Myo7a
									Zswim5	Gbp4		Disp1	Bcl2a1		Heatr1	Rbm46
									Cyp3a23/3a1	LOC681544		Mfsd1	Mir873		Cyp2j3	Ercc8
									Gtpbp4	Crnde		Rxfp1	Vom1r105		Cdk19	Trim44
									Nup155	Ccer1		Mir344g	Cyp4f5		Ccny	Cd244
									LOC682102	Stk32a		Shh	Myh9l1		St8sia3	Vom2r41
									Adgre1	Tox		Otx2	Lonrf3		Tapbpl	Vom1r39
									Pax8	Mfsd1		Scgb3a2	Elmo1		Cyp4f5	Mreg
									Vrk2	Gria4		Olr735	Prl4a1		Olr367	LOC102550394
									Gba3	Clhc1		Pard3b	LOC360933		Mlf1	RGD1562515
									Olr205	Nxph1		Eif1ax	Dlg3		RGD1564865	Msl3
									Cdk14	Stk3		Sostdc1	S100g		Mbd2	Setmar
									Rps29	Tmem68		Plaat1	Otub2		Mir653	Nr2f2
									Olr1557	Rpusd4		Prss23	Acadl		Adgre1	Arhgap20
									Msl3l2	Tctex1d1		Lyzl6	Mir295-2		Slc27a6	Eif2s3y
									Ccny	Mir146a		Zranb2	Slc16a2		Rnf24	Epc2
									St8sia3	Prom1		Zfat	Serpinb11		Ano6	Scn3a
									Slc17a6	Ifna1		Efhc2	Zkscan3		Mir592	Magea4
									Angptl1	Olr1601		Lgals5	Kif2a		Sinhcaf	Klhl9
									Gabrp	Poteg		Stfa2l1	Olr1070		Pcdha1	Gp2
									Btbd10	Gtpbp4		Car2	Hibch		Mir2985	Sbk1
									Ptprr	A1bg		Ptprz1	Lilrb3a		Akr1c12	Adam4
									Maea	LOC100910304		Tmem30a	Htr4		MGC94199	Cdyl
									Sinhcaf	Gramd1b		Slc2a3	Ptprr		Klf12	Fam181b
									Exoc2	Cyp2s1		Etnk1	Pgrmc2		Pkn2	Cenpn
									Sh2d4b	Zfp347		Samsn1	Mir3588		Mir17	Sil1
									Tsc22d2	Plcxd3		Lypd1	Gdf10		Chrm3	MGC94891
									Lsm5	Gsta6		Cdk5rap2	Lrrn1		Olr17	Efemp1
									Ubap2	Olr741		Hepacam2	Itm2a		Inhba	Lrrc69
									Ythdc1	Peli2		Klrd1	Adam4		Heca	Mfng
									Cts7	Elk1		Tnfrsf19	Klf5		Vps39	C1qtnf7
									Vps39	Robo2		Cyp2c12	Dhx36		Sox4	Lrrn1
									Il36a	Bcl2l10		Fshr	Ss18		Chn1	Arrdc4
									Gpr22	Tigd2		Celf4	Klra17		B3galt1	Phactr2
									Gp9	Akt3		Olr384	Htr1f		LOC689840	Olr1507
									Ahr	Nfatc2		Ropn1	Wac		Ext2	Smarca1
									Mex3b	Olr905		Smurf1	LOC252890		Mir146a	Mir31
									Olr303	Olr411		Vom2r5	Oma1		Mbnl3	Orc5
									Fcgr2a	Ca8		Dhx35	Utp20		LOC500702	Sdr42e1
									Mbd2	Ceacam3		LOC100271845	Clhc1		Hjv	Cd55
									March1	Vom1r9		Ddi1	Olr1551		Dpp10	Nkapl
									Olr16	Lonrf3		Trpc3	Upp2		Xrcc4	Defb40
									Mir137	Prl4a1		Snx29	Tmeff2		Il36a	Rngtt
									Prkacb	Nnt		Otor	Slc25a32		Reg3b	Commd6
									Dpp6	Tll1		Tarsl2	Prl3d2		Rpl10a	Ptprt
									Cngb3	Prkd1		Tfap2b	Isl1		Rdh14	Nlrc4
									Cacul1	Mir384		Mitf	Clec2d2		Olr1381	Bmper
									Spink6	Angpt1		Tmem114	Igsf21		Znrd1as	Klra17
									Rpl7a	Nsmce2		Ppp2r1a	Mn1		Rgn	Gjb5
									Slc4a1ap	Acat2		Rcn2	Dcdc5		Olr239	Nat1
									Angptl3	Mir295-2		Plscr4	Gmpr		Lrriq3	Swap70
									Nlrp4	Slc16a2		Ptprk	Slc12a7		Mir137	Olr1391
									Olr1472	Ctsc		Map6d1	Irs2		Hcn1	Olr390
									Nrxn3	Eif5		Zkscan8	Mccc1		Slpil3	Esr1
									Mfsd1	Serpinb11		Apc	Lmcd1		Smurf1	Wdr54
									Olr1365	Ntan1		Fam3c	Npbwr1		Phf3	Irak4
									Rtl8a	Olr349		Tead1	LOC100362690		Nsd1	Stag3
									Dbf4	Hibch		Ptp4a1	Crygf		Olr1049	Clcn4
									Samsn1	Eef2kmt		Olr1121	LOC688765		Rab7a	Fam71e2
									Cpn2	Tas2r107		Lpin1	Mdh1b		Rpl7a	Skap1
									Abhd8	Ptprr		Pbk	Olr352		Aasdhppt	Slc38a4
									Pabpc2	Lrba		Chek2	Zfp518a		Vom2r26	Myom2
									Zmat3	Mcpt3		Syt1	Pclaf		Nlrp4	Scp2
									Spink13	Lrrn1		Hccs	Mrpl1		Olr747	Sts
									Tmem45al	Olr1512		Dock11	Ccng2		Angptl3	Ndst3
									Mpdz	Ss18		Scgb1d4	Prxl2a		Bend5	Slit2
									Golt1b	LOC252890		Tox3	Olr639		Zswim5	Nup155
									Cysltr1	Triqk		Mbd2	Thbs2		Lhfpl1	Gdf6
									Tfap2a	Utp20		C6	Nlrp6		LOC360933	H2afb3
									Olr1733	Slc7a13		Nr2f2	Fzd8		Zmat3	Plod2
									Spr	Olr1551		Krt16	Magea4		Ptger4	Gpc5
									Ptgdr	Zfp521		Slc7a11	Krcc1		Cdk14	Adra1a
									Tox	Nefl		Agmo	Map6d1		RGD1565725	Poteg
									Jun	Ctsd		Serpinb10	Fank1		Olr1645	Mtmr7
									Necab1	Folh1		Tmprss11b	Pitx2		Gata6	Kcnc4
									LOC314140	RT1-CE2		Glra4	C1d		Cysltr1	Slc22a25
									Sp8	Prl3d2		RGD1566099	Gabrb2		Arntl	Hpgds
									Stc1	Isl1		Sugct	Tsc22d2		Tfap2a	Cyp2c13
									Olr434	Clec2d2		Clstn2	Cyp3a18		Camk1d	Ppp4r2
									Zdhhc15	Gemin6		RGD1309748	Gpr12		Stk38	Mir1298
									Ppcdc	Bcat1		Ppwd1	Phka1		Reg3g	Grm8
									Hmgb2l1	Cyss		Sntb1	Zfp458		Clec4a2	Eml5
									Eif5	Mettl15		LOC100362690	Olr1301		Ythdc1	Iyd
									Prp15	Trpm4		Fastkd3	Sult1c2a		Armc1	Tox
									Shh	Scgb1d4		Kif2a	Tbl1x		Gpr50	Elmo1
									Olr206	Tmem38b		Rpusd4	Adh6a		Tlr8	Mir363
									Hdgfl1	Tspan5		Ascc3	Kcnh7		Cenpj	Acod1
									Pcdhb21	Pax1		Xpnpep1	Rxylt1		Cep44	Olr407
									Tbpl2	Prex2		Slco6d1	Commd8		Gimd1	Amn1
									Vom1r17	Selenbp1		Mrps30	Wbp4		Necab1	Galnt4
									Nedd1	Mdh1b		Ntrk3	Skap1		Rngtt	Slc38a5
									Olr239	Vrk2		Fam205c	LOC500990		Gls	LOC314140
									Scfd1	Olr1767		Zdhhc15	Olr434		RT1-CE6	Abt1
									Camk2d	Zfp518a		Gabrg1	Nxph1		Hmgb2l1	Prxl2a
									Olr1070	Mrpl1		Zfp763	Slc4a10		Plaat1	Sptlc3
									Grem2	Olr639		Zmpste24	Tnmd		Sval1	Neurod1
									Panx1	Ckap4		Tas2r143	LOC499136		Tle4	Mmp3
									Kcnq5	LOC100363423		Elk1	Enpp6		Col1a2	Fastkd2
									Ophn1	Jade3		Lmo7	Kcnip2		Tnfsf11	Tgds
									Olr352	Spef2		Plscr5	Mir3565		Med22	RT1-T24-1
									Olr1073	Cpne4		Fam199x	Ly86		Vwa3a	Zcchc9
									Bbx	Ndufaf4		Mycbp2	Tbx15		LOC314140	Olr233
									Sox6	Olr1555		Olr403	Tigd2		Kcnj11	Vom2r43
									App	Map4k3		Gdf7	Dcaf4		Vom2r42	Olr1485
									Mir483	Mir17		Mcpt1	Olr278		Rtl8a	Olr1664
									Ccng2	Atp1b4		Cyp3a23/3a1	MGC114246		Isoc1	Mrps36
									Vom2r53	Mrgprb5		Grxcr1	Rbms1		Marcksl1	Rasgrp1
									Hccs	Sec31a		Slc6a14	Tead1		Nedd1	Got2
									Dnajc21	Olr558		Mterf1	Gp2		LOC689600	Necab1
									Gpr143	Zp3r		Gria4	RGD1306441		Gtpbp4	Vom2r40
									Cblif	Il36a		Pla2g16	Myt1l		Mir652	Hmgcr
									Dis3l2	Olr1172		Spred1	LOC691215		Dsc3	Mab21l2
									Fzd4	Vom2r41		RGD1565725	Nkx2-6		Olr392	Tlx2
									Lsamp	Siglec5		Adcy2	Gabrd		Vom2r17	Olr1093
									Cyp51	Dpp4		Olr1316	Nfatc2		Plppr1	Tmem45al
									Olr1093	Pik3c3		Gata6	Cdk5r1		Capza2	Mir759
									Stambp	Afdn		Cpamd8	Pou6f2		Arf5	Arf5
									Slc7a14	Ubqln2		Adamts5	Tnfrsf8		Col1a1	Rgr
									Zfp18	Pcdh15		Faslg	Vom2r25		Cpb1	Nrip3
									Ppp3r1	Cxcr3		Smcp	Txnl1		Dyrk2	Neto2
									Klhl25	Large1		Spr	Grik1		Gabrd	Stard6
									Lmo4	Gsta1		Brms1l	Zfp362		Cyp26b1	Adgrg5
									Prkcq	Olr522		Olr1226	Trim9		Olr1505	Nadk2
									F13a1	Tbl1x		Ripk2	Dusp1		Slc2a3	Olr672
									Hey2	Olr1662		Olr387	Efhc2		Abcb7	Tmem87b
									Dad1	Pcdhb21		Vcan	Scg2		Hs3st1	Olr563
									Tarsl2	Klra17		Olr479	Zfp347		Nufip1	Zfp347
									Fosl2	Glra1		Cdon	Ugt2b1		Tmtc4	Dock11
									Eif3el1	Irx5		Adamts1	Slit1		Ptgdr	Pde1a
									Mapkapk3	Olr1096		Gpr33	Nnt		Paqr9	Tex47
									Cckar	Olr1610		RGD1564865	Il1f10		Olr1160	Kcnc2
									Wbp4	Olr51		MGC108823	Bms1		Nkapl	Olr1620
									Zcchc7	Igfbp3		Dcn	Virma		Lmo4	Snx2
									Sval1	Mepe		Plcz1	Brs3		Foxg1	Pth2r
									Pou2af1	Tug1		Pcsk5	Acnat2		Lgsn	Pid1
									Adgrl2	Kcnip2		Elovl6	Ccdc27		Dnajc21	Slc5a8
									Serpina3m	Prrx1		LOC681544	Slco1a2		Hey2	Mcpt1
									Mageb4	Mllt10		Rp9	Olr1250		Dad1	Olr1108
									Shroom4	Mmp16		Olr126	Trim59		Slc7a13	Zkscan8
									Esr1	Nr0b1		Trh	Nphp4		Fbxo43	Napg
									Gls	Adam28		Npepl1	Apol9a		Mapkapk3	Pik3r1
									Acox1	RGD1560146		Arhgap24	Zic3		Pigm	Tfb1m
									Ppp4r2	Msl3		Cth	Spink13		Olr1734	Kif2b
									Phf8	Ano6		Btbd9	Daw1		Cbln2	Cep44
									Robo2	Tead1		Avpr1b	Ctsc		Nphp3	Oas1i
									Coq7	Rab11a		Serinc1	Cyp3a23/3a1		Sirt5	Ccng2
									Nrsn1	Mtap		Cpne8	Olr1092		Rnf146	Ccdc68
									Impg1	Hsfy2		Clec14a	Sntb1		Hao1	Map2k6
									Plod2	Ahi1		Klre1	Olr1610		Ebag9	Olr315
									Cntnap4	Syt10		Heatr1	Sbk1		Mfap4	Dcdc2c
									Ext1	Fzd5		Msantd4	Mir3556a		Foxp1	Tcp1
									Olr51	Nuak1		Heca	Sult2a6		Prex2	Fbxo43
									Mir344b-3	Olr1394		Pold3	Vom2r68		Ercc8	Ripk1
									Spock3	Olr1286		Prl5a2	Hdhd5		Zfp131	Optn
									Ugt8	Prxl2a		Gcc2	Maged2		Htr1a	Adgrg7
									Tmtc4	Bhlhe22		Ly6i	Alas2		Fut9	Pkia
									Areg	Mal2		Olr582	Sertad4		Stambp	Il1rap
									Cdo1	Il1f10		Rps29	Foxp1		Olr1539	Pamr1
									Tbck	Olr1070		Htr1a	Olr1423		Olr657	Olr1162
									Yy1	Gins1		Pde12	Olr1564		Ptp4a1	Clec2d
									Slc38a4	Vom2r25		Stxbp4	RGD1564770		Lrrtm3	Map6d1
									Klf12	Mxi1		Papss1	RGD1565059		Esr1	Ccer1
									Flrt3	Grik1		Abca15	Prickle2		Cyp2j10	Lig4
									Cd48	Pip4p2		Tbpl2	Atp1b4		Sox6	RGD1562608
									Pde1c	Zfp362		Mir876	LOC100365773		Abca13	Olr205
									Cebpd	Bbx		Grem2	Tmc8		Mir344g	Efr3a
									Abt1	Snw1		Atp1b1	Wdr1		Zfp458	Mir1912
									Mapk15	Pls3		Prokr2	Svs3b		Mex3b	Htr7
									Mcoln2	Olr203		Ebag9	LOC103695172		Nrsn1	Olr8
									Olr1641	Olr1376		Art2b	F13a1		Pitrm1	Cxcr4
									Plpp2	Thoc2		Stard3nl	Tec		Mcoln2	Nlrp6
									Ica1l	St8sia2		Slco1a6	Ptdss1		Hdx	Olr1767
									Dkc1	Gp2		Cntn4	Olr788		Plpp2	Mir325
									Olr126	Commd8		Lsamp	Mrps36		Ugt8	Cpn2
									Acss3	Olr365		Naalad2	Pik3r1		Chmp3	Mab21l1
									Alas2	Pde10a		Fstl5	Slc7a13		Cdo1	Pbx1
									Mir184	Mir3588		Ceacam11	Ostf1		Yy1	Cox6c
									Dmac1	Prokr2		Qrfpr	Igfbp3		Kcnab1	Olr16
									Doxl1	Lgsn		Musk	Plpp2		Ins2	Oxsm
									Zfp978	Gimd1		Drd1	Cep83		Lepr	Vom2r67
									Olr79	Lrrn3		Marcks	Prp15		Cdk5rap2	Olr697
									Sec31a	Ccdc175		LOC691083	Vom2r67		Olr51	Afg1l
									LOC306079	Elac2		Wdr78	Pcdh17		Tmem68	Olr1058
									Adss	Atoh1		Sptssa	Olr51		Acadl	Lmo4
									Klhl6	Lamc1		Siglec5	Twist1		Ubap2	Zic3
									LOC100362690	Oma1		LOC102546391	Vom2r65		Wbp4	Atxn7l3b
									Pum3	Fuca2		Fah	Lao1		Mir363	LOC689316
									Ctsc	Mrps36		Mir678	Mir3585		Ddx1	Lrrc7
									Olr823	Commd3		Gls	Mllt10		Olr1226	Zfp93
									Mcpt9	Ppic		Gsta6	Plekhb2		Fam228a	Acvr1
									Mir872	Ifna2		Fras1	Gulp1		Acss3	Arhgap26
									Tas2r144	Slc9c1		Amer1	Yy1		Kcnd2	Steap1
									Vegfc	Lilrb3b		Mb21d2	Pip4p2		Zcchc7	Gabra6
									Prss23	Tacstd2		Dusp10	Atp2c2		Noct	Tph2
									Zeb2os	Glrx3		Src	Tsen15		Kazn	Trpc7
									Epb41l4a	Rbm46		Slc7a3	Bmp15		Spata4	RGD1308878
									Vom1r9	Mir3556a		Mcm4	Gja1		Rxfp1	LOC259244
									Cd300lf	Tenm2		Olr1512	LOC102550394		Ccser1	Ugt8
									Lrrc7	Tshz3		Thsd7a	Vom2r13		Plrg1	Niban1
									Yipf7	Hdhd5		Nfia	Aadac		Trim44	Ano6
									Elovl6	Ptgfr		Mup4	Vom2r62		Eif5	Stxbp4
									Folh1	Pkia		Axin2	Kif2b		Stxbp6	Cahm
									Lrrc1	LOC100365773		Vamp7	Gpr33		Coq7	Fam71d
									Nkapl	Olr1292		Commd6	Armc1		Ropn1	Vom2r25
									Trpm4	Olr747		Olr1164	Pou2af1		Cd48	Fzd5
									Ivl	Mn1		Vom2r32	Cpped1		Iba57	Ptgdr
									Clec4a2	Irak4		Abca5	Ascc3		Mir466d	Man1a2
									Tmc1	Alg14		Ednrb	Olr1292		Map3k4	Furin
									Bcl11b	Vom2r67		Bdh2	Pip5k1b		Mterf1	Olr1271
									Uri1	RGD1565059		Klf12	Mir17		Adcy8	Acnat2
									Arf5	Atic		Rdh13	Cyp51		Ppm1d	Sv2b
									Tprg1	Il5ra		Klf4	Mapk4		Adss	Rxylt1
									Olr1162	LOC100363521		Pi15	Dclre1c		Brinp1	Mapk4
									Bex1	LOC498971		Map2k4	Vom2r58		Cabp5	Cabcoco1
									Zranb2	Marcksl1		Ptges3l1	Papola		Olr1538	Jam3
									Tbl1x	Mir873		Dync1i1	Adam5		Mir3597-2	Clcn5
									Frem2	RGD1561552		Usp11	Trpm4		Mir384	Yy1
									Mms22l	Cd300lf		Cxxc4	Bend5		Mc2r	Gng12
									Vom1r60	Rtn4		Fbxl7	Ndufs4		Cul3	Utp18
									Ap1s3	Trim59		F13a1	Vom2r6		Olr479	Ccn6
									Crygf	Fopnl		Hif1a	Akt3		Olr303	Zfp131
									Xpnpep1	Olr1660		Vegfc	Arhgap26		Otor	Cgm4
									Tspan5	Cep83		Cenpj	Vps39		Vom1r39	Slc28a2
									Vom2r41	Olr1297		Olr729	Ctsd		Dkc1	Iba57
									Fank1	Fah		Cblif	Ccn6		Vom1r103	RGD1309291
									Prokr2	Fancb		Rab11fip2	Slc24a3		Ddi1	Adcy8
									Fgf7	Zfp846		Steap4	Lgals5		Atg14	Pou2af1
									Ebag9	Sult1c2a		Wdr37	Trak1		Dse	Hsp90ab1
									Slc2a3	Pop4		Chst9	Rps4y2		Chchd3	Sulf1
									Olr1657	Dhx36		S100vp	Olr796		Rxylt1	Trim21
									Uqcrc2	MGC94199		Pdha2	Atp2b1		Sostdc1	LOC498084
									Csnk1g3	Kirrel3		Ppcdc	Ccdc175		Ctsc	Zp3r
									Nmnat3	LOC691215		Cabp5	Nup155		Gpr143	Olr1339
									Scn1a	Gabrd		Mir17	Sulf1		Epb41l4a	Olr1428
									Tlr8	Postn		Rtn4	Pabpc2		Stau2	Kyat3
									Vom2r25	Olr542		Slc21a4	Fam76b		Cd300lf	Mecom
									Pcdhb8	Dkk1		Nphp4	Inhba		Chmp7	Megf10
									Thumpd2	Nap1l2		Rps4y2	Psmd14		Ccnl1	Tktl1
									Furin	Defb30		Eif3el1	Rgs1		Nfatc2	Ly96
									Cdyl	Pold3		Fermt1	C1qtnf7		Mpdz	Zfp799
									Cntn4	Asb9		Olr1071	Zmpste24		Zfpm2	Trpm4
									Stard3nl	Hmx3		Thumpd2	RGD1564614		Cyp7b1	Prkd1
									Cdh20	Il1rap		RGD1566134	Nmur2		Oxgr1	B3gat1
									Slc25a26	Tsen15		Pard6g	Pfkfb1		Ptf1a	Arl6ip6
									RGD1564380	Mir124-2		Prl7d1	Olr1164		Ankra2	Slc5a7
									Olr395	Mir872		Frg1	Stk32a		Oxsm	Bdh2
									Gsta6	Actrt2		Dram1	Utp23		Cyp2c12	RGD1562747
									Cyp2c12	Map6d1		Rcor2	Abcc2		Bcl11b	Tspan5
									Olr199	Aadac		Olr747	Cdh13		Tmc1	Prag1
									Adam28	Vom2r62		Rpl7a	Irak1bp1		Cahm	Pramef8
									Dph6	Armc1		Impg1	Agps		Folh1	Sema6d
									Fah	Pigk		Acadl	Afdn		Sbf2	Phf8
									Olr557	Ascc3		Gsdmc	Nr0b1		Olr448	RT1-CE4
									Cdk5rap2	Ugt8		Tprg1	Fbxo22		Cd226	Ube2e2
									Hcrtr2	Adpgk		Tpbg	Nsmce2		Peli2	Ccnl1
									Ccn6	Sspn		Cct8	Ca8		Ap1s3	Pgr15l
									Epc2	Utp23		Cisd2	Olr996		Tbl1x	Adarb1
									Mepe	Hs6st3		Bend5	Panx1		Usp11	Grm7
									Pde12	Bmper		Sp8	Cckar		Robo4	Pcdhac1
									Rapgef5	Vom2r58		Zbtb10	Commd6		Gabra2	Gfm1
									Hook3	Wfdc6b		Ext2	Arrdc4		Rgs3	Araf
									Stk26	Clec2d		Pax3	Cryz		Txndc5	Gpr22
									Ccser1	Sox5		Hjv	Olr1664		Scn1a	Lrrc63
									Aldoart2	Adam4		Nufip1	Mgat5b		Olr387	Akr1c12
									Tmx4	Psmd14		Il1rl2	Vps13a		Mllt10	Lsm6
									Mitf	Tnfaip2		Krtap7-1	Hspa12b		LOC499565	Cyp11b3
									Smarcad1	Olr563		Mir124-2	Strada		Zc3h8	Lmbrd1
									Mir3597-2	Cox6c		Trim42	Grem1		S100vp	Sspn
									Hepacam2	Il13ra2		RGD1565844	St3gal4		Hacd4	Cdc42ep3
									Kcnh7	C1d		Mepe	Cldn34a		Ppp3r1	Unc5cl
									Tnmd	Tec		Tspan12	Crbn		Thumpd2	Mir652
									Pex5l	Tcf3		LOC306079	Atp6v1h		Scfd1	Nsmaf
									Tspan13	Gulp1		Crtc1	Elmod1		Pcdhb8	Olr636
									Kcne5	Olr750		Ly6e	Mcpt9		LOC691083	Irx1
									Aebp2	Tex36		Rbm20			LOC100910945	Slpil3
									Mir708	Nup155		Cyb561			Olr1376	LOC499541
									Olr517	Olr1164		Vom2r13			Otub2	Ddx1
									Ube2v2	Slit1		Mdh1b			Ivl	Mllt10
									St18	Olr79		Vwa3a			Manf	Rfx3
									Fgf20	C1qtnf7		Ckmt2			Slc25a26	Reg3b
									Akt3	Sema3d		Gabrd			Fbxo32	Klhl6
									Mc2r	Arhgap26		Sel1l			Usp1	Lhfpl2
									Olr724	Dclre1c		Commd8			Iars	Mir1247
									Tmem114	Mgat5b		LOC100363423			Olr199	Olr1079
									Clhc1	Hspa12b		Zmat3			Mmp3	Nr4a3
									Smr3a	Ostf1		G2e3			Stard3nl	Ugt2b1
									Spef2	Olr517		Tsku			Fgf14	Gramd1b
									Eid2b	Vom2r6		Klhl14			Pex5l	Wbp4
									Fgf5	Olr1766		Fgf9			Pde12	LOC100910304
									Map3k1	Lgals5		Larp7			Scube1	Mir448
									Pak1	Hspa1b		Pccb			Fpr-rs3	Fn1
									Lilrb3b	RGD1562871		Pex5l			Trim21	Olr741
[truncated: 105 more rows]

## Sheet: CHG pathway analysis
List of top 10 differentially methylated pathways in each contrasts for CHG methylation
	Category	Term	p-value	Genes
AC-YC-hypo	GOTERM_CC_FAT	GO:0043005~neuron projection	5.13374e-09	TXN1, CHRM2, CYFIP1, CHRM3, APP, FRMPD4, CRTC1, CTNND2, FMR1, REG1A, STMN2, STMN4, HNMT, SLC8A1, CDH8, RGS2, HTR7, OPHN1, BASP1, KIF5C, NRCAM, EPHB2, EPHB1, GLUL, LZTS1, ANKS1B, SCN1A, EPHA5, KIRREL3, EPHA4, MAP2K4, EPHA7, CXADR, MAGI2, CASK, GABRG2, ADCYAP1, AR, SLC5A7, STIM1, AMPH, GPM6A, KLHL14, CHRNA7, MYCBP2, SLC1A3, PIK3R1, LIN7C, HIF1A, RTN4, CALCR, BRINP1, FLRT2, FLRT3, MAP2, NPBWR1, SYND…
	GOTERM_BP_FAT	GO:0030182~neuron differentiation	1.46838e-08	CYFIP1, APP, STMN2, STMN4, IKZF1, HS6ST1, PREX2, SOX2, GJA1, HTR7, EPHB2, EPHB1, SOX4, CDK5RAP2, CDON, ABT1, EPHA5, EPHA4, EPHA7, SOX11, ACSL4, UNC5D, MYO7A, DKK1, ISL1, ADGRB3, WDPCP, PRKCQ, AGTR2, PRKD1, KIF20B, EPHA3, GPM6A, BEX1, FOXG1, MYCBP2, ARX, SHOX2, PCDH15, GATA3, HIF1A, UGT8, FLRT2, FLRT3, MAP2, RDH13, ATG7, FZD1, JUN, BCL11B, LRRN3, NR2F1, SMARCA1, GDF6, PBX1, MANF, GDF7, EXT1, GRIN3…
	GOTERM_BP_FAT	GO:0007399~nervous system development	1.46838e-08	CYFIP1, APP, STMN2, STMN4, ADARB1, IKZF1, HS6ST1, PREX2, SOX2, GPR173, GJA1, HTR7, OPHN1, AKT3, ZC3H12A, EPHB2, SOX6, PRKACB, EPHB1, SOX4, CDK5RAP2, CDON, ABT1, EPHA5, EPHA4, EPHA7, RBFOX1, SOX11, ACSL4, UNC5D, MYO7A, DKK1, ISL1, ADGRB3, WDPCP, PRKCQ, AGTR2, PRKD1, KIF20B, EPHA3, GPM6A, BEX1, FOXG1, MYCBP2, ARX, SHOX2, PCDH15, GATA3, PCDH19, HIF1A, UGT8, PPP3R1, FLRT2, FLRT3, MAP2, SYNDIG1, ALX1,…
	GOTERM_BP_FAT	GO:0007416~synapse assembly	1.57e-08	GPM6A, APP, STAU2, NRXN1, NRXN3, EFNA5, PCLO, FLRT2, SLITRK2, LRRTM3, CDH2, FLRT3, LRRTM4, SLITRK4, LRRTM1, SLITRK3, SLIT1, SLITRK6, SYNDIG1, SLITRK5, DRD1, EPHB2, EPHB1, LINGO2, ACTR3, KIRREL3, EPHA7, LRRN3, CADM1, BDNF, TPBG, NTRK3, MAGI2, WNT5A, ADGRB3, IL1RAPL1, UBE2V2, ADGRL2, ADGRL3
	GOTERM_BP_FAT	GO:0048699~generation of neurons	1.57e-08	CYFIP1, APP, STMN2, STMN4, IKZF1, HS6ST1, PREX2, SOX2, GPR173, GJA1, HTR7, EPHB2, EPHB1, SOX4, CDK5RAP2, CDON, ABT1, EPHA5, EPHA4, EPHA7, SOX11, ACSL4, UNC5D, MYO7A, DKK1, ISL1, ADGRB3, WDPCP, PRKCQ, AGTR2, PRKD1, KIF20B, EPHA3, GPM6A, BEX1, FOXG1, MYCBP2, ARX, SHOX2, PCDH15, GATA3, HIF1A, UGT8, FLRT2, FLRT3, MAP2, HMGB2L1, RDH13, ATG7, FZD1, JUN, BCL11B, LRRN3, XRCC4, NR2F1, NR2F2, SMARCA1, GDF6…
	GOTERM_BP_FAT	GO:0051094~positive regulation of developmental process	7.31406e-08	FOXA1, CYFIP1, CRTC1, FMR1, REG1A, STMN2, CBLB, IKZF1, SLC8A1, MYLK3, RIMS2, SOX2, GJA1, FGF7, CYSLTR1, HTR7, CYSLTR2, FGF9, ZC3H12A, TNFSF11, IL12A, EPHB2, SOX6, EPHB1, CDON, ACVR1, EPHA4, OSR2, MSX2, OSR1, HGF, MAGI2, WNT5A, SOX11, DKK1, ISL1, FOXP2, FOXP1, ADCYAP1, AR, SFRP4, ADGRB3, UBE2V2, AGTR2, PRKD1, KIF20B, EPHA3, PKDCC, BEX1, PAXIP1, MAGED1, FOXG1, CHRNA7, ARX, SHOX2, GATA6, PIK3R1, GAT…
	GOTERM_BP_FAT	GO:0000904~cell morphogenesis involved in differentiation	2.01089e-07	FOXA1, CYFIP1, APP, CTNND2, FGFRL1, PREX2, CDH2, KIF5C, NRCAM, EPHB2, EPHB1, LZTS1, EPHA5, ACVR1, EPHA4, EPHA7, MSX2, WNT5A, UNC5D, MYO7A, DKK1, ISL1, FOXP1, AR, CLDN3, LMX1A, ADGRB3, PLA2G10, WDPCP, EPHA3, FOXG1, ARX, MYCBP2, SHOX2, TACSTD2, PCDH15, SLC1A3, STC1, GATA3, EFNA5, HIF1A, RTN4, PPP3R1, FLRT2, FLRT3, MAP2, BTBD3, PLXNA2, ALX1, OTX2, LRRC4C, ATG7, S100A10, SMAD2, SMAD3, BCL11B, LRRN3, …
	GOTERM_CC_FAT	GO:0097458~neuron part	4.38355e-07	CYFIP1, APP, FRMPD4, STMN2, STMN4, HTR7, OPHN1, EPHB2, EPHB1, GLUL, SCN1A, ANKS1B, EPHA5, EPHA4, EPHA7, CXADR, ACSL4, MYO7A, GABRG2, AR, SLC5A7, GPM6A, PDE1C, PDE1A, MYCBP2, PCDH15, PIK3R1, HIF1A, FLRT2, FLRT3, MAP2, NPBWR1, SYNDIG1, STXBP5, APOB, ATG7, TRPM4, FZD1, BCL11B, CADM1, MAGEE1, CADM2, LNPEP, SMARCA2, GRIN2B, ZWINT, PEX5L, GRIN3A, FAT3, PAM, CALM2, PCSK2, GABRB3, ROBO2, NRP1, PCSK1, ROB…
	GOTERM_BP_FAT	GO:0009719~response to endogenous stimulus	5.34505e-07	CYFIP1, APP, PRSS1, PID1, STMN2, CBLB, AQP4, FGFRL1, GPR173, GJA1, HTR7, STS, SCP2, NAMPT, AKT3, PDK4, TRIM24, SOX6, PRKACB, PTGDR, ACVR1, EPHA5, ANDPRO, PAQR9, ACOD1, SOX11, DKK1, ISL1, GABRG2, AR, SFRP4, RRAGB, PRKCQ, AGTR2, EPHA3, CFTR, URI1, STXBP4, GATA6, LYPD1, STC1, PIK3R1, GATA3, HIF1A, RGD1562638, FLRT2, FLRT3, MAP2, SI, CYP2B1, APOB, ATG7, FZD1, JUN, NR2F1, LNPEP, NR1D2, NR0B1, NR2F2, T…
	GOTERM_CC_FAT	GO:0031226~intrinsic component of plasma membrane	1.38935e-06	CHRM2, CHRM3, STEAP4, IRS1, AQP4, SLC4A4, SLC8A1, CDH8, CDH6, GJA1, CYSLTR1, HTR7, CYSLTR2, MAEA, KLRE1, EPHB2, EPHB1, SCN1A, CDON, EPHA5, ACVR1, EPHA4, EPHA7, KCNH5, KCNH7, KCNH8, SLC6A15, SLC6A14, ATP1B4, ATP1B1, GABRG2, TM4SF1, SLC5A7, SLC5A8, FOLH1, STIM1, KCNQ5, PLPP2, EPHA3, MRGPRX2L, LOC685157, SLC22A2, CHRNA7, KCNE5, TACSTD2, CHRNA9, FPR1, SLCO1A6, RASAL2, EFNA5, KCNV1, DPP6, C6, FLRT2, F…
AC-YC-hyper	GOTERM_BP_FAT	GO:0051963~regulation of synapse assembly	9.88783e-09	NLGN1, STAU2, NRXN1, NRXN3, IL1RAP, EFNA5, THBS2, FLRT2, SLITRK2, LRRTM3, LRRTM4, SLITRK4, LRRTM1, SLITRK3, SLIT1, SLITRK6, SYNDIG1, SLITRK5, PDLIM5, EPHB1, LINGO2, EPHA7, LRRN3, MUSK, TPBG, NTRK3, WNT5A, ADGRB3, UBE2V2, LRRN1, ADGRL2, CBLN2, ADGRL3
	GOTERM_BP_FAT	GO:0030182~neuron differentiation	9.88783e-09	STMN2, STMN4, IKZF1, HS6ST1, TSKU, PREX2, SOX2, GJA1, HTR7, EDNRB, EPHB1, SOX4, CDK5RAP2, SOX5, ABT1, EPHA5, EPHA4, EPHA7, SOX11, UNC5D, MYO7A, DKK1, ISL1, KEL, ADGRB3, WDPCP, AGTR2, PRKD1, KIF20B, EPHA3, GPM6A, BEX1, FOXG1, ARX, SHOX2, PCDH15, GATA3, HIF1A, UGT8, FLRT2, MAP2, PROM1, ATG7, FZD1, GRXCR1, JUN, BCL11B, LRRN3, NR2F1, SMARCA1, GDF6, PBX1, MANF, GDF7, EXT1, GRIN3A, LRRN1, FAT3, FAT4, E…
	GOTERM_BP_FAT	GO:0048699~generation of neurons	9.88783e-09	STMN2, STMN4, IKZF1, HS6ST1, TSKU, PREX2, SOX2, GPR173, GJA1, HTR7, EDNRB, EPHB1, SOX4, CDK5RAP2, SOX5, ABT1, EPHA5, EPHA4, EPHA7, SOX11, UNC5D, MYO7A, DKK1, ISL1, KEL, ADGRB3, WDPCP, AGTR2, PRKD1, KIF20B, EPHA3, GPM6A, BEX1, FOXG1, ARX, SHOX2, PCDH15, TWIST1, GATA3, HIF1A, UGT8, FLRT2, MAP2, HMGB2L1, PROM1, ATG7, FZD1, GRXCR1, JUN, BCL11B, LRRN3, XRCC4, NR2F1, NR2F2, SMARCA1, GDF6, PBX1, MANF, G…
	GOTERM_BP_FAT	GO:0051094~positive regulation of developmental process	9.88783e-09	FOXA1, CRTC1, FMR1, REG1A, STMN2, CBLB, OTP, IKZF1, IL1RAP, SLC8A1, MYLK3, RIMS2, SOX2, GJA1, CYSLTR1, HTR7, CYSLTR2, FGF9, ZC3H12A, ENPP2, TNFSF11, SOX6, EPHB1, SOX5, ACVR1, EPHA4, OSR2, MUSK, MSX2, OSR1, HGF, IGFBP3, MAGI2, WNT5A, SOX11, DKK1, ISL1, FOXP2, FOXP1, ADCYAP1, AR, SFRP4, ADGRB3, UBE2V2, AGTR2, PRKD1, KIF20B, ZFPM2, EPHA3, PKDCC, BEX1, PAXIP1, TSHZ3, MAGED1, FOXG1, CHRNA7, ARX, SHOX2…
	GOTERM_BP_FAT	GO:0007399~nervous system development	9.88783e-09	STMN2, STMN4, ADARB1, IKZF1, HS6ST1, TSKU, PREX2, SOX2, GPR173, GJA1, HTR7, EDNRB, AKT3, ZC3H12A, SOX6, PRKACB, EPHB1, SOX4, CDK5RAP2, SOX5, ABT1, EPHA5, EPHA4, EPHA7, RBFOX1, NKX2-6, MUSK, SOX11, UNC5D, MYO7A, DKK1, ISL1, KEL, ADGRB3, WDPCP, AGTR2, PRKD1, KIF20B, EPHA3, GPM6A, BEX1, FOXG1, ARX, SHOX2, PCDH15, TWIST1, GATA3, PCDH19, HIF1A, UGT8, PPP3R1, FLRT2, MAP2, SYNDIG1, ALX1, HMGB2L1, PROM1,…
	GOTERM_BP_FAT	GO:0050807~regulation of synapse organization	1.33792e-07	NLGN1, FRMPD4, STAU2, NRXN1, NRXN3, IL1RAP, EFNA5, THBS2, FLRT2, SLITRK2, LRRTM3, CDH2, LRRTM4, SLITRK4, LRRTM1, SLITRK3, SLIT1, SLITRK6, SYNDIG1, SLITRK5, CTNNA2, PDLIM5, EPHB1, LINGO2, IL10, EPHA7, LRRN3, MUSK, TPBG, NTRK3, WNT5A, DKK1, ADGRB3, UBE2V2, LRRN1, ADGRL2, CBLN2, ADGRL3
	GOTERM_CC_FAT	GO:0043005~neuron projection	3.71988e-07	TXN1, CHRM2, CHRM3, FRMPD4, CRTC1, CTNND2, FMR1, REG1A, STMN2, STMN4, HNMT, ELK1, SLC8A1, CDH8, RGS2, HTR7, BASP1, KIF5C, NRCAM, EPHB1, GLUL, LZTS1, ANKS1B, SCN1A, EPHA5, KIRREL3, EPHA4, MAP2K4, EPHA7, CXADR, MAGI2, CASK, GABRG2, ADCYAP1, AR, STIM1, PGR, AMPH, GPM6A, KLHL14, TSHZ3, CHRNA7, SLC1A3, PIK3R1, LIN7C, HIF1A, RTN4, CALCR, BRINP1, FLRT2, MAP2, NPBWR1, VTI1A, SYNDIG1, KCNN2, DRD1, ATG7, B…
	GOTERM_CC_DIRECT	GO:0005886~plasma membrane	4.36368e-07	OLR657, SLC4A1AP, RXFP1, FGFRL1, PREX2, GPR173, GJA1, HTR7, LIPI, ZC3H12A, AKT3, OLR664, OLR542, PRKACB, OLR403, OLR886, OLR522, CXADR, UNC5D, DKK1, GABRG3, GABRG2, AR, PRKD1, AGTR2, OLR411, OLR410, SKAP1, OLR651, OLR558, OLR557, MTMR1, OLR677, OLR434, OLR1096, LYPD1, PCDHA1, OLR561, PROM1, OLR563, FZD1, OLR304, GSDMC, OLR303, AFAP1L1, FZD5, GPR12, FZD4, LRBA, GP2, NFATC2, TMEM192, LNPEP, EIF5, F…
	GOTERM_CC_DIRECT	GO:0030054~cell junction	1.652e-06	GABRB3, CHRM2, CHRM3, GABRB2, GABRB1, TENM2, PTPRR, FMR1, GRIK1, GRIK2, TMEM47, RIMS2, TRIM9, GJA1, PCLO, LRRTM3, BASP1, LRRTM4, LRRTM1, NAMPT, HMCN1, EMB, LZTS1, CDK5RAP2, ANKS1B, GRID2, CXADR, KCND2, MUSK, LOC498368, GABRG3, GABRG2, GABRG1, VAMP7, LRRC7, AMPH, FBP2, NLGN1, CTBP2, CHRNA7, NRXN1, CXCR4, CD99L2, MFF, DPP4, GLRA1, GLRA3, SV2B, VTI1A, SYNDIG1, SLC17A6, XIRP2, DMD, STXBP5, PDLIM5, GA…
	GOTERM_CC_DIRECT	GO:0045211~postsynaptic membrane	1.652e-06	GABRB3, CHRM2, CHRM3, GABRB2, NLGN1, GABRB1, TENM2, CHRNA7, FMR1, GRIK1, GRIK2, LIN7C, GRM3, GLRA1, GLRA3, GRM7, LRRTM3, LRRTM4, LRRTM1, GRM8, P2RY1, SYNDIG1, DMD, PDLIM5, LZTS1, MPDZ, GABRD, GRIA3, ANKS1B, GRIA4, GABRA2, GABRA1, GABRP, EPHA7, GRID2, KCND2, MUSK, GABRG3, GABRG2, GABRG1, CNKSR2, GRIN3A, LRRC7, KCNMA1, MET, PICALM
AC-MC-hypo	GOTERM_CC_FAT	GO:0043005~neuron projection	1.31008e-08	TXN1, CHRM2, CYFIP1, CHRM3, FRMPD4, CRTC1, CTNND2, FMR1, REG1A, STMN2, STMN4, ABAT, HNMT, CLU, ELK1, SLC8A1, CDH8, RGS2, HTR7, BASP1, KIF5C, NRCAM, EPHB1, GLUL, LZTS1, ANKS1B, SCN1A, EPHA5, KIRREL3, EPHA4, MAP2K4, EPHA7, CXADR, MAGI2, CASK, GABRG2, ADCYAP1, AR, SLC5A7, STIM1, AMPH, GPM6A, KLHL14, TSHZ3, CTTNBP2, CHRNA7, MYCBP2, SLC1A3, PIK3R1, LIN7C, HIF1A, RTN4, BRINP1, FLRT2, MAP2, NPBWR1, VTI1…
	GOTERM_BP_FAT	GO:0007399~nervous system development	8.66459e-08	CYFIP1, MYT1L, STMN2, STMN4, ABAT, ADARB1, IKZF1, HS6ST1, TSKU, SOX2, GPR173, GJA1, HTR7, EDNRB, AKT3, ZC3H12A, SOX6, PRKACB, EPHB1, SOX4, CDK5RAP2, CDON, EPHA5, EPHA4, EPHA7, RBFOX1, NKX2-6, MUSK, SOX11, UNC5D, MYO7A, ISL1, ISL2, SFRP2, ADGRB3, WDPCP, PRKCQ, AGTR2, KIF20B, EPHA3, GPM6A, BEX1, FOXG1, MYCBP2, ARX, SHOX2, PCDH15, TWIST1, PCDH19, HIF1A, UGT8, PPP3R1, FLRT2, MAP2, SYNDIG1, ALX1, HMGB…
	GOTERM_CC_DIRECT	GO:0045211~postsynaptic membrane	1.25898e-07	GABRB3, CHRM2, CHRM3, GABRB1, TENM2, CLSTN2, FMR1, GRIK1, GRIK2, GRM3, GRM7, LRRTM3, LRRTM4, LRRTM1, GRM8, LZTS1, ANKS1B, EPHA7, GRID2, KCND2, MUSK, GABRG3, GABRG2, GABRG1, CNKSR2, LRRC7, KCNMA1, MET, CHRNA7, LIN7C, GLRA1, GLRA3, PTPRZ1, P2RY1, SYNDIG1, DMD, SRGAP2, PDLIM5, MPDZ, GABRD, GRIA3, GRIA4, GABRA2, GABRA1, GABRP, GABRA6, MAGEE1, GRIN3A, DLG3, PICALM
	GOTERM_BP_FAT	GO:2000026~regulation of multicellular organismal development	4.77851e-07	PGLYRP4, CYFIP1, SLC46A2, STMN2, CBLB, IKZF1, SOX2, GPR173, GJA1, HTR7, EDNRB, ZC3H12A, TNFSF11, IL12A, SOX6, PRKACB, EPHB1, CDK5RAP2, CDON, ACVR1, EPHA4, EPHA7, RBFOX1, CXADR, MUSK, SOX11, UNC5D, ISL1, AR, SFRP4, INPP4B, ISL2, SFRP2, ADGRB3, WDPCP, AGTR2, KIF20B, EPHA3, PAXIP1, BEX1, MAGED1, FOXG1, SHOX2, GATA6, TWIST1, PIK3R1, HIF1A, C6, FLRT2, MAP2, SYNDIG1, ALX1, HMGB2L1, PROM1, ATG7, FZD1, J…
	GOTERM_BP_FAT	GO:0051094~positive regulation of developmental process	4.77851e-07	FOXA1, CYFIP1, CLSTN2, CRTC1, FMR1, REG1A, STMN2, CBLB, IKZF1, SLC8A1, MYLK3, RIMS2, SOX2, GJA1, FGF7, HTR7, CYSLTR2, FGF9, ZC3H12A, TNFSF11, IL12A, SOX6, EPHB1, CDON, ACVR1, EPHA4, OSR2, MUSK, MSX2, OSR1, HGF, IGFBP3, MAGI2, WNT5A, LIG4, SOX11, POU3F2, ISL1, FOXP3, FOXP2, FOXP1, ADCYAP1, AR, SFRP4, SFRP2, ADGRB3, UBE2V2, AGTR2, KIF20B, EPHA3, PKDCC, BEX1, PAXIP1, TSHZ3, MAGED1, FOXG1, CHRNA7, AR…
	GOTERM_BP_FAT	GO:0048699~generation of neurons	4.77851e-07	CYFIP1, STMN2, STMN4, IKZF1, HS6ST1, TSKU, SOX2, GPR173, GJA1, HTR7, EDNRB, EPHB1, SOX4, CDK5RAP2, CDON, EPHA5, EPHA4, EPHA7, SOX11, UNC5D, MYO7A, ISL1, ISL2, SFRP2, ADGRB3, WDPCP, PRKCQ, AGTR2, KIF20B, EPHA3, GPM6A, BEX1, FOXG1, MYCBP2, ARX, SHOX2, PCDH15, TWIST1, HIF1A, UGT8, FLRT2, MAP2, HMGB2L1, RDH13, PROM1, ATG7, FZD1, GRXCR1, JUN, XRCC4, NR2F1, NR2F2, SMARCA1, GDF6, PBX1, GDF7, EXT1, GRIN3…
	GOTERM_BP_FAT	GO:0030182~neuron differentiation	4.97394e-07	CYFIP1, STMN2, STMN4, IKZF1, HS6ST1, TSKU, SOX2, GJA1, HTR7, EDNRB, EPHB1, SOX4, CDK5RAP2, CDON, EPHA5, EPHA4, EPHA7, SOX11, UNC5D, MYO7A, ISL1, ISL2, SFRP2, ADGRB3, WDPCP, PRKCQ, AGTR2, KIF20B, EPHA3, GPM6A, BEX1, FOXG1, MYCBP2, ARX, SHOX2, PCDH15, HIF1A, UGT8, FLRT2, MAP2, RDH13, PROM1, ATG7, FZD1, GRXCR1, JUN, NR2F1, SMARCA1, GDF6, PBX1, GDF7, EXT1, GRIN3A, FAT3, FAT4, EZH2, GABRB3, ROBO2, ROB…
	GOTERM_BP_FAT	GO:0007416~synapse assembly	8.51816e-07	GPM6A, CLSTN2, STAU2, NRXN1, NRXN3, EFNA5, PCLO, FLRT2, SLITRK2, LRRTM3, CDH2, LRRTM4, SLITRK4, LRRTM1, SLITRK3, SLIT1, SLITRK6, SYNDIG1, SLITRK5, DRD1, EPHB1, LINGO2, KIRREL3, EPHA7, MUSK, BDNF, TPBG, NTRK3, MAGI2, WNT5A, ADGRB3, IL1RAPL1, UBE2V2, ADGRL2, CBLN2, ADGRL3
	GOTERM_BP_FAT	GO:0000904~cell morphogenesis involved in differentiation	1.03191e-06	FOXA1, CYFIP1, CTNND2, TSKU, FGFRL1, CDH2, KIF5C, NRCAM, EPHB1, LZTS1, EPHA5, ACVR1, EPHA4, EPHA7, MSX2, WNT5A, UNC5D, MYO7A, POU3F2, ISL1, FOXP1, AR, ISL2, SFRP2, CLDN3, LMX1A, ADGRB3, PLA2G10, WDPCP, EPHA3, FOXG1, CUL3, ARX, MYCBP2, SHOX2, TACSTD2, PCDH15, SLC1A3, STC1, TWIST1, EFNA5, HIF1A, RTN4, PPP3R1, FLRT2, MAP2, PLXNA2, ALX1, OTX2, SRGAP2, LRRC4C, ATG7, S100A10, SMAD2, SMAD3, FZD4, SMURF1…
	GOTERM_CC_FAT	GO:0097458~neuron part	1.21656e-06	CYFIP1, FRMPD4, STMN2, STMN4, ABAT, ELK1, HTR7, EPHB1, GLUL, SCN1A, ANKS1B, EPHA5, EPHA4, EPHA7, CXADR, MYO7A, GABRG2, AR, SLC5A7, GPM6A, TSHZ3, PDE1C, PDE1A, MYCBP2, PCDH15, PIK3R1, HIF1A, FLRT2, MAP2, NPBWR1, VTI1A, SYNDIG1, STXBP5, PROM1, APOB, ATG7, FZD1, GRXCR1, MAGEE1, CADM2, LNPEP, SMARCA2, ZWINT, PEX5L, GRIN3A, FAT3, PAM, CALM2, PCSK2, GABRB3, ROBO2, PCSK1, ROBO3, RYR2, NRP2, GABRB1, TENM…
AC-MC-hyper	GOTERM_BP_FAT	GO:0007416~synapse assembly	6.90574e-10	GPM6A, APP, NLGN1, STAU2, NRXN1, NRXN3, IL1RAP, EFNA5, THBS2, PCLO, FLRT2, SLITRK2, LRRTM3, CDH2, LRRTM4, SLITRK4, LRRTM1, SLITRK3, SLIT1, SLITRK6, SYNDIG1, SLITRK5, DRD1, EPHB1, LINGO2, KIRREL3, EPHA7, MUSK, BDNF, TPBG, NTRK3, MAGI2, WNT5A, WNT7A, ADGRB3, IL1RAPL1, UBE2V2, LRRN1, ADGRL2, CBLN2, ADGRL3
	GOTERM_BP_FAT	GO:0050807~regulation of synapse organization	2.49456e-08	NLGN1, FRMPD4, STAU2, NRXN1, NRXN3, IL1RAP, EFNA5, THBS2, FLRT2, SLITRK2, LRRTM3, CDH2, LRRTM4, SLITRK4, LRRTM1, SLITRK3, SLIT1, SLITRK6, SYNDIG1, SLITRK5, CTNNA2, PDLIM5, EPHB1, LINGO2, IL10, EPHA7, MUSK, BDNF, TPBG, NTRK3, WNT5A, WNT7A, ADGRB3, NEDD4, UBE2V2, LRRN1, ADGRL2, CBLN2, ADGRL3
	GOTERM_BP_FAT	GO:0007399~nervous system development	2.49456e-08	APP, MYT1L, STMN2, RAPH1, STMN4, IKZF1, HS6ST1, PREX2, SOX2, GPR173, GJA1, HTR7, EDNRB, OPHN1, AKT3, ZC3H12A, SOX6, PRKACB, EPHB1, CDK5RAP2, EPHA5, EPHA4, EPHA7, RBFOX1, NKX2-6, MUSK, SOX11, UNC5D, ISL1, ADGRB3, WDPCP, AGTR2, PRKD1, KIF20B, EPHA3, GPM6A, BEX1, FOXG1, MYCBP2, SHOX2, PCDH15, TWIST1, GATA3, PCDH19, HIF1A, UGT8, PPP3R1, FLRT2, MAP2, SYNDIG1, ALX1, HMGB2L1, PROM1, APOB, ATG7, FZD1, JU…
	GOTERM_CC_FAT	GO:0043005~neuron projection	4.62893e-07	TXN1, CHRM2, CHRM3, APP, FRMPD4, CTNND2, FMR1, REG1A, STMN2, STMN4, HNMT, CLU, SLC8A1, CDH8, RGS2, HTR7, OPHN1, BASP1, KIF5C, NRCAM, EPHB1, GLUL, LZTS1, ANKS1B, SCN1A, EPHA5, KIRREL3, EPHA4, MAP2K4, EPHA7, CXADR, MAGI2, CASK, GABRG2, ADCYAP1, AR, SLC5A7, STIM1, PGR, AMPH, GPM6A, KLHL14, CHRNA7, MYCBP2, SLC1A3, PIK3R1, LIN7C, HIF1A, BRINP1, FLRT2, MAP2, NPBWR1, VTI1A, SYNDIG1, KCNN2, DRD1, ATG7, B…
	GOTERM_BP_FAT	GO:0051094~positive regulation of developmental process	2.60474e-06	FOXA1, FMR1, REG1A, STMN2, CBLB, OTP, IKZF1, IL1RAP, SLC8A1, MYLK3, RIMS2, SOX2, GJA1, FGF7, CYSLTR1, HTR7, CYSLTR2, FGF9, ZC3H12A, TNFSF11, IL12A, SOX6, EPHB1, ACVR1, EPHA4, OSR2, MUSK, MSX2, OSR1, HGF, IGFBP3, MAGI2, WNT5A, SOX11, ISL1, FOXP2, FOXP1, ADCYAP1, AR, ADGRB3, UBE2V2, AGTR2, PRKD1, KIF20B, EPHA3, PKDCC, BEX1, PAXIP1, MAGED1, FOXG1, CHRNA7, SHOX2, GATA6, TWIST1, PIK3R1, GATA3, EFNA5, …
	GOTERM_CC_DIRECT	GO:0030054~cell junction	3.15746e-06	GABRB3, CHRM2, CHRM3, GABRB2, GABRB1, TENM2, PTPRR, WDR1, FMR1, GRIK1, GRIK2, TMEM47, RIMS2, TRIM9, GJA1, PCLO, OPHN1, LRRTM3, BASP1, LRRTM4, LRRTM1, NAMPT, OSBP, HMCN1, EMB, LZTS1, CDK5RAP2, ANKS1B, GRID2, CXADR, KCND2, MUSK, LOC498368, GABRG3, GABRG2, GABRG1, VAMP7, LRRC7, AMPH, FBP2, NLGN1, CTBP2, CHRNA7, NRXN1, CXCR4, CD99L2, DPP4, GLRA3, SV2B, VTI1A, SYNDIG1, SLC17A6, DMD, STXBP5, PDLIM5, GA…
	GOTERM_CC_DIRECT	GO:0045211~postsynaptic membrane	3.15746e-06	GABRB3, CHRM2, CHRM3, GABRB2, NLGN1, GABRB1, TENM2, CHRNA7, FMR1, GRIK1, GRIK2, LIN7C, GRM3, GLRA3, GRM7, LRRTM3, LRRTM4, LRRTM1, P2RY1, SYNDIG1, DMD, PDLIM5, LZTS1, MPDZ, GABRD, GRIA3, ANKS1B, GRIA4, GABRA2, GABRP, EPHA7, GRID2, GABRA6, KCND2, MUSK, GABRG3, GABRG2, GABRG1, CNKSR2, GRIN3A, DLG3, LRRC7, KCNMA1, MET, PICALM
	GOTERM_BP_FAT	GO:0030182~neuron differentiation	5.11908e-06	FOXA1, APP, CTNND2, FMR1, REG1A, STMN2, TNC, RAPH1, STMN4, OTP, IKZF1, IL1RAP, CLU, HS6ST1, PREX2, RIMS2, SOX2, GJA1, HTR7, EDNRB, CDH2, KIF5C, PLS3, NRCAM, PITX2, EPHB1, LZTS1, CDK5RAP2, EPHA5, KIRREL3, EPHA4, EPHA7, WNT5B, HGF, MAGI2, WNT5A, SOX11, UNC5D, THOC2, ALG10, ISL1, FOXP1, POU3F4, ADCYAP1, LMX1A, ADGRB3, PLA2G10, UBE2V2, WDPCP, AGTR2, PRKD1, KIF20B, EPHA3, GPM6A, BEX1, FOXG1, MYCBP2, S…
	GOTERM_CC_DIRECT	GO:0005886~plasma membrane	5.74414e-06	SLC4A1AP, GRPR, RXFP1, FGFRL1, PREX2, GPR173, GJA1, HTR7, ZC3H12A, AKT3, PRKACB, OLR403, OLR886, CXADR, PHKA1, UNC5D, GABRG3, GABRG2, SLC5A7, AR, PRKD1, AGTR2, OLR411, OLR410, SKAP1, OLR651, OLR558, OLR557, OLR677, OLR434, OLR1096, LYPD1, PCDHA1, OLR561, OLR1092, PROM1, OLR563, FZD1, OLR788, OLR304, GSDMC, OLR303, GPR12, LRBA, GP2, FZD8, NFATC2, TMEM192, LNPEP, EIF5, FAT1, NOSTRIN, FAT3, FAT4, OL…
	GOTERM_BP_FAT	GO:0048699~generation of neurons	1.033e-05	APP, STMN2, RAPH1, STMN4, IKZF1, HS6ST1, PREX2, SOX2, GPR173, GJA1, HTR7, EDNRB, EPHB1, CDK5RAP2, EPHA5, EPHA4, EPHA7, SOX11, UNC5D, ISL1, ADGRB3, WDPCP, AGTR2, PRKD1, KIF20B, EPHA3, GPM6A, BEX1, FOXG1, MYCBP2, SHOX2, PCDH15, TWIST1, GATA3, HIF1A, UGT8, FLRT2, MAP2, HMGB2L1, PROM1, ATG7, FZD1, JUN, BCL11B, XRCC4, NR2F1, NR2F2, SMARCA1, PBX1, GDF7, EXT1, GRIN3A, LRRN1, FAT3, FAT4, EZH2, GABRB3, RO…
MC-YC-hypo	GOTERM_BP_FAT	GO:2000026~regulation of multicellular organismal development	1.89582e-07	PGLYRP4, CYFIP1, APP, PGLYRP3, SERPINE2, STMN2, CBLB, IKZF1, GPR173, GJA1, HTR7, EDNRB, ZC3H12A, TNFSF11, IL12A, SOX6, EPHB1, CDK5RAP2, CDON, EPHA4, EPHA7, RBFOX1, CXADR, PRKCB, RFX3, SOX11, UNC5D, ISL1, AR, INPP4B, SFRP2, ADGRB3, WDPCP, AGTR2, PRKD1, ZFPM2, KIF20B, EPHA3, PAXIP1, BEX1, MAGED1, FOXG1, SHOX2, GATA6, PIK3R1, GATA3, HIF1A, MTDH, C6, FLRT2, MAP2, SYNDIG1, ALX1, HMGB2L1, ATG7, TRPM4, …
	GOTERM_BP_FAT	GO:0051960~regulation of nervous system development	1.01237e-06	FOXA1, CYFIP1, APP, SERPINE2, REG1A, STMN2, OTP, RIMS2, GPR173, HTR7, EFEMP1, EDNRB, CDH2, NRCAM, EPHB1, LZTS1, CDK5RAP2, CDON, EPHA4, EPHA7, HGF, MAGI2, WNT5A, SOX11, UNC5D, THOC2, ISL1, ADCYAP1, SFRP2, LMX1A, ADGRB3, UBE2V2, PRKD1, KIF20B, EPHA3, BEX1, FOXG1, SHOX2, GATA3, EFNA5, HIF1A, RTN4, NEUROD1, BRINP1, FLRT2, MAP2, PLXNA2, FGF20, SYNDIG1, HMGB2L1, LRRC4C, ECT2, BRINP3, TFAP2A, FZD1, BCL1…
	GOTERM_BP_FAT	GO:0051094~positive regulation of developmental process	1.01237e-06	FOXA1, CYFIP1, SERPINE2, REG1A, STMN2, CBLB, OTP, IKZF1, SLC8A1, MYLK3, RIMS2, GJA1, CYSLTR1, HTR7, CYSLTR2, FGF9, ZC3H12A, TNFSF11, IL12A, SOX6, EPHB1, CDON, EPHA4, OSR2, MSX2, PRKCB, OSR1, HGF, MAGI2, WNT5A, RFX3, SOX11, ISL1, FOXP3, FOXP2, FOXP1, ADCYAP1, AR, SFRP2, ADGRB3, UBE2V2, AGTR2, PRKD1, KIF20B, ZFPM2, EPHA3, PKDCC, BEX1, PAXIP1, MAGED1, FOXG1, CHRNA7, ARX, SHOX2, GATA6, PIK3R1, GATA3,…
	GOTERM_BP_FAT	GO:0030182~neuron differentiation	1.49301e-06	CYFIP1, APP, SERPINE2, STMN2, IKZF1, HS6ST1, PREX2, GJA1, HTR7, EDNRB, EPHB1, SOX4, CDK5RAP2, CDON, EPHA5, EPHA4, EPHA7, SOX11, UNC5D, MYO7A, ISL1, SFRP2, ADGRB3, WDPCP, AGTR2, PRKD1, KIF20B, EPHA3, GPM6A, BEX1, FOXG1, MYCBP2, ARX, SHOX2, PCDH15, GATA3, HIF1A, UGT8, FLRT2, MAP2, ATG7, FZD1, JUN, BCL11B, LRRN3, FN1, NR2F1, SMARCA1, GDF6, PBX1, MANF, GDF7, EXT1, GRIN3A, FAT3, FAT4, SERPINI1, EZH2, …
	GOTERM_BP_FAT	GO:0007399~nervous system development	1.76617e-06	CYFIP1, APP, SERPINE2, STMN2, IKZF1, HS6ST1, PREX2, GPR173, GJA1, HTR7, EDNRB, AKT3, ZC3H12A, SOX6, EPHB1, SOX4, CDK5RAP2, CDON, EPHA5, EPHA4, EPHA7, RBFOX1, SOX11, UNC5D, MYO7A, ISL1, SFRP2, ADGRB3, WDPCP, AGTR2, PRKD1, KIF20B, EPHA3, GPM6A, BEX1, FOXG1, MYCBP2, ARX, SHOX2, PCDH15, GATA3, PCDH19, HIF1A, UGT8, PPP3R1, FLRT2, MAP2, SYNDIG1, ALX1, HMGB2L1, APOB, SCN3A, ATG7, FZD1, JUN, BCL11B, LRRN…
	GOTERM_BP_FAT	GO:0048699~generation of neurons	1.86155e-06	CYFIP1, APP, SERPINE2, STMN2, IKZF1, HS6ST1, PREX2, GPR173, GJA1, HTR7, EDNRB, EPHB1, SOX4, CDK5RAP2, CDON, EPHA5, EPHA4, EPHA7, SOX11, UNC5D, MYO7A, ISL1, SFRP2, ADGRB3, WDPCP, AGTR2, PRKD1, KIF20B, EPHA3, GPM6A, BEX1, FOXG1, MYCBP2, ARX, SHOX2, PCDH15, GATA3, HIF1A, UGT8, FLRT2, MAP2, HMGB2L1, ATG7, FZD1, JUN, BCL11B, LRRN3, XRCC4, FN1, NR2F1, NR2F2, SMARCA1, GDF6, PBX1, MANF, GDF7, EXT1, GRIN3…
	GOTERM_BP_FAT	GO:0007416~synapse assembly	3.0835e-06	GPM6A, APP, STAU2, NRXN1, NRXN3, EFNA5, PCLO, FLRT2, SLITRK2, LRRTM3, CDH2, LRRTM4, SLITRK4, LRRTM1, SLITRK3, SLITRK6, SYNDIG1, SLITRK5, DRD1, EPHB1, LINGO2, ACTR3, KIRREL3, EPHA7, LRRN3, TPBG, NTRK3, MAGI2, WNT5A, ADGRB3, IL1RAPL1, UBE2V2, ADGRL2, CBLN2, ADGRL3
	GOTERM_BP_FAT	GO:0000904~cell morphogenesis involved in differentiation	9.04279e-06	FOXA1, CYFIP1, APP, CTNND2, FGFRL1, PREX2, CDH2, KIF5C, NRCAM, EPHB1, LZTS1, EPHA5, EPHA4, EPHA7, MSX2, WNT5A, UNC5D, MYO7A, ISL1, FOXP1, AR, SFRP2, CLDN3, LMX1A, ADGRB3, PLA2G10, WDPCP, EPHA3, FOXG1, CUL3, ARX, MYCBP2, SHOX2, PCDH15, SLC1A3, STC1, GATA3, EFNA5, HIF1A, RTN4, PPP3R1, FLRT2, MAP2, BTBD3, PLXNA2, ALX1, OTX2, LRRC4C, ATG7, S100A10, SMAD2, SMAD3, BCL11B, LRRN3, SMURF1, FN1, HMGA2, GDF…
	GOTERM_BP_FAT	GO:0009725~response to hormone	1.6236e-05	TXN1, FOXA1, CYFIP1, IRS1, INS2, REG1A, TNC, PLOD2, UBE3A, CBLB, IRS2, AQP4, AHR, CYP4A2, HNMT, NR3C2, YY1, GPR173, GJA1, HTR7, STS, SCP2, GRB14, NAMPT, AKT3, TRIM24, PDK4, LEPR, PITX2, PTGDR, EPHA5, ANDPRO, PAQR9, PRKCB, WNT5A, PRLR, ISL1, FOXP1, ADCYAP1, AR, PGR, AGTR2, EPHA3, CFTR, REG3B, PFKFB1, STXBP4, GATA6, STC1, PIK3R1, EFNA5, HIF1A, RGD1562638, MED30, MAP2, SI, CYP2B1, IGFBP7, DRD1, APOB…
	GOTERM_CC_FAT	GO:0043005~neuron projection	1.86383e-05	TXN1, CHRM2, CYFIP1, CHRM3, APP, CTNND2, REG1A, STMN2, HNMT, SLC8A1, CDH8, RGS2, HTR7, BASP1, KIF5C, NRCAM, EPHB1, GLUL, LZTS1, ANKS1B, SCN1A, EPHA5, KIRREL3, EPHA4, MAP2K4, EPHA7, CXADR, MAGI2, CASK, GABRG2, ADCYAP1, AR, SLC5A7, STIM1, PGR, AMPH, GPM6A, KLHL14, CHRNA7, MYCBP2, SLC1A3, PIK3R1, LIN7C, HIF1A, RTN4, BRINP1, FLRT2, MAP2, NPBWR1, VTI1A, SYNDIG1, OTX2, DRD1, ATG7, SCN3A, BRINP3, MPDZ, …
MC-YC-hyper	GOTERM_BP_FAT	GO:0051094~positive regulation of developmental process	9.00414e-09	SERPINE2, STMN2, CBLB, IKZF1, SOX2, GJA1, HTR7, ZC3H12A, TNFSF11, IL12A, EPHB1, CDON, ACVR1, EPHA4, PRKCB, RFX3, SOX11, ISL1, AR, SFRP4, SFRP2, ADGRB3, AGTR2, PRKD1, ZFPM2, KIF20B, EPHA3, PAXIP1, BEX1, MAGED1, FOXG1, ARX, SHOX2, GATA6, TWIST1, PIK3R1, GATA3, HIF1A, MTDH, FLRT2, SYNDIG1, ALX1, PROM1, PPARGC1A, TRPM4, S100A10, FZD1, JUN, XRCC4, FN1, NFATC2, GDF6, GDF7, COL1A1, TNFSF4, LRRN1, SERPIN…
	GOTERM_BP_FAT	GO:2000026~regulation of multicellular organismal development	9.00414e-09	PGLYRP4, APP, SERPINE2, STMN2, CBLB, IKZF1, SOX2, GPR173, GJA1, HTR7, EDNRB, ZC3H12A, TNFSF11, IL12A, PRKACB, EPHB1, CDK5RAP2, CDON, ACVR1, EPHA4, EPHA7, RBFOX1, CXADR, PRKCB, RFX3, SOX11, UNC5D, ISL1, AR, SFRP4, INPP4B, SFRP2, ADGRB3, WDPCP, AGTR2, PRKD1, ZFPM2, KIF20B, EPHA3, PAXIP1, BEX1, MAGED1, FOXG1, SHOX2, GATA6, TWIST1, PIK3R1, GATA3, HIF1A, MTDH, FLRT2, ANKH, MAP2, SYNDIG1, ALX1, HMGB2L1…
	GOTERM_CC_FAT	GO:0043005~neuron projection	2.80001e-08	TXN1, CHRM2, CHRM3, APP, FRMPD4, CRTC1, CTNND2, FMR1, STMN2, STMN4, HNMT, ELK1, SLC8A1, CDH8, RGS2, HTR7, BASP1, KIF5C, NRCAM, EPHB1, GLUL, LZTS1, ANKS1B, SCN1A, EPHA5, KIRREL3, EPHA4, MAP2K4, EPHA7, CXADR, MAGI2, CASK, GABRG2, ADCYAP1, AR, SLC5A7, AMPH, GPM6A, TPH2, KLHL14, CHRNA7, MYCBP2, SLC1A3, LIN7A, PIK3R1, LIN7C, HIF1A, RTN4, BRINP1, FLRT2, MAP2, NPBWR1, VTI1A, SYNDIG1, OTX2, KCNN2, PPARGC…
	GOTERM_BP_FAT	GO:0007416~synapse assembly	5.09774e-08	GPM6A, APP, ACHE, STAU2, NRXN1, NRXN3, IL1RAP, EFNA5, PCLO, FLRT2, SLITRK2, LRRTM3, CDH2, LRRTM4, SLITRK4, LRRTM1, SLITRK3, SLIT1, SLITRK6, SYNDIG1, SLITRK5, EPHB1, LINGO2, ACTR3, KIRREL3, EPHA7, BDNF, TPBG, NTRK3, MAGI2, WNT5A, ADGRB3, IL1RAPL1, UBE2V2, LRRN1, ADGRL2, CBLN2, ADGRL3
	GOTERM_BP_FAT	GO:0051960~regulation of nervous system development	5.09774e-08	FOXA1, APP, SERPINE2, CRTC1, FMR1, STMN2, OTP, IL1RAP, RIMS2, SOX2, GPR173, HTR7, CCND2, EFEMP1, EDNRB, CDH2, NRCAM, EPHB1, PRKACB, LZTS1, CDK5RAP2, CDON, EPHA4, EPHA7, SEMA6D, HGF, MAGI2, WNT5A, LIG4, SOX11, UNC5D, THOC2, POU3F2, ISL1, ADCYAP1, SFRP2, LMX1A, ADGRB3, UBE2V2, PRKD1, KIF20B, EPHA3, BEX1, FOXG1, SHOX2, GATA3, EFNA5, HIF1A, RTN4, NEUROD1, BRINP1, FLRT2, MAP2, PLXNA2, FGF20, SYNDIG1, …
	GOTERM_BP_FAT	GO:0030182~neuron differentiation	5.09774e-08	APP, SERPINE2, STMN2, STMN4, IKZF1, HS6ST1, TSKU, PREX2, SOX2, GJA1, HTR7, EDNRB, EPHB1, SOX4, CDK5RAP2, CDON, ABT1, EPHA5, EPHA4, EPHA7, SOX11, UNC5D, MYO7A, ISL1, SFRP2, ADGRB3, WDPCP, AGTR2, PRKD1, KIF20B, EPHA3, GPM6A, BEX1, FOXG1, MYCBP2, ARX, SHOX2, PCDH15, GATA3, HIF1A, UGT8, FLRT2, MAP2, PROM1, ATG7, FZD1, GRXCR1, JUN, FN1, NR2F1, SMARCA1, GDF6, PBX1, GDF7, EXT1, GRIN3A, LRRN1, FAT3, FAT4…
	GOTERM_BP_FAT	GO:0048699~generation of neurons	5.44848e-08	APP, SERPINE2, STMN2, STMN4, IKZF1, HS6ST1, TSKU, PREX2, SOX2, GPR173, GJA1, HTR7, EDNRB, EPHB1, SOX4, CDK5RAP2, CDON, ABT1, EPHA5, EPHA4, EPHA7, SOX11, UNC5D, MYO7A, ISL1, SFRP2, ADGRB3, WDPCP, AGTR2, PRKD1, KIF20B, EPHA3, GPM6A, BEX1, FOXG1, MYCBP2, ARX, SHOX2, PCDH15, TWIST1, GATA3, HIF1A, UGT8, FLRT2, MAP2, HMGB2L1, PROM1, ATG7, FZD1, GRXCR1, JUN, XRCC4, FN1, NR2F1, NR2F2, SMARCA1, GDF6, PBX1…
	GOTERM_CC_FAT	GO:0097458~neuron part	3.34878e-07	APP, SERPINE2, FRMPD4, STMN2, STMN4, ELK1, HTR7, EPHB1, GLUL, SCN1A, ANKS1B, EPHA5, EPHA4, EPHA7, CXADR, MYO7A, GABRG2, AR, SLC5A7, TPH2, GPM6A, PDE1C, PDE1A, MYCBP2, PCDH15, PIK3R1, HIF1A, FLRT2, MAP2, NPBWR1, VTI1A, SYNDIG1, STXBP5, KCNN2, PROM1, APOB, PPARGC1A, SCN3A, ATG7, TRPM4, FZD1, GRXCR1, MAGEE1, CADM2, LNPEP, NETO2, SMARCA2, ZWINT, PEX5L, GRIN3A, FAT3, PAM, CALM2, PCSK2, GABRB3, ROBO2, …
	GOTERM_BP_FAT	GO:0000904~cell morphogenesis involved in differentiation	8.13798e-07	FOXA1, APP, CTNND2, IHH, TSKU, FGFRL1, PREX2, CDH2, KIF5C, NRCAM, EPHB1, LZTS1, EPHA5, ACVR1, EPHA4, EPHA7, MSX2, SEMA6D, WNT5A, UNC5D, MYO7A, POU3F2, ISL1, FOXP1, AR, SFRP2, CLDN3, LMX1A, ADGRB3, PLA2G10, WDPCP, EPHA3, FOXG1, CUL3, ARX, MYCBP2, SHOX2, PCDH15, SLC1A3, TWIST1, GATA3, EFNA5, HIF1A, RTN4, PPP3R1, FLRT2, MAP2, PLXNA2, ALX1, OTX2, LRRC4C, ATG7, S100A10, SMAD2, SMAD3, SMURF1, BDNF, FN1…
	GOTERM_BP_FAT	GO:0007267~cell-cell signaling	1.32911e-06	FOXA1, CHRM2, CHRM3, SERPINE2, IRS1, CRTC1, CTNND2, FMR1, TNC, IHH, IRS2, TSKU, CDH8, GLS, RIMS2, SOX2, GJA1, FGF7, HTR7, CDH2, FGF9, PEG12, TNFSF11, PITX2, GLUL, LZTS1, SOX4, EPHA5, TLE4, CSNK1G3, WNT5B, HGF, WNT5A, RFX3, SOX11, SHISA2, TC2N, ISL1, GABRG2, GABRG1, ADCYAP1, SLC5A7, SFRP4, SFRP2, CCNY, TBL1XR1, AGTR2, CFTR, LY6E, PDE1C, STXBP4, ARL6, CHRNA7, KCNE5, CUL3, LYPD1, SLC1A3, LIN7A, GATA…
YT-YC-hypo	GOTERM_CC_FAT	GO:0043005~neuron projection	1.14612e-07	TXN1, CHRM2, CHRM3, CTNND2, FMR1, REG1A, STMN2, HNMT, SLC8A1, CDH8, RGS2, HTR7, BASP1, KIF5C, NRCAM, EPHB1, GLUL, LZTS1, ANKS1B, SCN1A, KIRREL3, EPHA4, MAP2K4, EPHA7, CXADR, MAGI2, CASK, GABRG2, ADCYAP1, AR, STIM1, PGR, AMPH, GPM6A, KLHL14, CHRNA7, SLC1A3, PIK3R1, LIN7C, HIF1A, RTN4, FLRT2, MAP2, VTI1A, SYNDIG1, DRD1, ATG7, SCN3A, BRINP3, MPDZ, GRIA3, GRIA4, FZD1, HSPA8, MAGEE1, SYT1, HTR1F, SMUR…
	GOTERM_BP_FAT	GO:0007399~nervous system development	5.08283e-07	STMN2, IKZF1, HS6ST1, TSKU, PREX2, SOX2, GJA1, HTR7, ZC3H12A, CYP1B1, EPHB1, SOX4, CDK5RAP2, CDON, EPHA4, EPHA7, RBFOX1, NKX2-6, SOX11, UNC5D, MYO7A, ISL1, KEL, ADGRB3, WDPCP, PRKCQ, AGTR2, KIF20B, EPHA3, GPM6A, BEX1, FOXG1, SHOX2, PCDH15, GATA3, PCDH19, HIF1A, UGT8, PPP3R1, FLRT2, MAP2, SYNDIG1, ALX1, HMGB2L1, RDH13, APOB, SCN3A, ATG7, FZD1, JUN, XRCC4, FZD4, CADM2, NR2F1, NR2F2, SMARCA1, GNG12,…
	GOTERM_BP_FAT	GO:0030182~neuron differentiation	1.60876e-06	FOXA1, CTNND2, FMR1, REG1A, STMN2, TNC, IKZF1, HS6ST1, TSKU, PREX2, RIMS2, SOX2, GJA1, HTR7, KIF5C, PLS3, NRCAM, PITX2, EPHB1, LZTS1, SOX4, CDK5RAP2, CDON, KIRREL3, EPHA4, EPHA7, WNT5B, LMO4, HGF, MAGI2, WNT5A, SOX11, UNC5D, THOC2, MYO7A, TUG1, ALG10, ISL1, POU3F4, ADCYAP1, KEL, LMX1A, ADGRB3, PLA2G10, UBE2V2, WDPCP, PRKCQ, AGTR2, KIF20B, EPHA3, GPM6A, BEX1, FOXG1, SHOX2, PCDH15, SLC1A3, GATA3, E…
	GOTERM_BP_FAT	GO:0048699~generation of neurons	1.66483e-06	FOXA1, CTNND2, FMR1, REG1A, STMN2, TNC, IKZF1, HS6ST1, TSKU, PREX2, RIMS2, SOX2, GJA1, HTR7, KIF5C, PLS3, NRCAM, PITX2, EPHB1, LZTS1, SOX4, CDK5RAP2, CDON, KIRREL3, EPHA4, EPHA7, WNT5B, LMO4, HGF, MAGI2, WNT5A, LIG4, SOX11, UNC5D, THOC2, MYO7A, TUG1, ALG10, ISL1, POU3F4, ADCYAP1, KEL, LMX1A, ADGRB3, PLA2G10, UBE2V2, WDPCP, PRKCQ, AGTR2, KIF20B, EPHA3, GPM6A, BEX1, FOXG1, SHOX2, PCDH15, SLC1A3, GA…
	GOTERM_BP_FAT	GO:0007416~synapse assembly	2.48513e-06	GPM6A, STAU2, NRXN1, EFNA5, THBS2, PCLO, FLRT2, SLITRK2, LRRTM3, LRRTM4, SLITRK4, LRRTM1, SLITRK3, SLIT1, SLITRK6, SYNDIG1, SLITRK5, DRD1, EPHB1, LINGO2, KIRREL3, EPHA7, TPBG, NTRK3, MAGI2, WNT5A, ADGRB3, IL1RAPL1, UBE2V2, ADGRL2, ADGRL3
	GOTERM_BP_FAT	GO:0051094~positive regulation of developmental process	2.48513e-06	FOXA1, FMR1, REG1A, STMN2, CBLB, IKZF1, SLC8A1, MYLK3, RIMS2, SOX2, GJA1, CYSLTR1, HTR7, CYSLTR2, ZC3H12A, TNFSF11, CYP1B1, IL12A, EPHB1, CDON, ACVR1, EPHA4, MSX2, PRKCB, OSR1, HGF, MAGI2, WNT5A, LIG4, SOX11, ISL1, FOXP2, ADCYAP1, AR, SFRP4, ADGRB3, UBE2V2, AGTR2, KIF20B, ZFPM2, EPHA3, PKDCC, BEX1, PAXIP1, MAGED1, FOXG1, CHRNA7, SHOX2, PIK3R1, GATA3, EFNA5, HIF1A, RASGRP1, RTN4, MTDH, MTM1, C6, F…
	GOTERM_BP_FAT	GO:2000026~regulation of multicellular organismal development	4.62459e-06	PGLYRP4, STMN2, CBLB, IKZF1, SOX2, GJA1, HTR7, ZC3H12A, TNFSF11, CYP1B1, IL12A, EPHB1, CDK5RAP2, CDON, ACVR1, EPHA4, EPHA7, RBFOX1, CXADR, PRKCB, SOX11, UNC5D, ISL1, AR, SFRP4, INPP4B, KEL, ADGRB3, WDPCP, AGTR2, ZFPM2, KIF20B, EPHA3, PAXIP1, BEX1, MAGED1, FOXG1, SHOX2, PIK3R1, GATA3, HIF1A, MTDH, C6, FLRT2, MAP2, SYNDIG1, ALX1, HMGB2L1, ATG7, FZD1, JUN, XRCC4, NR2F1, PBX1, HIST1H4B, FAT4, EZH2, I…
	GOTERM_CC_FAT	GO:0097458~neuron part	5.08017e-06	TXN1, CHRM2, CHRM3, CTNND2, FMR1, REG1A, STMN2, HNMT, SLC8A1, CDH8, RIMS2, RGS2, HTR7, BASP1, KIF5C, PLS3, NRCAM, EPHB1, MAP3K7, GLUL, LZTS1, ANKS1B, SCN1A, KIRREL3, EPHA4, MAP2K4, EPHA7, CXADR, MAGI2, CASK, MYO7A, GABRG2, ADCYAP1, AR, STIM1, PGR, AMPH, GPM6A, KLHL14, PDE1A, CHRNA7, PCDH15, SLC1A3, PIK3R1, LIN7C, HIF1A, RTN4, DPP6, FLRT2, MAP2, VTI1A, SYNDIG1, STXBP5, DRD1, APOB, ATG7, SCN3A, BRI…
	GOTERM_CC_FAT	GO:0036477~somatodendritic compartment	1.15268e-05	TXN1, CHRM2, CHRM3, CTNND2, FMR1, REG1A, STMN2, SLC8A1, HTR7, EPHB1, GLUL, LZTS1, ANKS1B, SCN1A, KIRREL3, EPHA4, MAP2K4, EPHA7, MAGI2, CASK, AR, PGR, GPM6A, KLHL14, PDE1A, CHRNA7, SLC1A3, RTN4, DPP6, MAP2, VTI1A, SYNDIG1, DRD1, APOB, SCN3A, BRINP3, MPDZ, GRIA3, GRIA4, HSPA8, MAGEE1, HTR1F, SMURF1, CADM2, GOT2, HTR1A, HTR1B, LNPEP, ESR1, ZWINT, PEX5L, GRIN3A, FGF13, PICALM, PCSK2, ITGB1, PCSK1, GA…
	GOTERM_BP_FAT	GO:0000904~cell morphogenesis involved in differentiation	1.47958e-05	FOXA1, CTNND2, TSKU, FGFRL1, PREX2, KIF5C, NRCAM, EPHB1, LZTS1, ACVR1, EPHA4, EPHA7, MSX2, WNT5A, UNC5D, MYO7A, ISL1, AR, KEL, CLDN3, LMX1A, ADGRB3, PLA2G10, WDPCP, EPHA3, FOXG1, SHOX2, PCDH15, SLC1A3, STC1, GATA3, EFNA5, HIF1A, RTN4, PPP3R1, FLRT2, MAP2, PLXNA2, ALX1, LRRC4C, ATG7, S100A10, SMAD2, SMAD3, FZD4, SMURF1, BMP4, LRFN5, FER, NR4A3, TLX2, FAT1, CNTN4, FGF13, PICALM, EZH2, ITGB1, ROBO3,…
YT-YC-hyper	GOTERM_BP_FAT	GO:0051094~positive regulation of developmental process	1.16802e-06	FOXA1, FMR1, REG1A, STMN2, CBLB, OTP, IKZF1, SLC8A1, MYLK3, RIMS2, SOX2, GJA1, HTR7, CYSLTR2, FGF9, ZC3H12A, ENPP2, TNFSF11, IL12A, SOX6, EPHB1, CDON, ACVR1, EPHA4, OSR2, MSX2, PRKCB, OSR1, HGF, MAGI2, WNT5A, SOX11, FOXP3, FOXP2, ADCYAP1, AR, SFRP4, SFRP2, ADGRB3, UBE2V2, AGTR2, PRKD1, KIF20B, EPHA3, PKDCC, BEX1, MAGED1, FOXG1, ARX, SHOX2, GATA3, EFNA5, HIF1A, RASGRP1, MTDH, MTM1, BRINP1, C6, FLR…
	GOTERM_BP_FAT	GO:0007416~synapse assembly	2.67898e-06	GPM6A, STAU2, NRXN1, EFNA5, THBS2, PCLO, FLRT2, SLITRK2, LRRTM3, CDH2, LRRTM4, SLITRK4, LRRTM1, SLITRK3, SLIT1, SLITRK6, SYNDIG1, SLITRK5, DRD1, EPHB1, LINGO2, KIRREL3, EPHA7, TPBG, NTRK3, MAGI2, WNT5A, ADGRB3, IL1RAPL1, UBE2V2, ADGRL2, ADGRL3
	GOTERM_BP_FAT	GO:2000026~regulation of multicellular organismal development	2.9802e-06	STMN2, CBLB, IKZF1, SOX2, GJA1, HTR7, ZC3H12A, TNFSF11, IL12A, SOX6, EPHB1, CDON, ACVR1, EPHA4, EPHA7, RBFOX1, CXADR, PRKCB, SOX11, UNC5D, AR, SFRP4, INPP4B, SFRP2, ADGRB3, WDPCP, AGTR2, PRKD1, KIF20B, EPHA3, BEX1, MAGED1, FOXG1, SHOX2, GATA3, HIF1A, MTDH, C6, FLRT2, ANKH, MAP2, SYNDIG1, ALX1, HMGB2L1, PROM1, ATG7, FZD1, JUN, XRCC4, NR2F1, NR1D2, GDF6, PBX1, GDF7, HIST1H4B, TNFSF4, CD28, FAT4, EZ…
	GOTERM_BP_FAT	GO:0030182~neuron differentiation	5.93101e-06	FOXA1, CTNND2, FMR1, REG1A, STMN2, TNC, STMN4, OTP, IKZF1, PREX2, RIMS2, SOX2, GJA1, HTR7, CDH2, KIF5C, PLS3, NRCAM, PITX2, EPHB1, LZTS1, CDON, KIRREL3, EPHA4, EPHA7, WNT5B, SEMA6D, HGF, MAGI2, WNT5A, SOX11, UNC5D, THOC2, MYO7A, ALG10, POU3F4, ADCYAP1, SFRP2, LMX1A, ADGRB3, PLA2G10, UBE2V2, WDPCP, AGTR2, PRKD1, KIF20B, EPHA3, GPM6A, BEX1, FOXG1, ARX, SHOX2, PCDH15, SLC1A3, GATA3, EFNA5, HIF1A, UG…
	GOTERM_CC_FAT	GO:0043005~neuron projection	7.0114e-06	CHRM3, CTNND2, FMR1, REG1A, STMN2, STMN4, HNMT, ELK1, SLC8A1, CDH8, RGS2, HTR7, BASP1, KIF5C, NRCAM, EPHB1, GLUL, LZTS1, ANKS1B, SCN1A, KIRREL3, EPHA4, MAP2K4, EPHA7, CXADR, MAGI2, CASK, GABRG2, ADCYAP1, AR, STIM1, PGR, AMPH, GPM6A, KLHL14, SLC1A3, LIN7C, HIF1A, BRINP1, FLRT2, MAP2, VTI1A, SYNDIG1, KCNN2, DRD1, ATG7, SCN3A, BRINP3, MPDZ, GRIA3, GRIA4, FZD1, HSPA8, MAGEE1, SYT1, SMURF1, CADM2, HTR…
	GOTERM_BP_FAT	GO:0051962~positive regulation of nervous system development	8.02512e-06	FOXA1, ROBO2, ITGB1, FMR1, REG1A, STMN2, OTP, VLDLR, HMGB1, ROBO1, SOX2, RIMS2, HTR7, LRRTM3, ADAMTS1, LRRTM4, LRRTM1, VWC2L, ENPP2, EPHB1, CDON, NCOA1, EPHA4, TRPC5, HGF, MAGI2, WNT5A, COBL, SOX11, RGMA, ASPM, ADCYAP1, DMRTA2, VAMP7, ADGRB3, IL1RAPL1, UBE2V2, RAPGEF2, RARB, TMEM106B, PRKD1, KIF20B, MET, EPHA3, RRN3, BEX1, STAU2, FOXG1, SEMA3A, NRXN1, SHOX2, THBS2, EFNA5, HIF1A, PAK1, BRINP1, FLR…
	GOTERM_BP_FAT	GO:0048699~generation of neurons	1.64192e-05	FOXA1, CTNND2, FMR1, REG1A, STMN2, TNC, STMN4, OTP, IKZF1, PREX2, RIMS2, SOX2, GJA1, HTR7, CDH2, KIF5C, ENPP2, PLS3, NRCAM, PITX2, EPHB1, LZTS1, CDON, KIRREL3, EPHA4, EPHA7, WNT5B, SEMA6D, HGF, MAGI2, WNT5A, SOX11, UNC5D, THOC2, MYO7A, ALG10, POU3F4, ADCYAP1, SFRP2, LMX1A, ADGRB3, PLA2G10, UBE2V2, WDPCP, AGTR2, PRKD1, KIF20B, EPHA3, GPM6A, BEX1, FOXG1, ARX, SHOX2, PCDH15, SLC1A3, GATA3, EFNA5, HI…
	GOTERM_BP_FAT	GO:0051240~positive regulation of multicellular organismal process	2.08171e-05	FOXA1, CHRM3, FMR1, REG1A, STMN2, CBLB, OTP, IKZF1, SLC8A1, RIMS2, SOX2, GJA1, RGS2, HTR7, CYSLTR2, FGF9, ZC3H12A, ENPP2, TNFSF11, KLRE1, IL12A, SOX6, EPHB1, MAP3K7, CDON, ACVR1, EPHA4, OSR2, CHIA, MSX2, PRKCB, OSR1, HGF, MAGI2, WNT5A, SOX11, FOXP3, FOXP2, ADCYAP1, AR, SFRP2, ADGRB3, UBE2V2, ANKRD42, AGTR2, PRKD1, KIF20B, EPHA3, CFTR, PKDCC, BEX1, MAGED1, FOXG1, ARX, SHOX2, GATA3, EFNA5, HIF1A, R…
	GOTERM_BP_FAT	GO:0000904~cell morphogenesis involved in differentiation	6.32235e-05	FOXA1, CTNND2, FGFRL1, PREX2, CDH2, KIF5C, ENPP2, NRCAM, EPHB1, LZTS1, ACVR1, EPHA4, EPHA7, MSX2, SEMA6D, WNT5A, UNC5D, MYO7A, AR, SFRP2, LMX1A, ADGRB3, PLA2G10, WDPCP, EPHA3, FOXG1, CUL3, ARX, SHOX2, PCDH15, SLC1A3, GATA3, EFNA5, HIF1A, PPP3R1, FLRT2, MAP2, BTBD3, PLXNA2, ALX1, LRRC4C, ATG7, S100A10, SMAD2, SMAD3, FZD4, SMURF1, GDF7, BMP4, LRFN5, FER, NR4A3, TLX2, FAT1, CNTN4, FGF13, PICALM, EZH…
	GOTERM_BP_FAT	GO:0050808~synapse organization	6.32398e-05	GPM6A, STAU2, NRXN1, CTNND2, TNC, SEMA3E, EFNA5, THBS2, PCDH17, PAK1, PCLO, GLRA3, FLRT2, SLITRK2, LRRTM3, CDH2, ERBB4, LRRTM4, SLITRK4, LRRTM1, SLITRK3, SLIT1, SLITRK6, SYNDIG1, SLITRK5, CTNNA2, DRD1, EPHB1, LINGO2, KIRREL3, EPHA7, TPBG, NTRK3, MAGI2, WNT5A, LMX1A, ADGRB3, NEDD4, IL1RAPL1, UBE2V2, CTNNB1, ADGRL2, ADGRL3
MT-MC-hypo	GOTERM_CC_FAT	GO:0043005~neuron projection	3.15705e-07	CHRM2, CHRM3, CTNND2, FMR1, STMN4, SLC8A1, CDH8, RGS2, HTR7, OPHN1, BASP1, KIF5C, NRCAM, EPHB1, GLUL, LZTS1, ANKS1B, SCN1A, KIRREL3, EPHA4, MAP2K4, EPHA7, CXADR, MAGI2, CASK, ADCYAP1, AR, STIM1, PGR, AMPH, GPM6A, KLHL14, CHRNA7, MYCBP2, SLC1A3, PIK3R1, LIN7C, HIF1A, RTN4, BRINP1, FLRT2, VTI1A, KCNN2, DRD1, ATG7, SCN3A, BRINP3, MPDZ, GRIA3, GRIA4, FZD1, HSPA8, MAGEE1, SYT1, HTR1F, SMURF1, CADM2, H…
	GOTERM_CC_FAT	GO:0031226~intrinsic component of plasma membrane	9.09048e-07	CHRM2, CHRM3, STEAP4, IRS1, AQP4, SLC4A4, SLC8A1, CDH8, CDH6, GJA1, HTR7, CYSLTR2, MAEA, KLRE1, TNFRSF8, EPHB1, SCN1A, ACVR1, EPHA4, EPHA7, KCNH8, SLC6A15, SLC6A14, TM4SF1, FOLH1, STIM1, STEAP1, EPHA3, CHRNA7, SLCO1A6, EFNA5, KCNV1, ANKH, SLCO6D1, FLRT2, KCNMB2, PLXNA2, STXBP5, DRD1, PROM1, SCN3A, GRIA3, SLC38A5, GRIA4, SLC14A2, HTR1F, CNTN6, CADM2, SLC10A2, HTR1A, ART2B, HTR1B, CP, GRIN3A, DLG3,…
	GOTERM_CC_DIRECT	GO:0045211~postsynaptic membrane	2.1203e-06	GABRB3, CHRM2, CHRM3, GABRB1, TENM2, KCNC2, CHRNA7, FMR1, GRIK2, LIN7C, GRM3, GLRA1, GLRA3, GRM7, LRRTM3, LRRTM4, LRRTM1, GRM8, P2RY1, DMD, LZTS1, MPDZ, GABRD, GRIA3, ANKS1B, GRIA4, GABRA2, GABRP, EPHA7, GRID2, GABRA6, KCND2, MAGEE1, GABRG3, CNKSR2, GRIN3A, DLG3, KCNMA1, MET, PICALM
	GOTERM_CC_FAT	GO:0097060~synaptic membrane	5.69102e-06	GABRB3, CHRM2, ITGB1, CHRM3, GABRB1, TENM2, KCNC2, CHRNA7, NRXN1, FMR1, GRIK2, LIN7C, GRM1, GRM3, RIMS2, GLRA1, GLRA3, GRM7, LRRTM3, LRRTM4, LRRTM1, GRM8, P2RY1, DMD, LZTS1, MPDZ, GABRD, GRIA3, ANKS1B, GRIA4, GABRA2, GABRP, EPHA7, GRID2, GABRA6, KCND2, SYT1, MAGEE1, CASK, GAD2, GABRG3, CNKSR2, GRIN3A, DLG3, KCNMA1, MET, PICALM
	GOTERM_CC_FAT	GO:0097458~neuron part	5.69102e-06	CHRM2, CHRM3, CTNND2, FMR1, STMN4, SLC8A1, CDH8, RIMS2, RGS2, HTR7, OPHN1, BASP1, KIF5C, NRCAM, EPHB1, MAP3K7, GLUL, LZTS1, ANKS1B, SCN1A, KIRREL3, EPHA4, MAP2K4, EPHA7, CXADR, MAGI2, CASK, MYO7A, ADCYAP1, AR, STIM1, PGR, AMPH, GPM6A, KLHL14, PDE1A, CHRNA7, MYCBP2, PCDH15, SLC1A3, PIK3R1, LIN7C, HIF1A, RTN4, BRINP1, FLRT2, VTI1A, STXBP5, KCNN2, DRD1, PROM1, APOB, ATG7, SCN3A, BRINP3, MPDZ, GRIA3,…
	GOTERM_CC_FAT	GO:0098794~postsynapse	5.69102e-06	ITGB1, GABRB3, CHRM2, CHRM3, GABRB1, TENM2, KCNC2, CTNND2, FMR1, GRIK2, SLC8A1, GRM1, GRM3, PCLO, GRM7, OPHN1, LRRTM3, LRRTM4, LRRTM1, GRM8, PDE4B, NCK2, MAP3K7, LZTS1, BCAS1, ANKS1B, EPHA4, EPHA7, GRID2, KCND2, MAGI2, GABRG3, CNKSR2, ADGRB3, KCNMA1, PGR, MET, GPM6A, CHRNA7, SLC1A3, SRI, LIN7C, RTN4, GLRA1, PAK1, GLRA3, ERBB4, P2RY1, DMD, KCNN2, CTNNA2, DRD1, MPDZ, GABRD, GRIA3, GRIA4, GABRA2, HS…
	GOTERM_CC_FAT	GO:0036477~somatodendritic compartment	1.11705e-05	CHRM2, CHRM3, CTNND2, FMR1, SLC8A1, HTR7, OPHN1, EPHB1, GLUL, LZTS1, ANKS1B, SCN1A, KIRREL3, EPHA4, MAP2K4, EPHA7, MAGI2, CASK, AR, PGR, GPM6A, KLHL14, PDE1A, CHRNA7, SLC1A3, RTN4, BRINP1, VTI1A, KCNN2, DRD1, APOB, SCN3A, BRINP3, MPDZ, GRIA3, GRIA4, HSPA8, MAGEE1, HTR1F, SMURF1, CADM2, GOT2, HTR1A, HTR1B, LNPEP, ESR1, ZWINT, PEX5L, GRIN3A, DLG3, FAT3, FGF13, PAM, PICALM, PCSK2, ITGB1, GABRB1, TEN…
	GOTERM_CC_DIRECT	GO:0030425~dendrite	1.95632e-05	PCSK2, CHRM2, CHRM3, GABRB1, TENM2, KCNC2, CTNND2, FMR1, HTR2C, GRIK2, GRM1, SGCE, TRIM9, SHH, HTR7, PCLO, GRM7, OPHN1, EPHB1, KIRREL3, EPHA4, TRPC5, EPHA7, KCND2, MMP3, MAGI2, CASK, COBL, AGTR1A, AR, KCNMA1, IL1RAPL1, PGR, MET, OLR518, STAU2, SEMA3A, CHRNA7, GLRX, ADCY2, GLRA1, PAK1, BRINP1, GLRA3, P2RY1, DRD1, BRINP3, MPDZ, GRIA3, GRIA4, GABRA2, HSPA8, KCNJ6, GABRA6, MAGEE1, NEGR1, OLR1065, HTR…
	GOTERM_BP_FAT	GO:0007416~synapse assembly	2.73356e-05	GPM6A, STAU2, NRXN1, EFNA5, PCLO, FLRT2, SLITRK2, LRRTM3, CDH2, LRRTM4, SLITRK4, LRRTM1, SLITRK3, SLITRK6, SLITRK5, DRD1, EPHB1, LINGO2, ACTR3, KIRREL3, EPHA7, TPBG, NTRK3, MAGI2, WNT5A, ADGRB3, IL1RAPL1, UBE2V2, ADGRL2, ADGRL3
	GOTERM_BP_FAT	GO:0007399~nervous system development	5.089e-05	STMN4, IKZF1, HS6ST1, TSKU, PREX2, GJA1, HTR7, EDNRB, OPHN1, AKT3, PRKACB, EPHB1, SOX4, EPHA4, EPHA7, RBFOX1, NKX2-6, SOX11, UNC5D, MYO7A, ISL2, SFRP2, ADGRB3, AGTR2, PRKD1, KIF20B, EPHA3, GPM6A, BEX1, MYCBP2, SHOX2, PCDH15, TWIST1, PCDH19, HIF1A, PPP3R1, FLRT2, ALX1, HMGB2L1, RDH13, PROM1, APOB, SCN3A, ATG7, FZD1, JUN, XRCC4, FZD4, CADM2, NR2F1, SMARCA1, PBX1, MANF, EXT1, GRIN3A, FAT3, FAT4, SER…
MT-MC-hyper	GOTERM_CC_FAT	GO:0043005~neuron projection	2.68948e-09	CHRM2, CHRM3, FRMPD4, CRTC1, CTNND2, FMR1, REG1A, STMN2, ELK1, SLC8A1, CDH8, RGS2, HTR7, OPHN1, BASP1, KIF5C, NRCAM, EPHB1, GLUL, LZTS1, ANKS1B, SCN1A, KIRREL3, EPHA4, MAP2K4, EPHA7, CXADR, MAGI2, CASK, GABRG2, ADCYAP1, AR, SLC5A7, PGR, AMPH, GPM6A, KLHL14, CHRNA7, SLC1A3, LIN7A, LIN7C, RTN4, BRINP1, FLRT2, MAP2, VTI1A, SYNDIG1, DRD1, ATG7, SCN3A, BRINP3, MPDZ, GRIA3, GRIA4, FZD1, HSPA8, SYT1, HT…
	GOTERM_CC_FAT	GO:0036477~somatodendritic compartment	1.88583e-07	CHRM2, CHRM3, FRMPD4, CRTC1, CTNND2, FMR1, REG1A, STMN2, ELK1, SLC8A1, HTR7, OPHN1, EPHB1, GLUL, LZTS1, ANKS1B, SCN1A, KIRREL3, EPHA4, MAP2K4, EPHA7, MAGI2, CASK, AR, SLC5A7, PGR, GPM6A, KLHL14, PDE1A, CHRNA7, SLC1A3, RTN4, BRINP1, MAP2, VTI1A, SYNDIG1, DRD1, APOB, SCN3A, BRINP3, MPDZ, GRIA3, GRIA4, HSPA8, HTR1F, SMURF1, BDNF, CADM2, GOT2, HTR1A, HTR1B, LNPEP, ESR1, PEX5L, GRIN3A, DLG3, FAT3, FGF…
	GOTERM_BP_FAT	GO:2000026~regulation of multicellular organismal development	6.97811e-07	PGLYRP4, PGLYRP3, STMN2, CBLB, IKZF1, GPR173, GJA1, HTR7, EDNRB, TNFSF11, IL12A, SOX6, EPHB1, CDK5RAP2, EPHA4, EPHA7, RBFOX1, CXADR, PRKCB, SOX11, UNC5D, ISL1, AR, SFRP4, INPP4B, SFRP2, ADGRB3, WDPCP, AGTR2, PRKD1, KIF20B, EPHA3, PAXIP1, BEX1, FOXG1, SHOX2, GATA3, MTDH, FLRT2, MAP2, SYNDIG1, ALX1, HMGB2L1, PROM1, ATG7, FZD1, JUN, XRCC4, NR2F1, PBX1, GDF7, HIST1H4B, TNFSF4, SNAI2, FAT3, FAT4, EZH2…
	GOTERM_BP_FAT	GO:0007416~synapse assembly	1.20135e-06	GPM6A, STAU2, NRXN1, EFNA5, PCLO, FLRT2, SLITRK2, CDH2, LRRTM4, SLITRK4, LRRTM1, SLITRK3, SLITRK6, SYNDIG1, SLITRK5, DRD1, EPHB1, LINGO2, ACTR3, KIRREL3, EPHA7, BDNF, TPBG, NTRK3, MAGI2, WNT5A, ADGRB3, IL1RAPL1, UBE2V2, ADGRL2, ADGRL3
	GOTERM_BP_FAT	GO:0030182~neuron differentiation	1.20135e-06	FOXA1, CRTC1, CTNND2, FMR1, REG1A, STMN2, TNC, IKZF1, HS6ST1, TSKU, RIMS2, GJA1, HTR7, EFEMP1, EDNRB, CDH2, KIF5C, NRCAM, PITX2, EPHB1, LZTS1, CDK5RAP2, KIRREL3, EPHA4, EPHA7, WNT5B, HGF, MAGI2, WNT5A, SOX11, UNC5D, THOC2, MYO7A, ALG10, ISL1, FOXP1, POU3F4, ADCYAP1, SFRP2, LMX1A, ADGRB3, PLA2G10, UBE2V2, WDPCP, AGTR2, PRKD1, KIF20B, EPHA3, GPM6A, BEX1, FOXG1, SHOX2, SLC1A3, GATA3, EFNA5, RTN4, NE…
	GOTERM_BP_FAT	GO:0048699~generation of neurons	1.20135e-06	FOXA1, CRTC1, CTNND2, FMR1, REG1A, STMN2, TNC, IKZF1, HS6ST1, TSKU, RIMS2, GPR173, GJA1, HTR7, EFEMP1, EDNRB, CDH2, KIF5C, NRCAM, PITX2, EPHB1, LZTS1, CDK5RAP2, KIRREL3, EPHA4, EPHA7, WNT5B, HGF, MAGI2, WNT5A, SOX11, UNC5D, THOC2, MYO7A, ALG10, ISL1, FOXP1, POU3F4, ADCYAP1, SFRP2, LMX1A, ADGRB3, PLA2G10, UBE2V2, WDPCP, AGTR2, PRKD1, KIF20B, EPHA3, GPM6A, BEX1, FOXG1, SHOX2, SLC1A3, GATA3, EFNA5, …
	GOTERM_CC_FAT	GO:0098794~postsynapse	2.16589e-06	ITGB1, GABRB3, CHRM2, CHRM3, GABRB1, TENM2, FRMPD4, CTNND2, FMR1, GRIK2, SLC8A1, GRM3, PCLO, GRM7, OPHN1, LRRTM4, LRRTM1, PDE4B, NCK2, MAP3K7, LZTS1, BCAS1, ANKS1B, EPHA4, EPHA7, GRID2, KCND2, MAGI2, GABRG3, GABRG2, CNKSR2, LRRC7, ADGRB3, KCNMA1, EXOC4, PGR, MET, KCTD16, GPM6A, CHRNA7, SLC1A3, LIN7A, SRI, LIN7C, RTN4, PAK1, GLRA3, MAP2, P2RY1, SYNDIG1, DMD, CTNNA2, DRD1, MPDZ, GRIA3, GRIA4, GABRA…
	GOTERM_BP_FAT	GO:0051962~positive regulation of nervous system development	2.38456e-06	FOXA1, ITGB1, TENM3, CRTC1, FMR1, REG1A, STMN2, VLDLR, ROBO1, RIMS2, SHH, HTR7, LRRTM4, LRRTM1, VWC2L, EPHB1, ACTR3, NCOA1, EPHA4, TRPC5, HGF, MAGI2, WNT5A, COBL, SOX11, RGMA, ASPM, ADCYAP1, VAMP7, LRRC7, ADGRB3, IL1RAPL1, UBE2V2, RARB, TMEM106B, PRKD1, KIF20B, MET, EPHA3, RRN3, BEX1, STAU2, FOXG1, SEMA3A, NRXN1, SHOX2, CXCR4, EFNA5, RTN4, NEUROD1, PAK1, BRINP1, FLRT2, SLITRK2, SLITRK4, SLITRK3, …
	GOTERM_CC_FAT	GO:0097458~neuron part	2.59555e-06	CHRM2, CHRM3, FRMPD4, CRTC1, CTNND2, FMR1, REG1A, STMN2, ELK1, SLC8A1, CDH8, RIMS2, RGS2, HTR7, OPHN1, BASP1, KIF5C, NRCAM, EPHB1, MAP3K7, GLUL, LZTS1, ANKS1B, SCN1A, KIRREL3, EPHA4, MAP2K4, EPHA7, CXADR, MAGI2, CASK, MYO7A, GABRG2, ADCYAP1, AR, SLC5A7, PGR, AMPH, KCTD16, GPM6A, KLHL14, PDE1A, CHRNA7, SLC1A3, LIN7A, LIN7C, RTN4, BRINP1, FLRT2, MAP2, VTI1A, SYNDIG1, STXBP5, DRD1, PROM1, APOB, ATG7…
	GOTERM_CC_FAT	GO:0031226~intrinsic component of plasma membrane	6.45128e-06	CHRM2, CHRM3, STEAP4, IRS1, SLC4A4, SLC8A1, CDH8, CDH6, GJA1, CYSLTR1, HTR7, CYSLTR2, MAEA, KLRE1, EPHB1, SCN1A, EPHA4, EPHA7, KCNH5, KCNH8, SLC6A15, SLC6A14, ATP1B4, GABRG2, TM4SF1, SLC5A7, FOLH1, CD226, STEAP1, PLPP2, EPHA3, MRGPRX2L, SLC22A2, CHRNA7, KCNE5, FPR1, SLCO1A5, SLCO1A6, RASAL2, EFNA5, KCNV1, SLCO6D1, FLRT2, KCNMB2, PLXNA2, SYNDIG1, STXBP5, DRD1, PROM1, SCN3A, GRIA3, SLC38A5, GRIA4, …
AT-AC-hypo	GOTERM_BP_FAT	GO:0007416~synapse assembly	2.48974e-07	GPM6A, STAU2, NRXN1, EFNA5, PCLO, FLRT2, SLITRK2, LRRTM3, CDH2, LRRTM4, SLITRK4, LRRTM1, SLITRK3, SLIT1, SLITRK6, SYNDIG1, SLITRK5, EPHB1, LINGO2, KIRREL3, EPHA7, TPBG, NTRK3, MAGI2, WNT5A, ADGRB3, IL1RAPL1, UBE2V2, LRRN1, ADGRL2, ADGRL3
	GOTERM_BP_FAT	GO:0007399~nervous system development	3.20634e-06	STMN2, IKZF1, PREX2, SOX2, GPR173, GJA1, HTR7, SOX6, PRKACB, EPHB1, SOX4, EPHA4, EPHA7, RBFOX1, SOX11, UNC5D, MYO7A, ADGRB3, WDPCP, AGTR2, PRKD1, PLPP3, EPHA3, GPM6A, BEX1, FOXG1, SHOX2, PCDH15, GATA3, PCDH19, HIF1A, UGT8, PPP3R1, FLRT2, SYNDIG1, ALX1, HMGB2L1, PROM1, APOB, ATG7, FZD1, JUN, XRCC4, CADM2, NR2F1, NR2F2, PBX1, MANF, GDF7, EXT1, LRRN1, FAT4, CALM2, EZH2, PCSK2, GABRB3, PCSK1, GABRB2,…
	GOTERM_BP_FAT	GO:0050807~regulation of synapse organization	5.00826e-06	FRMPD4, STAU2, NRXN1, EFNA5, FLRT2, SLITRK2, LRRTM3, CDH2, LRRTM4, SLITRK4, LRRTM1, SLITRK3, SLIT1, SLITRK6, SYNDIG1, SLITRK5, CTNNA2, EPHB1, LINGO2, IL10, EPHA7, TPBG, NTRK3, WNT5A, ADGRB3, UBE2V2, LRRN1, ADGRL2, ADGRL3
	GOTERM_CC_FAT	GO:0043005~neuron projection	6.07511e-06	FRMPD4, CRTC1, CTNND2, STMN2, HNMT, SLC8A1, CDH8, RGS2, HTR7, BASP1, KIF5C, NRCAM, EPHB1, GLUL, LZTS1, ANKS1B, SCN1A, KIRREL3, EPHA4, MAP2K4, EPHA7, CXADR, MAGI2, CASK, GABRG2, ADCYAP1, AR, STIM1, PGR, AMPH, GPM6A, KLHL14, SLC1A3, LIN7C, HIF1A, FLRT2, VTI1A, SYNDIG1, KCNN2, ATG7, BRINP3, MPDZ, GRIA3, GRIA4, FZD1, HSPA8, SYT1, HTR1F, SMURF1, CADM2, HTR1B, PEX5L, FGF13, CALM2, PCSK2, GABRB3, ITGB1,…
	GOTERM_BP_FAT	GO:0030182~neuron differentiation	1.28066e-05	FOXA1, CRTC1, CTNND2, STMN2, TNC, IKZF1, PREX2, RIMS2, SOX2, GJA1, HTR7, CDH2, KIF5C, PLS3, NRCAM, PITX2, EPHB1, LZTS1, SOX4, KIRREL3, EPHA4, EPHA7, WNT5B, HGF, MAGI2, WNT5A, SOX11, UNC5D, MYO7A, ALG10, POU3F4, ADCYAP1, LMX1A, ADGRB3, PLA2G10, UBE2V2, WDPCP, AGTR2, PRKD1, EPHA3, GPM6A, BEX1, FOXG1, SHOX2, PCDH15, SLC1A3, GATA3, EFNA5, HIF1A, UGT8, FLRT2, PLXNA2, FGF20, LRRC4C, ECT2, PROM1, ATG7, …
	GOTERM_BP_FAT	GO:0022008~neurogenesis	2.0532e-05	FOXA1, CRTC1, CTNND2, STMN2, TNC, IKZF1, PREX2, RIMS2, SOX2, FGF5, GPR173, GJA1, HTR7, CDH2, KIF5C, PLS3, NRCAM, PITX2, SOX6, EPHB1, LZTS1, SOX4, KIRREL3, EPHA4, EPHA7, WNT5B, HGF, MAGI2, WNT5A, ZFP217, SOX11, UNC5D, MYO7A, ALG10, POU3F4, ADCYAP1, LMX1A, ADGRB3, PLA2G10, UBE2V2, WDPCP, AGTR2, PRKD1, PLPP3, EPHA3, GPM6A, BEX1, FOXG1, SHOX2, PCDH15, SLC1A3, GATA3, EFNA5, HIF1A, UGT8, PPP3R1, FLRT2,…
	GOTERM_BP_FAT	GO:0051094~positive regulation of developmental process	2.10858e-05	FOXA1, CRTC1, STMN2, CBLB, IKZF1, SLC8A1, MYLK3, RIMS2, SOX2, GJA1, HTR7, CYSLTR2, TNFSF11, SOX6, EPHB1, ACVR1, EPHA4, MSX2, HGF, MAGI2, WNT5A, SOX11, FOXP2, ADCYAP1, AR, SFRP4, ADGRB3, UBE2V2, AGTR2, PRKD1, EPHA3, PKDCC, BEX1, MAGED1, FOXG1, SHOX2, GATA3, EFNA5, HIF1A, RASGRP1, MTDH, MTM1, C6, FLRT2, SYNDIG1, ALX1, RIPK1, ECT2, PROM1, BRINP3, S100A10, TFAP2A, SMAD2, FZD1, JUN, SMAD3, SYT1, XRCC4…
	GOTERM_BP_FAT	GO:0001763~morphogenesis of a branching structure	5.8458e-05	FOXA1, SEMA3C, MAGED1, CTNND2, SEMA3A, SHOX2, TNC, CXCR4, SEMA3E, SOX2, PPP3R1, PAK1, TMEM67, RSPO2, RSPO3, SLIT2, PITX2, ACVR1, IL10, EPHA7, FOXD1, MSX2, HGF, WNT5A, TBX3, AGTR1A, PBX1, TGFBR2, GDF7, BMP4, AR, PAX8, ESRP1, CTNNB1, SNAI2, PGR, FAT4, AGTR2, MET
	GOTERM_BP_FAT	GO:0000904~cell morphogenesis involved in differentiation	6.57225e-05	FOXA1, ITGB1, TENM2, CTNND2, ITGB3, VLDLR, ROBO1, PREX2, CDH2, KIF5C, DACT2, NRCAM, EPHB1, LZTS1, ACVR1, EPHA4, TRPC5, EPHA7, FOXD1, MSX2, WNT5A, PAX3, COBL, ETV1, MYO7A, UNC5D, RGMA, TGFBR2, AR, VAMP7, PAX8, LMX1A, ADGRB3, TNMD, PLA2G10, CDH11, IL1RAPL1, TMEM106B, WDPCP, MET, EPHA3, SEMA3C, STAU2, SEMA3D, FOXG1, SEMA3A, SHOX2, PCDH15, STC1, SLC1A3, CXCR4, SEMA3E, GATA3, EFNA5, HIF1A, PPP3R1, PAK…
	GOTERM_CC_FAT	GO:0031226~intrinsic component of plasma membrane	0.000242098	STEAP4, IRS1, SLC4A4, SLC8A1, CDH8, CDH6, GJA1, HTR7, CYSLTR2, MAEA, KLRE1, SLC16A2, EPHB1, SCN1A, ACVR1, EPHA4, EPHA7, KCNH5, KCNH8, SLC6A15, SLC6A14, GABRG2, TM4SF1, FOLH1, STIM1, PLPP3, EPHA3, FPR1, SLCO1A6, RASAL2, EFNA5, KCNV1, C6, SLCO6D1, FLRT2, KCNMB2, PLXNA2, SYNDIG1, STXBP5, PROM1, GRIA3, GRIA4, SLC14A2, HTR1F, CNTN6, CADM2, SLC10A2, HTR1B, CP, SLCO1A2, NOX4, CALM2, GABRB3, ITGB1, DPP10…
AT-AC-hyper	GOTERM_CC_FAT	GO:0043005~neuron projection	2.68049e-06	TXN1, CHRM2, CHRM3, CRTC1, CTNND2, FMR1, STMN2, HNMT, ELK1, SLC8A1, CDH8, RGS2, HTR7, BASP1, KIF5C, NRCAM, EPHB1, GLUL, LZTS1, ANKS1B, KIRREL3, EPHA4, MAP2K4, EPHA7, CXADR, MAGI2, CASK, GABRG2, ADCYAP1, AR, STIM1, PGR, AMPH, GPM6A, KLHL14, SLC1A3, HIF1A, RTN4, FLRT2, MAP2, SYNDIG1, KCNN2, ATG7, BRINP3, MPDZ, GRIA3, GRIA4, FZD1, HSPA8, SYT1, HTR1F, SMURF1, BDNF, CADM2, HTR1B, ESR1, PEX5L, GRIN3A, …
	GOTERM_BP_FAT	GO:0007416~synapse assembly	3.44235e-06	GPM6A, STAU2, NRXN1, EFNA5, PCLO, FLRT2, SLITRK2, CDH2, LRRTM4, SLITRK4, LRRTM1, SLITRK3, SLITRK6, SYNDIG1, SLITRK5, EPHB1, LINGO2, KIRREL3, EPHA7, BDNF, TPBG, NTRK3, MAGI2, WNT5A, ADGRB3, IL1RAPL1, UBE2V2, LRRN1, ADGRL2, ADGRL3
	GOTERM_BP_FAT	GO:0051962~positive regulation of nervous system development	4.62416e-05	FOXA1, ITGB1, CRTC1, FMR1, STMN2, VLDLR, HMGB1, ROBO1, SOX2, RIMS2, HTR7, LRRTM4, LRRTM1, VWC2L, EPHB1, CDON, EPHA4, TRPC5, MAGI2, WNT5A, COBL, SOX11, RGMA, ASPM, ADCYAP1, DMRTA2, ZEB1, VAMP7, ADGRB3, IL1RAPL1, UBE2V2, RAPGEF2, RARB, TMEM106B, KIF20B, MET, EPHA3, RRN3, BEX1, STAU2, FOXG1, SEMA3A, NRXN1, SHOX2, EFNA5, HIF1A, RTN4, PAK1, FLRT2, SLITRK2, SLITRK4, SLITRK3, SLITRK6, SYNDIG1, SLITRK5, …
	GOTERM_BP_FAT	GO:0022008~neurogenesis	6.7171e-05	FOXA1, CRTC1, CTNND2, FMR1, STMN2, TNC, IKZF1, RIMS2, SOX2, FGF5, GPR173, HTR7, CDH2, KIF5C, PLS3, NRCAM, PITX2, SOX6, EPHB1, LZTS1, SOX4, CDK5RAP2, CDON, KIRREL3, EPHA4, EPHA7, WNT5B, MAGI2, WNT5A, ZFP217, SOX11, UNC5D, THOC2, MYO7A, ALG10, POU3F4, ADCYAP1, LMX1A, ADGRB3, PLA2G10, UBE2V2, PRKCQ, AGTR2, PLPP3, KIF20B, EPHA3, GPM6A, BEX1, FOXG1, SHOX2, PCDH15, SLC1A3, TWIST1, EFNA5, HIF1A, RTN4, U…
	GOTERM_CC_DIRECT	GO:0045202~synapse	8.07288e-05	GABRB3, ITGB1, TENM2, CTBP2, SH3KBP1, CRTC1, FMR1, PCDH15, SLC1A3, GRIK2, RIMS2, PCLO, NETO1, GRM7, FLRT2, CDH2, NCK2, DMD, NRCAM, EMB, LZTS1, SH3GL2, PPFIA2, GRIA4, GABRA2, GABRP, GRID2, CADM2, MAGI2, CASK, OPRK1, GAD2, MYO7A, GLRA4, GABRG3, GABRG2, ADRA2A, GRIN3A, VAMP7, APC, EXOC4, CTNNB1, RAPGEF2, AMPH, PICALM
	GOTERM_CC_DIRECT	GO:0045211~postsynaptic membrane	8.07288e-05	GABRB3, CHRM2, CHRM3, TENM2, FMR1, GRIK2, GRM3, GLRA3, GRM7, LRRTM4, LRRTM1, GRM8, P2RY1, SYNDIG1, DMD, LZTS1, MPDZ, GABRD, GRIA3, ANKS1B, GRIA4, GABRA2, GABRP, EPHA7, GRID2, KCND2, GABRG3, GABRG2, GABRG1, CNKSR2, GRIN3A, KCNMA1, MET, PICALM
	GOTERM_CC_DIRECT	GO:0030054~cell junction	8.07288e-05	GABRB3, CHRM2, CHRM3, TENM2, FMR1, GRIK2, TMEM47, RIMS2, TRIM9, PCLO, BASP1, LRRTM4, LRRTM1, NAMPT, EMB, LZTS1, CDK5RAP2, ANKS1B, MAGI1, GRID2, CXADR, KCND2, LOC498368, GABRG3, GABRG2, GABRG1, VAMP7, AMPH, FBP2, CTBP2, NRXN1, CD99L2, DPP4, GLRA3, SV2B, NRIP1, SYNDIG1, SLC17A6, DMD, STXBP5, GABRD, GRIA3, GRIA4, GABRA2, GABRP, XRCC4, SYT1, GAD2, GLRA4, AFDN, FERMT1, GRIN3A, NFIA, FAT1, CTNNB1
	GOTERM_BP_FAT	GO:0030182~neuron differentiation	9.03374e-05	FOXA1, CRTC1, CTNND2, FMR1, STMN2, TNC, IKZF1, RIMS2, SOX2, HTR7, CDH2, KIF5C, PLS3, NRCAM, PITX2, EPHB1, LZTS1, SOX4, CDK5RAP2, CDON, KIRREL3, EPHA4, EPHA7, WNT5B, MAGI2, WNT5A, SOX11, UNC5D, THOC2, MYO7A, ALG10, POU3F4, ADCYAP1, LMX1A, ADGRB3, PLA2G10, UBE2V2, PRKCQ, AGTR2, KIF20B, EPHA3, GPM6A, BEX1, FOXG1, SHOX2, PCDH15, SLC1A3, EFNA5, HIF1A, RTN4, UGT8, FLRT2, MAP2, PLXNA2, FGF20, LRRC4C, PR…
	GOTERM_CC_DIRECT	GO:0030425~dendrite	9.13629e-05	TXN1, PCSK2, CHRM2, CHRM3, PCSK1, TENM2, CRTC1, CTNND2, FMR1, HTR2C, GRIK2, ELK1, SGCE, TRIM9, HTR7, PCLO, GRM7, EPHB1, KIRREL3, EPHA4, TRPC5, EPHA7, KCND2, MMP3, MAGI2, CASK, COBL, AGTR1A, AR, KCNMA1, IL1RAPL1, PGR, MET, CNTNAP4, OLR518, STAU2, SEMA3A, GLRX, ADCY2, PAK1, GLRA3, MAP2, P2RY1, BRINP3, MPDZ, GRIA3, GRIA4, GABRA2, HSPA8, KCNJ6, NEGR1, OLR1065, HTR1F, BDNF, KCNIP2, KLHL1, OPRK1, HTR1B…
	GOTERM_CC_FAT	GO:0036477~somatodendritic compartment	0.00011096	TXN1, CHRM2, CHRM3, CRTC1, CTNND2, FMR1, STMN2, ELK1, SLC8A1, HTR7, EPHB1, GLUL, LZTS1, ANKS1B, KIRREL3, EPHA4, MAP2K4, EPHA7, MAGI2, CASK, AR, PGR, GPM6A, KLHL14, PDE1A, SLC1A3, RTN4, MAP2, SYNDIG1, KCNN2, APOB, BRINP3, MPDZ, GRIA3, GRIA4, HSPA8, HTR1F, SMURF1, BDNF, CADM2, GOT2, HTR1B, ESR1, PEX5L, GRIN3A, FGF13, PICALM, PCSK2, ITGB1, PCSK1, TENM2, NRSN1, HTR2C, GRIK2, ROBO1, GRM3, SGCE, TRIM9,…
