# Supplementary material for: Examination of CA1 Hippocampal DNA Methylation as a Mechanism for Closing of Estrogen’s Critical Window
Source: Front Aging Neurosci. 2021 Aug 4;13:717032. doi: 10.3389/fnagi.2021.717032 (PMC8371553; doi:10.3389/fnagi.2021.717032)
Supplement: Supplementary file 3 [file Table_3.XLSX]

## Sheet: CHH methylation gene list
Supplementary Table3: Differentially methylated gene list in treated and control groups for CHH methylation
Gene list in YT-YC comparison of CHH methylation			Gene list in MT-MC comparison of CHH methylation			Gene list in AT-AC comparison of CHH methylation			Gene list in AC-YC comparison of CHH methylation			Gene list in AC-MC comparison of CHH methylation			Gene list in MC-YC comparison of CHH methylation
Hypomethylated	Hypermethylated		Hypomethylated	Hypermethylated		Hypomethylated	Hypermethylated		Hypomethylated	Hypermethylated		Hypomethylated	Hypermethylated		Hypomethylated	Hypermethylated
Mvb12b	LOC500876		Gabbr2	Tsn		Pcdh20	Vom2r9		Arf4	Man2b1		Gabbr2	Tsn		Capza2	Tsn
Mageb16	Emb		Ppic	Zfp868		Nup35	Pcdh11x		Lix1	Rras2		C6	Clec4m		Mageb18	Phka2
Pnoc	Rras2		Zfp36l2	RGD1563060		Ces2a	Tsn		Tnfsf4	Tsn		Sulf1	Rras2		Bche	Olr1217
RGD1565355	Sulf1		Arf4	Olr367		Brca2	Rras2		Sulf1	Dazl		Adgre4	Cobl		Mir3556b	LOC310926
Cobl	RGD1563060		Actrt2	Atg7		Pnoc	Rpl13		Rnf165	LOC500876		Hdgfl1	Vom2r56		Trappc2b	Rras2
Vrk1	Vom2r9		Vom2r9	Brca2		Foxe3	Atg7		Dact2	Pard6g		March1	Cistr		Fscb	Pdcl
Cyp51	Vom2r59		Ints12	Rras2		St3gal4	Clec4m		Lypd1	Cobl		Vom2r9	Fbxo27		Dazl	LOC257642
Tmc3	LOC257642		Dohh	Vom2r7		Vom2r9	Cobl		Rexo1	Zmynd11		Dohh	Spaca5		Nup35	Ube3a
Ppic	Tmem68		Mn1	Rn5s		Tcf3	Fbln5		Fbxo22	RGD1563060		Pcdh9	LOC363337		Slc21a4	Sox11
Dlgap2	Dazl		Chpf	Dipk2a		Manea	Copb1		Man2b1	LOC257642		Phyhipl	Dazl		Amph	Tmem68
Foxp2	LOC310926		Tmx1	Tbc1d5		Stxbp5	Brca2		Cyp4f17	Stx19		Chrm3	Man2b1		Khdrbs3	Veph1
Vom2r61	LOC689412		Sgsm1	Vom2r56		Rnd3	Ces2a		Dazl	Veph1		Rras2	Zfp868		Tnfsf4	Clec4m
RGD1305807	Mbp		Tph1	Vom2r59		Gpr12	Tmem68		Myh11	Ncam2		Cyp2b1	Crygn		Cd47	Pln
Galntl6	Ctsk		Zfp36l3	Pcdh11x		Lamc3	Adgre4		Spsb1	Wdr82		Serpinf1	LOC499742		LOC304725	Ttll2
Dnajb9	Rn28s		Cntn6	Vom2r9		Serpinb6b	Dazl		Pcdh9	Zfp322a		Tbc1d5	Copb1		Gabbr2	LOC500876
Bckdhb	Cobl		Rnf165	Phka2		Mtbp	LOC310926		Cyp2b1	Hmgn3		Mpp1	Vom2r9		Cntn6	Vom2r9
Samd7	Ttll2		Tbc1d5	LOC499742		Olr839	Ttll2		Ints12	LOC363337		Pou1f1	Brca2		Erap1	Dazl
Tph1	Unc5d		S1pr4	Marf1		Fbxo22	Zmynd11		Tph1	Copb1		Mylk3	LOC498592		Fbxl17	Mir876
Mbp	Copb1		Fbxo22	Vom2r37		Rras2	Tbc1d5		Trappc2b	Lzts1		Tifa	Sel1l2		RGD1563060	Rn5s
Adgre4	Vom2r56		Mpp1	Copb1		Pabpc6	Smpdl3a		Kcnb2	Vom2r57		Slc10a2	LOC500876		Fbxo22	Brca2
Vom2r56	Rn5s		Dazl	Tarsl2		Vom2r76	Rab38		LOC304725	Vom2r9		Cask	Stx19		Cyp51	Copb1
Pcdh20	Adam6a		Kazn	Adgrb3		S1pr4	Dcdc2c		Fnbp1	Crygn		Cenpq	Ccer1		Spsb1	Rn45s
Inpp4b	Nupr1		Pnoc	Vangl1		Kcnb2	Nupr1		Id3	LOC310926		Lamc3	RGD1563060		Cyp4f17	Nup35
Pbk	Tbc1d5		Id3	Nupr1		Ficd	Vom2r59		Rras2	Clec4m		Fnbp1	Wdr82		Chd5	Fbxo27
Id3	Basp1		Ssr1	Ctsk		Gabbr2	Wdr82		Sgsm1	Htr2c		Rexo1	Rn5s		Tapbpl	Ctsk
Pudp	Nol4		Cyp4f17	Prss1		Capza2	LOC500876		LOC314140	LOC499742		Stx19	Fbln5		Slc17a5	RGD1563060
Azi2	Veph1		Emb	Emb		Sfswap	Vom2r7		Selenok-ps2	Nrcam		Man2b1	Zmynd11		Umps	Trdn
Skint1	Gls		Azi2	Rap2b		Samd7	Lzts1		Cobl	Pcdh11x		Sgsm1	Tarsl2		Clec4m	Atg7
Cenpc	Clec4m		Plekhd1	Lzts1		Tinag	Rn5s		Vom2r57	Pdia4		Zfp36l3	Htr2c		Ppp2r1a	Adamts9
Pdcd5	Gabrb3		LOC363337	LOC310926		Vta1	Zfp958		Cntn6	LOC500350		Lmbrd2	Adgre4		Rras2	Emb
Utrn	Tsn		Irf8	Adgrl3		Cobl	Gpr158		Sult2b1	Rn5s		Rnf165	Hspa4l		Polr3k	Cyp2b1
Irf8	Mir592		Fnbp1	Fbxo27		Adgre4	Veph1		Serpinb8	LOC100911367		Id3	Nudt12		Rexo1	Vom2r37
Fnbp1	Atg7		Map3k7	Htr2c		Arg1	Vom2r56		Sstr1	Il12a		Mir155hg	Emb		Atg7	Hace1
Vom1r55	Zfp868		Serpinf1	Rn18s		Spetex-2F	Phka2		Mageb16	Brca2		Setmar	Ctsk		Cd96	Tnmd
Zfp133	Zmynd11		Ces2e	Ube3a		Pou3f2	Rn28s		Ralyl	Phka2		Arf4	Tbc1d5		Dact2	Lzts1
Gspt2	Gemin8		Vom2r56	Veph1		Nlrp4a	RGD1563060		Tsn	Tarsl2		Chd5	Dipk2a		Adam6a	LOC499742
Slc17a5	Cdh7		Adgre4	Man2b1		Crygn	Stx19		Capza2	Adgre4		Zbtb21	Prss1		Rnf165	Hspa4l
Rexo1	Phka2		Inpp4b	Cobl		Ctss	Erap1		Rnd3	Vom2r37		LOC302022	Phka2		Mbp	Clvs2
Capza2	Tma16		Chd5	Rn5-8s		Foxg1	Phyhipl		Arsk	Rn5-8s		Unc5d	Olr1217		Ppp1r14c	LOC499530
Mab21l2	Slc26a5		Rras2	Dazl		Exoc4	Gp2		Cd99l2	Hspa4l		Htr1b	LOC499530		Ficd	Tmem154
Ankrd50	LOC499530		Phyhipl	Clec4m		Fam71d	Slc17a5		Adgre4	Smpdl3a		S1pr4	Olr1565		Man2b1	Wdr82
MGC116197	Ube3a		Ube3a	Smpdl3a		Mvb12b	Chst10		Stx19	Zfyve26		Rprm	Nupr1		Tsn	Zfp868
Shox2	Fam205c		Sulf1	Erap1		Chrm3	Ptpn18		Vom2r9	Fgf5		Tnfsf4	LOC257642		Oasl	Sult2a2
Man2b1	Zdhhc15		Brinp3	Zmynd11		Mageb16	LOC499742		Gabbr2	Erap1		Trappc2b	Atg7		Rbm26	Vom2r56
Vom2r9	Cntnap5b		Kcnb2	Cistr		Vom2r56	Ripk1		Mbp	Zp4		Brca2	Adam6a		Olr1217	Slc7a3
Prkd1	Kcnt2		Adam6a	LOC500876		Wdr37	Cask		Flrt3	Fbxo27		Dazl	Ces2a		Tifa	Nupr1
Tyrp1	Fgf5		Cenpq	Hmgb1		LOC363337	Slitrk4		Med16	Cistr		Syn3	Veph1		LOC498933	Unc5d
Vta1	Adamts9		Eif3el1	Ints12		Rspo2	Unc5d		Cyp4a2	Clvs2		Spaca5	Pdia4		Znrd1as	Prss1
Exoc4	RGD1359508		Rspo2	LOC499530		Esrp1	Olr1217		Actl9	Rp2		Pnoc	Ube3a		Mtm1	Fosl2
Ces2a	Rwdd1		Ces2a	Cetn3		Oasl	Tma16		S1pr4	Sptlc1		Vangl1	Stpg2		Id3	Slitrk2
Dazl	Rn5-8s		Ctss	LOC257642		Cdh7	Rn5-8s		RGD1359508	Ube3a		Pou3f2	Rn18s		Arhgap28	Sel1l2
LOC361016	Gas8		Cask	Gas8		Crtc1	Sel1l2		Tsc22d2	Pln		Htr5a	Rp2		Arrdc4	LOC689412
Mylk3	Pcdh9		Trappc2b	MGC116197		March1	Tph1		St3gal4	Mir592		LOC363337	Mir592		Lypd1	Cp
Gabbr2	Cyp2b1		Man2b1	Spetex-2H		Vrk1	Hmgb4		Ctag2	Emb		Ccdc175	Arl4a		Mageb16	Vom2r7
Nudt12	Eef1e1		Lamc3	Zfp958		Dohh	LOC500350		Sphkap	LOC499530		LOC498339	Vom2r7		Olr167	Tyrp1
Rras2	Rap2b		Setmar	Stx19		Nr2f2	Fbxo27		Kctd6	Sel1l2		Arg1	Sox11		Cetn3	Slc26a5
Tsn	LOC363337		Fam122a	Phyhipl		Lamc2	Spetex-2H		Ces2a	Cp		Cyp4f17	Gls		Tph1	Smpdl3a
Eya2	Tgfbr2		St3gal4	Ncam2		Pglyrp1	P2ry1		Ccdc175	Zfp958		Magec2	Rn5-8s		Epha4	Galnt3
Vti1a	LOC499742		Cyp2c6v1	Pdk4		Erap1	Tarsl2		Prl8a4	Atg7		F13b	Vom2r59		Fbln5	LOC498368
Clec4m	Crispld1		Ccng1	Unc5d		Lrrtm4	Fgf5		Spaca5	Vom2r7		Tmc3	Ptbp2		Hmgn1	MGC116197
Mettl15	Map3k7		Copb1	Mpp1		LOC500876	LOC257642		Tifa	Rap2b		Tph1	Mir3556b		St3gal4	Cblb
Sfswap	Lzts1		Sugct	Psma1		Gbe1	Capza2		LOC363337	Ces2a		Rbm26	Vom2r37		Vti1a	Gas8
Ttll2	Spetex-2A		Cadm2	LOC689412		Stx19	Pard6g		Phyhipl	Mocs1		Ces2e	LOC310926		Mvb12b	Map2
Rpgrip1l	Zp4		Foxp2	Mir592		Copb1	Htr2c		N6amt1	Ttll2		Ube3a	Rap2b		Nmt2	Gdpd2
Papola	Trdn		Clec4m	Pabpc4l		Trak1	Ehhadh		Papola	Ehf		MGC116197	Zfp36l3		Sqle	Pcdh19
Ces2e	Pex2		Gad2	Arl4a		Mrpl32	LOC363337		Vom2r7	Olr1380		Ppp1r14c	Lzts1		Pabpc6	Magi1
Mettl4	Spaca5		Dlgap2	Pros1		Hmgb2l1	LOC499530		Idi2	Gas8		Olr167	Marf1		Ctdspl	Cobl
Dohh	Foxk1		Prl8a4	Ttll2		Actrt1	Epha7		Plpp2	Ptpn18		Adam6a	Spock3		Ccdc179	Cntnap5b
Cyp4a2	Sycp1		Fbln5	Brinp3		Mbp	Pdia4		Magec2	Olr208		Shox2	MGC116197		LOC100911367	Mettl4
Zfp36l2	Smpdl3a		Gnaq	Traf1		Iffo2	Lix1		Lmbrd2	Rab38		Hccs	Mir876		Utrn	Tma16
LOC363337	Olr203		Gjb5	Rnf146		Stpg2	Emb		Shox2	Tmprss11b		Map3k7	Klhdc2		S1pr4	Adgre4
Cenpw	Rpl13		Nudt12	Pcdh9		Slc17a5	Zswim5		Try4	Mageb16		Adamtsl3	Mpp1		Senp18	Vom2r59
Mtbp	Map2		Magec2	LOC498368		Emb	Clvs2		Tmc3	Chst10		Grpr	Pln		Atxn7l3b	Pard6g
Tcf3	Rn18s		Stard5	Ces2a		Tifa	Actrt1		Ces2e	Heca		Capza2	Gas8		Itgb1	Tmem67
Rdh13	Wnt5a		Unc5d	Tnmd		Fgd4	Zfp322a		Rgs4	Shox2		Zfp799	Heca		Ces2a	Cdh8
Mn1	Dusp21		Olr126	Ces2e		Myo7a	Ndufaf5		Serpinf1	Nupr1		Mir873	Pcdh9		Vta1	Gemin8
Lrba	Vopp1		Iffo2	St6galnac3		Cenpw	LOC291863		Chrm3	Olr1217		Cd47	Sulf1		Aadat	Eef1e1
Trappc2b	Brca2		Kcnma1	LOC291863		Chd5	Clec14a		Mylk3	Hmgb1		Kcnma1	Ptpn18		Rasal2	Rn5-8s
Fyttd1	Mir876		Uxs1	Tmprss15		Senp18	Ccer1		C6	Dipk2a		Fyttd1	Smpdl3a		Flrt3	Grik2
Pros1	Ces2e		Mbp	Mir653		Slc8a1	Crygn		Zfp36l2	Inpp4b		Mvb12b	Zswim5		Nrk	Olr208
Trak1	Stx19		Zfp868	Slc25a2		Man2b1	Galnt3		Grxcr1	Nup35		Hmgn1	Gpr149		Cul1	Mir653
Nr2f2	Clvs2		Ctag2	Wnt5b		Eef1e1	Zp4		Olr1217	Tma16		Ces2a	Ttll2		Arap2	Rab38
Nup35	Inpp4b		LOC103689947	Hist1h4b		Syk	Dusp21		Skint1	Mpp1		Snip1	Rab38		LOC302022	Ndufaf5
Fbxl17	Cd320		Oasl	Ezh2		Ddx18	Marf1		Lrrc8d	Epha7		N6amt1	Tmprss15		Sfswap	Dipk2a
Sgsm1	Adgre4		Stx19	Prrg1		Vom2r4	Zfp868		Lamc2	Zswim5		Vom2r56	Ndufaf5		Fnbp1	LOC363337
St3gal4	Hace1		Flrt3	Bckdhb		Pbk	Hist1h4b		Sfswap	Ctnnd2		LOC680627	Ces2e		Olr1218	Ncam2
Arf4	Mpp1		Mc2r	Gpatch2		Gjb5	Napg		Fbxl17	Unc5d		RT1-A2	Eef1e1		Copb1	Tmem229a
Rnf165	Man2b1		Tmc3	LOC363337		Foxk1	Fhdc1		Azi2	Gdpd2		Azi2	Ctnnd2		RGD1559804	Erap1
Ctdspl	Oprk1		Pla2g10	Ctss		Vom2r59	Ube3a		Snx16	Rn28s		Spetex-2A	Mrps30		Tcf3	Adam6a
Phka2	Pcdh7		Spsb1	Olr11		Actrt2	Ctsk		Fscb	Slitrk4		Iffo2	Picalm		Emb	Gabrp
Olr542	Grik2		Samd7	Dact2		Olr984	Dohh		Arhgap28	Vom2r59		Hspa8	Zfp322a		Spcs1	Mir17
Vom2r76	Ccer1		Pou3f2	Crygn		Fzd1	Spin2a		Ndufa10l1	Mir1297		Copb1	Zfp958		Ap3b1	Tbc1d5
Hmgb3	Nudt12		Tbl1xr1	Hspa4l		Sgsm1	Mtbp		Erap1	Dact2		St3gal4	Tph1		Nudt12	Pcdh9
Ccdc175	Gad2		Mvb12b	Sel1l2		Cd226	LOC683469		Lsamp	Pcdh9		Elavl2	Peg12		Pudp	Hpse2
Defa24	Rnd3		Slit2	Frem2		Atg10	Tmem154		Olr167	Dusp26		Kctd6	Hmgb1		Sult2b1	Olr367
Wdr37	Zfp958		Shox2	Olr23		Stbd1	Spetex-2F		Nup35	LOC291863		Trak1	Tmem67		Mtbp	Tpk1
Pou3f2	Psma1		Zfp608	Sec23a		Foxp2	Tnc		Olr205	Tyrp1		Sult2b1	Tyrp1		Eef1e1	Tent4a
RGD1306195	Sqle		Capza2	Myl1		Inpp4b	Kcnma1		Spetex-2A	Adam6a		Actl9	Kcnma1		Fam174a	F13a1
Cdkn3	Ncam2		Exd2	Adgre4		Cyp2b1	Lin7c		Fbln5	Olr901		Brinp3	Unc5d		Lrrc8d	Bckdhb
Eef1e1	Wnt5b		Arrdc4	Mageb16		Dact2	Dcm5		Olr1128	Eef1e1		Kcns3	Olr23		Abcc1	Sec23a
Etaa1	Mettl4		Hmox2-ps1	Agtr2		Ppic	Hif1a		Uxs1	Adam26a		Slc17a5	Stau2		Krt80	Rrn3
LOC304725	Vom2r37		Sh3gl3	Clvs2		Ndp	Ctdspl		Rspo2	Spock3		Prl8a4	Adgrl3		Olr839	Sycp1
Smptb	Spetex-2H		Fyttd1	Mir148a		RGD1563060	LOC498592		Chd5	Galnt3		Kcnb2	Prrg1		Spetex-2F	Inpp4b
Ncam2	Pabpc4l		Il12a	Hmox2-ps1		Gpm6a	Vom2r37		Itgb1	Mrps30		LOC103689947	Spetex-2F		Grik2	Chst7
Htr5a	Erap1		Pwwp3b	Fbln5		Psat1	Cyp2b1		Mvb12b	Zfp868		Chpf	Ccdc34		Stx19	Fhdc1
Ficd	Ces2a		Spetex-2A	Gad2		Snurf	Spetex-2A		Mir551b	Aco1		Vom2r37	Mir17		LOC500148	Hif1a
Foxk1	Nrk		Wdr37	Mrps30		Steap3	Zdhhc15		Hmgn1	Tmem68		Olr542	Sval1		Psat1	Agtr2
Rasal2	Rrn3		Rasal2	Ndufaf5		Ripk2	Trpc5		Clvs2	Myl1		Olr1217	Nol4		LOC363337	Tarsl2
Dact2	Dnajb9		Drd1	Pln		Rn5-8s	Slitrk5		RGD1564865	Chst7		Pwwp3b	Dact2		Pcdh20	Mrps30
Rnd3	Sostdc1		Rpl38	Lrrtm4		LOC302022	Man2b1		LOC302022	Tmem154		Lix1	Sptlc1		Cobl	Stx19
Flrt3	Tmem154		Rnd3	Myo9a		LOC498933	Chst7		LOC365238	Ctsk		Ppm1k	Erap1		Olr1049	Lrguk
LOC500350	Ptchd1		Nr2f2	Galntl6		Dazl	Tpbg		Mocs1	Phyhipl		Skint1	Hist1h4b		Vom1r55	RGD1561230
Brca2	Sel1l2		Ccdc175	Sucla2		Clvs2	Shox2		Lekr1	Mir876		Aadat	Ubap2		Vrk1	Prl4a1
Fbln5	Sntg1		Tifa	Basp1		Phf3	Pln		Acsl5	Hace1		Tmed6	Ephb1		Pou3f2	Nudt12
Stx19	Tpk1		Olr404	Cdh2		Gabrg2	Mtm1		Brca2	RGD1359508		Egf	Rnf146		Fam71d	Dmap1
Tifa	Wdr82		Rexo1	Nr2f1		Nfkbiz	Lhfpl1		Kcnk9	Sntg1		Anapc4	Tpk1		Esrp1	Radx
Idi2	LOC291863		Myh11	Csnk1g3		Olr1301	Tnmd		Slc16a2	Hist1h4b		Vom2r7	Robo1		Vom2r7	Spin2a
Arrdc4	Ddit4l2		C2cd4c	Il9r		Cd99l2	Vwc2l		Elavl2	Spetex-2F		Olr1065	Cp		Rnf128	Rab28
Tnfsf4	Frmd3		Tars	Ctdspl		Usp9y	Pabpc4l		Arap2	Tbc1d5		Stard3nl	Oprk1		MGC116197	Zfp322a
Oasl	Adcy2		LOC498933	Nup35		Nr3c2	Pcdha1		Esrp1	Pros1		Clvs2	Galnt3		Kcnb2	Fam205c
Plcl2	Traf1		Smok2a	Adam6a		Lrrc40	Cdh7		Cyb561	Mir653		Gpr83	Epha3		Adgre4	Adamdec1
Smpdl3a	Pdia4		Pbk	Zdhhc15		Rexo1	Ces2e		Mir325	Ndufaf5		Tcf3	Phyhipl		LOC500350	Pcdh11x
Klhl1	RGD1562638		Tcf3	Olr1217		Flrt3	Adam6a		Vrk1	Cdh8		Cbln2	Adcy2		Ctnnbl1	Dact2
Rpl38	Cdh8		Clvs2	Epha7		Fbxo27	MGC116197		Htr5a	LOC498592		Spetex-2G	Cntnap5b		Spx	Spetex-2G
Snx6	Prss1		Vom2r7	Rn28s		Rgma	Otulinl		Pabpc6	Mitf		Mir384	Chst7		Nr2f2	Mtm1
Actrt2	Rnf146		Adamtsl3	Tmem192		Arap2	Nps		Dohh	LOC498368		LOC498933	LOC291863		Inpp4b	Nox4
Ppm1k	Tarsl2		Erap1	Ccer1		Prkcd	Mir146a		Mn1	Fgf13		Vrk1	Sult2a2		Dohh	Gabrb3
Rpp21	Mir17		Eef1e1	Zfp799		Atg7	Prl8a4		Nps	Slitrk2		Pbx1	Ncam2		N6amt1	Vom2r76
Prb3	Vwc2		Trak1	Zfp322a		Cdkn3	Sh2d1a		Anapc4	Trdn		Fam122a	Hace1		Fbxo27	Mpp1
Spsb1	Gabrp		Tmprss11b	Tmem106b		Fyttd1	Ncam2		Iffo2	Nr2f1		Olr1218	Cyp2b1		Pbk	Tmprss11b
Eml4	Adgrl3		Sult2b1	Slitrk2		Khdrbs3	Olr367		Olr16	Cetn3		Impg2	Tmem229a		Serpinb8	Fgf13
Lamc2	Jun		Foxg1	Adamdec1		Sult2b1	Vcsa2		Ctdspl	Shroom4		Alg14	Clvs2		Prkd1	LOC683469
Dcdc2c	Ndufaf5		Vrk1	Ptbp2		Papola	Vangl1		Rasal2	Fam205c		LOC500148	Cblb		LOC100911068	Mir370
Adamtsl3	Rp2		Olr839	Dok6		Nudt12	Pex2		Adam6a	Zfp36l3		Cobl	Snurf		Vom2r56	Pik3c2g
Spetex-2A	Rab38		LOC500350	Plaat1		Unc5d	Tec		Vangl1	Ezh2		Mir3556b	Cgm4		Clvs2	Hmcn1
Erap1	Vom2r7		Cobl	Rab38		Igtp	Cdh19		Vom2r61	Cntnap5b		LOC100911367	Nox4		Foxp2	Myl1
Fam122a	Shox2		Sqle	Nox4		Fam122b	Slitrk2		Tshb	Snurf		Fbln5	Cdh8		Olr1160	Mir592
Yme1l1	Pros1		Veph1	Wdr82		Rasal2	Galntl6		Ppic	Rn45s		LOC314140	Tmem114		Fyttd1	Zdhhc15
Cyp2b1	Mir2985		RGD1305807	LOC100910945		Hao1	Gns		Tbc1d5	Ctdspl		Hspa1b	Nr2f1		Sgsm1	Cast
Stag3	Hmgb2l1		Ripk1	Pdia4		Nxf7	Bet1		Cd96	Prrg1		Phka2	Spin2a		Vom2r47	Arl4a
Hmgb2l1	Htr2c		Smpdl3a	Otulinl		LOC500350	Vom1r13		Ces2g	Plcl2		LRRTM1	Shox2		Rn5-8s	Zmynd11
Prss1	Vwc2l		Ezh2	Vom2r76		Vom2r37	Pde10a		Phka2	Ccdc34		Vta1	Cdh2		H2afb3	Spaca5
Malrd1	Tmtc2		Spaca5	Rrn3		Mxi1	Olr1455		Impg2	Tmem229a		Pabpc4l	Spetex-2H		Zfp709l1	Nrxn1
Cyp4f17	Tmem178b		Vopp1	Cdh8		Rbm26	LOC498368		LOC361016	Nox4		Camk2d	Psma1		Vom2r9	Tpbg
Vom2r37	Actl9		Ppp1r14c	Olr1266		Lingo2	Trem2		Dimt1	LOC683469		LOC365238	Dok6		Rasgrp1	Ptpn18
RGD1563060	Tmprss11b		Tmed6	Vcsa2		Gpr158	Tmprss15		Gpr12	Mir3556b-2		Plekhd1	Tceal1		Aadacl2	Lix1
Clvs2	Fbxo27		Arg1	Adam26a		Ncam2	Nr2f1		Pros1	Basp1		Cd99l2	Lsm5		Shox2	Ccdc89
Flrt2	Hist1h4b		Mir3556b-2	Sycp1		Dlgap2	Grid2		Stard3nl	Adgre1		Edem1	Arid4b		Smptb	Usp9y
Nmbr	Ezh2		Negr1	Slitrk4		Mtdh	Vwc2		Cpa3	Frk		RGD1307595	LOC683469		Cpa3	Pdia4
Cstf2t	Dipk2a		Arsk	Ehhadh		Tbc1d5	Ikzf1		Prb3	Ppa2		Try4	Cerk		Edem3	Gls
Kcnb2	Olr901		Vom2r1	LOC100363193		Fnbp1	Mir653		LOC498933	Frem2		Mir148a	F13a1		Kdm5b	Ehf
Zfyve26	Tyrp1		LOC680627	Tfap2b		Exd2	Mylk3		Zfp622	Cdh19		Irf8	Slc7a3		Mylk3	Chst10
Sult2b1	Adgrb3		Nid2	Mir3556b-2		Ppp1r14c	Olr23		Pabpc5	Sult2a2		Adad1	LOC499843		Samd7	Htr2c
Sult1e1	Mir1297		Kctd8	Spetex-2F		Id3	Pabpc6		Pbk	Ehhadh		Tmx1	Ripk1		Celf4	Gpr149
Mir551b	Actrt1		Tsn	Tmprss11b		Rpl38	Ephb1		Kcnj3	Cdh2		Ndufa10l1	Olr367		Tmc3	Sptlc1
Snx16	Hspa4l		Psat1	Cp		Olr1126	Ctnnd2		Aadacl2	Stau2		Inpp4b	RGD1559804		Rspo2	Atp13a5
Irs2	Galc		Syt13	Spaca5		Fmo4	LOC302022		LOC298111	Galnt7		Exoc4	Raet1l		Cdon	Vwc2
Olr1217	MGC116197		Olr1666	Pla2g16		Rhox5	Mtap		Rnf128	Olr367		Papola	Ezh2		Tinag	Slitrk4
Ndp	Tacr3		Phka2	Zp4		Ces2e	Gls		Ficd	Tmem67		Flrt3	Fosl2		Ccdc196	Calhm5
LOC291863	Tmem106b		Tnfsf4	Mir876		Gad2	Cdh8		Trak1	Gad2		Lzts1	Il9r		F2rl1	Slc25a2
Nrk	Efna5		Hspa8	Ppa2		Tph1	Sulf1		Syk	Nudt12		Nr2f2	Slitrk2		Syt13	Cdh7
Mir3556b	Hif1a		Cd55	Nrk		RGD1306195	Rfxap		Fyttd1	Robo1		Vom2r76	Heatr1		Tbc1d5	Kcnma1
Smok2a	Mc4r		Zbtb21	Kctd8		Col5a2	Mpp1		Lzts1	Cerk		Has2	Mageb5		Vom2r76	Ubap2
Unc5d	Mtm1		MGC116197	RGD1307595		Grik2	Olr338		Klhl1	Gpr158		Rn5-8s	Nmbr		Il12a	RGD1307595
Kcnma1	Galnt3		Skint1	Ptpn18		Lzts1	Pga5		Eya2	Il10		Defb40	Sostdc1		Cyp2b1	Olr1084
Glrx3	Agtr2		Fzd1	Flrt2		RGD1559804	Vom2r76		Peli2	Pla2g4a		Memo1	Ehhadh		Unc5d	Nrk
Arg1	Crygn		Dnajc21	Rpl13		Eya2	Olr558		Wdr37	Rasl11b		Fbxl17	Plaat1		Olr754	Rpl7a
LOC683469	Pln		Atxn7l3b	Zfp36l2		Tnfsf4	Nol4		Unc5d	RGD1559804		Smpdl3a	Cask		Tigd2	Mc4r
Iffo2	Zswim5		Hgf	Ccser1		Mylk3	H2afb3		Rbm26	Rwdd1		Acvr2a	Gucy1a2		Tmem126b	Ezh2
Olr410	Mir3556b		Mtbp	Cblb		Snx6	Inpp4b		RGD1309748	Slc4a4		Glul	Qrfpr		Cbr4	Smok2a
Vom2r72	Lsamp		Pabpc6	Cntnap5b		Cntnap5b	Vldlr		Mir155hg	Arrdc3		Sspn	Ctdspl		Ppic	RGD1564053
Pabpc6	Ccdc34		Bcor	Olr886		Fundc2	Gad2		Lamc3	Ctss		Oasl	Olr995		Il36a	Csnk1g3
Copb1	Slc10a1		Olr1218	Dusp21		Chst10	Olr1460		Pou3f2	Zc3h15		Arrdc3	Galntl6		Defa24	Glul
Hist1h4b	Aven		Ficd	Pdcl		MGC116197	Olr1266		Pcdh20	Uxs1		Actrt2	Gdpd2		Olr51	Robo1
Ap3b1	Api5		Ctdspl	Mettl4		Yme1l1	Cerk		Copb1	Yme1l1		Rspo2	Olr208		Sptlc1	Shox2
Tinag	Robo1		Impg2	Atg10		Pde10a	Spred1		Oasl	Arl4a		Rasal2	Radx		Mir384	Mylk3
LOC100911370	Sval1		Hmgn1	Tyrp1		Gria3	Snurf		MGC116197	Oprk1		Sec16b	Olr132		Tle1	Ssr3
Ikzf1	Hsfy2		Ebf1	Fmr1		Ap3b1	Mir370		Mtbp	Heatr1		Clec4m	Lrrtm4		Chrm2	Adgrb3
Fundc2	Ephb1		Olr1217	Vom1r9		Lmbrd2	Pla2g4c		Hnf4g	Larp7		Rnd3	Pros1		Hpse2	Ces2e
Anapc10	Phyhipl		Dcaf5	Glul		Tmc3	Mup4		Hspa4l	Spin2a		Peli2	Cdh19		Brca2	Vldlr
Lamc3	Lrrtm4		Slc39a10	Olr984		LOC683469	Smok2a		Cd47	Pik3c2g		Mn1	Trem2		Tsr2	Vcsa2
Rspo2	Mapkbp1		Cntnap5b	Pcdh7		Clec4m	Lsamp		Cyp4a3	LOC302022		Grid2	Epha7		Stmn2	RGD1561958
Chd5	Dusp26		Pou1f1	Cysltr2		Vangl1	Lypd1		Aadat	Csnk1g3		Neto1	LOC498368		Grm7	Ctss
Grik2	Hapln1		Lamc2	Ehf		Dmrta1	Sptlc1		Hs3st1	Snai2		Acsl5	Fhdc1		Fpr1	Nol4
Ppp1r14c	Lrguk		Hspa4l	Eef1e1		Nupr1	RGD1561230		Samd7	Khdrbs3		Dact2	St6gal2		Dlgap2	Ctdspl
Vstm2b	Rfk		Cd99l2	Sntg1		Shox2	Htr7		Cst3	Prss1		Hs3st1	LOC304725		Ddx18	Shroom4
LOC302022	Akirin2		Galnt3	Dusp26		Egf	Ctss		Lrrc7	Slc30a5		Tsn	Slitrk4		Mc2r	Mpdz
Lrrtm4	Rab28		Brca2	Dcm5		Otor	Slf1		Vamp7	Vom2r76		Nps	Cnksr2		Iffo2	Cntnap5c
Mtm1	Cp		LOC302022	Spin2a		Dusp26	Arrdc3		Adamtsl3	Mir17		LOC100911576	Plcl2		Ndufa4	Cetn3
Senp18	Olr1455		Stx18	LOC361016		Irf8	Cd320		Dock9	Cd99l2		Nudt12	Maea		Trib2	Ces2a
Kank1	LOC302022		Htr5a	Inpp4b		Pga5	Pros1		Col1a1	Dsel		Ndp	Trdn		Cdh10	Zfp958
Egf	Olr1145		Trub1	Gabrb3		Cyp4f17	Mir3556b		Irf8	LOC304725		Ccdc28a	Xrcc4		Prkcd	Lce1m
Gjb5	Tinag		Mis18bp1	Fhdc1		Tshb	Mir592		LOC683313	Olr132		Mbp	LOC302022		Spaca5	Nxt1
Selenbp1	LOC317456		Egf	Actl9		Wnt5a	Pigm		Lrba	Cask		Ctsk	Fgf5		Ces2e	Hsfy2
Olr984	Sult2a2		Nupr1	Ust5r		Pros1	Crim1		Snip1	Lsamp		Foxp2	Olr403		Igtp	Cd320
Prdx4	Gdpd2		S100a7l2	Rwdd1		Zfp868	Adamts9		Ppcdc	Nps		Fzd1	Snip1		Nox3	Man2b1
Tenm2	Magi2		Marveld3	LOC689600		Zfand6	Agtr2		Smok2a	RGD1564865		Plpp2	Map3k7		Olr139	Zfp36l3
Dmrta1	Pcdh11x		Mylk3	Tmem68		Nlrp4	LRRTM1		Olr1381	Marf1		Nmt2	Khdrbs3		Azi2	Phactr2
Psat1	Foxd1		Gucy1a2	Pcdh19		Tsn	LOC100911370		Smptb	Gemin8		Gpm6a	Ints12		Phyhipl	Zfp18
Cd47	Ccdc89		Vta1	Tmem67		Prdx4	Cysltr2		Slc17a5	Sval1		Ccnl1	St6galnac3		Olr205	Marf1
Adam6a	Nrxn1		Memo1	Cand1		RGD1305807	Cntnap5b		LOC300308	Ubap2		Orc5	Adam26a		LOC361016	Smarca2
Tbc1d5	Dkc1		Clec4a2	Plcl2		Olr1217	Ces1d		Cmc1	Maea		Ahi1	Gabrb3		Pnoc	Spetex-2F
Spaca5	Nup35		Pros1	Map4k3		Tex43	Trdn		Veph1	Cblb		Zfp868	Mageb16		Pros1	Noct
Slitrk3	Ehf		Gpr12	LOC302022		Tars	Zfp36l3		Dnajb9	Cnksr2		Idi2	Myl1		Arsk	Olr1218
Fzd1	Col8a1		Vom2r59	Cyp2b1		Hist1h4b	Rn45s		Eef1e1	Rbfox1		Spsb1	Plod2		Fam184b	Rwdd1
Mageb18	Slc25a2		Trpc4	Olr139		Fndc1	Zfp385b		Cdkn3	Xrcc4		Tmprss11b	Gad2		Rnd3	Snurf
Bmp4	Olr338		Plscr4	LOC100360095		Adam6a	Tmem178b		Olr542	Sirt5		Lepr	Efna5		Dclre1c	Mir3556b
Thsd7b	Pcdha1		Fscb	Zfp36l3		Impg2	Ar		Ube3a	Ctbp2		Snx6	Fndc1		RGD1559714	Vom2r46
RGD1565725	Lrfn5		Fam50a	Clmp		Col3a1	Stc1		Tle1	Olr23		Uxs1	Actrt1		Kazn	Crygn
Vcsa2	Brinp3		Rbm26	Nol4		Trappc2b	Ssr3		Arrdc4	Tmem114		Trib2	Vom2r76		LOC301165	Rps15a
Rn5-8s	Picalm		Hmgb2l1	Sult2a2		Zfyve26	UST4r		Atxn7l3b	Tdrd3		Rasl11b	Sycp1		Lix1	RGD1561226
Kctd6	Marf1		Ccdc89	Shox2		Mtpap	Cp		Fam71d	Pcdh7		Serinc1	Nup35		Phactr3	Prss2
Cmc1	Ppa2		Spx	S100a10		Mageb4	LOC499843		Tnfrsf8	Ints12		Ccng1	Spetex-2A		LOC680627	Nkain3
Vwc2l	Btbd10		Arap2	Nrxn1		Gcnt1	Kcnt2		Zfp868	Ptchd1		Commd10	Zdhhc15		Zfp36l2	Manea
Ssr1	Btnl7		Adad1	Olr206		Spopl	Niban1		Kcne5	Cpne8		Cblb	Map2		Zfyve26	Selenop
Scn3a	Tex13c		Abcc2	Ppp1r14c		Zcchc7	Gas8		LOC680627	Usp9y		Fam50a	Pard6g		Hnf4g	Olr1460
Npepo	Shroom4		Vom2r37	Kcnd2		LRRTM1	Rap2b		Bckdhb	Cdh7		Chm	Manea		Slc10a2	Cdh19
LOC680627	Mtap		Arrdc3	Lsm5		Crispld1	Sox11		Foxp2	Gabrb3		Itgb1	Tmprss11b		Dnajb9	Pcdh7
Stbd1	Uxs1		Cdkn3	Dsel		Ttll2	Dact2		Phactr3	Efna5		Mc2r	Flrt2		Dsg3	Tfap2b
LOC498933	Olr390		Efna5	Cdh7		Gimd1	Gk		Olr410	MGC116197		Exd2	Ctbp2		Papola	B3galt1
Cdh6	Spetex-2F		Vom2r47	Tma16		Phka2	Nrxn1		Dclre1c	Spetex-2G		Pbk	Rn28s		LOC103689947	Vom2r52
H2afb3	Ints12		Papss1	Dtwd2		St6gal2	Gria3		Nr2f2	Fscb		Cmc1	Aasdhppt		Snx16	LOC498592
Commd8	Mrps9		Gnao1	Scfd1		Tmed6	Pclo		Cntnap5b	Gabrp		Thsd7b	Tnmd		Olr410	Crispld1
Alkal1	Smok2a		Sspn	Nxf7		LOC298111	Pcdh9		Arid4b	Olr1229		Gad2	Mir653		Sphkap	Adgre1
Vom2r67	Ctnnd2		Crispld1	Olr208		Chst7	Sphkap		LOC317165	Actrt1		Mtbp	Rrn3		LOC499530	Actrt1
Tars	Olr208		Rpp21	Tent4a		Ssr1	Cxadr		Clec4m	St6galnac3		S100a7l2	Rpl13		Ccdc175	Qrfpr
LOC685171	Mup4		Hist1h4b	LOC683469		Kcnj3	Ccdc85a		Pglyrp4	Mylk3		Fam205c	Glul		Cdkn3	Akirin2
Cts7	Ythdf3		Kank1	Inhba		Dhodh	Dusp26		Plcl1	Crim1		Cyp2c7	Pcdh11x		Ppm1k	Fshr
Ctsk	Olr1218		Ahi1	Gucy1a2		Cntn5	Adgrl3		Spopl	Agtr1a		Ythdf3	Mtm1		Kctd6	Mir148a
LOC499542	Plcl1		Npepl1	Olr1460		Adgrl3	Cwf19l2		RGD1559804	Adamdec1		Ebf1	Hif1a		Exoc4	Vom2r53
Stmn2	Xrcc4		Fbp2	Grid2		Nrk	Fyttd1		Tcerg1l	Lypd1		Senp18	Cox7c		Tmem171	S100a10
LOC365238	RGD1307595		RGD1563060	Ephb1		Adamts9	Esrp1		Tcf3	Fhdc1		Cenpw	Ptp4a1		Sulf1	Cyp2c6v1
LOC683313	Dync1i1		Snx6	Stim2		Cox6c	Exd2		Tmed6	Ssr3		Drd1	Tmem68		Pof1b	Lypd1
Abcc1	Mir370		Senp18	Cdh9		LOC681325	Olr1064		Plekhd1	Grm3		Ppic	Fbxl17		Rev3l	LOC689600
Emb	Frk		S100a10	Pard6g		Cyp2c13	Map2		Ttll2	Slc7a3		Mir3554	Nxf7		Gramd2b	Galntl6
Zfp36l3	Vom2r55		Lrguk	Manea		Vom2r7	Adgre1		Bex1	Dse		Pcdh7	Mtmr1		Slitrk3	Olr132
RGD1564053	Mir708		Stmn2	Hif1a		Slitrk5	Dtwd2		Rpl38	Spaca5		Ripk1	Frem2		Spopl	Zfp622
Cenpq	Olr1666		Fam122b	Esrp1		Smok2a	Slc6a15		Olr361	LOC100363193		Mctp2	Eepd1		LOC365238	Cask
RGD1359108	Slc7a3		Crtc1	Cdh19		Fbp2	Pdcl		Spetex-2F	Qrfpr		Cabcoco1	RGD1307595		Zfp133	Cldn34d
Smad7	LOC100910945		Rn5-8s	Kcnma1		Dcaf5	Abcc1		LOC100911370	St6gal2		Sqle	Usp9y		Arf4	Rn28s
Sqle	Fshr		Rup2	Usp9y		RGD1564599	Cntn6		Olr1049	Mtmr1		Vom2r31	Pitrm1		Glul	Aven
Ctss	Chst10		Hs3st1	Mir708		Smad7	Dse		Inpp4b	Cyp2b1		Pde1c	Pdk4		Snx2	Mir509
Map2	Kif16b		Mir30d	Rgs2		Uxs1	Bche		Vom2r37	Otulinl		Zfp386	Tent4a		Stard3nl	Yme1l1
Basp1	Zfhx4		Olr1615	Peg12		Spaca5	Nmbr		Spetex-2H	Psma1		Eef1e1	Tmem154		Trem2	Olr886
Ezh2	Nxf7		LOC310926	Smarca2		Eml4	Ccdc175		Nrxn1	Olr1460		Slc17a6	Lrfn5		Dppa1	Psma1
Mxi1	Esr1		Gp2	Cask		Dnajb6	Spetex-2C		Dlgap2	Rfk		Vom2r1	Slc25a2		Arl6ip6	Wnt5a
Negr1	Dse		Rfxap	RragB		Lrba	Wnt5a		Nsun4	Snip1		Mtmr11	Rasl11b		Uxs1	Gad2
Lzts1	Btaf1		Eya2	Tpk1		Cox7c	Rgs17		Olr327	Cox7c		Nupr1	Chrm2		Olr1096	Nr2f1
Arap2	H2afb3		Pde10a	Mctp2		Tgds	Ccdc89		Zbtb21	Plppr1		RGD1563060	Cpne8		Magi2	Pros1
Ccng1	Csnk1g3		Gabrg3	Tpbg		Ube3a	Olr1084		Arl6ip6	Twistnb		Tmem47	Zfyve26		Cenpq	Lmx1a
Commd6	Ces1d		Tmeff2	Shroom4		Ccdc175	Tex13c		Fam122b	Mettl4		Tc2n	Slc6a15		Ptpn18	Sntg1
Gcnt1	Fosl2		Pabpc5	Smok2a		Mn1	Tecrl		Pgm2	Ces2e		Amer1	Ndufa10l1		Fmo4	Ralyl
Tmed6	Vldlr		Pdcl	Cntnap5c		Mapkbp1	Nudt12		Actrt2	Bckdhb		Hmgb2l1	Inpp4b		Ndp	March8
Lrrc8d	Arl4a		LOC685171	Pla2g4a		Rpp21	Kif16b		Fam122a	Atp13a5		Olr839	Shroom4		RT1-CE15	Hmgb1
Vom2r47	Try4		Yme1l1	Cd320		Lin28c	Zfyve26		Got2	Fyttd1		Cyp2c6v1	LOC680627		Arg1	LOC291863
Vopp1	Mpp7		Zfyve26	Kcnt2		Ezh2	RragB		Ppp1r14c	Tent4a		Olr724	Lingo2		Efcab1	Olr206
Mir465	Zfp36l3		Papola	Lrfn5		Pcdh19	Anapc4		Cxcr4	Myof		Marf1	Yme1l1		LOC683469	RGD1559804
Cntnap5b	LOC498339		Ppm1k	Magi1		Cask	Ccdc34		Vom1r99	Fndc1		Gramd2b	Mylk3		Cdh7	LOC100910945
Vom2r7	Cdh11		Kif2a	Rbfox1		Pou1f1	Gpr149		Ctsk	Ndufa10l1		Mir551b	Rfxap		Ankrd50	Cd99l2
Veph1	Sox11		Lrba	Gabrg2		Trh	LOC685171		Emb	RGD1561958		Rab28	Scn1a		Chst10	Olr518
Dmd	Sult1c3		Adcy8	Mylk3		Serinc1	LOC500702		Nrk	Nrk		Lamc2	Sntg1		Mir465	Elavl2
Spon1	Spin2a		Mdga2	Prl8a4		Rims2	LOC304725		LOC100910945	Cdh11		Ctdspl	RGD1562638		Mir325	Ppp1r14c
Gabrd	Dok6		Syk	Aven		Aebp2	Ctag2		Prkd1	Lingo2		Dipk2a	Agtr2		Ddr2	Mtap
Zcchc7	Cdk19		Abcc1	Golt1b		Ndufaf5	Elmo1		Vom2r76	Gdap1		Fbxo22	LOC689600		LOC688335	LOC302022
Epsti1	Rgs18		Cckar	Kirrel3		Galntl6	Cdh9		Vps37a	Ikzf1		Ehf	Hsfy2		RGD1565355	Slc30a5
Vangl1	Slc2a3		Adck1	Sirt5		Spetex-2H	LOC680627		Gad2	Galntl6		Cntnap5c	Tnfsf11		Cstf2t	Map3k7
LOC310926	Mrps30		Dupd1	Btnl7		Cldn34d	Spata1		Olr1218	Zfp352		Erap1	Cd99l2		Smok2a	Itgb1
LOC102547344	Sh3gl3		Hdx	Selenok-ps2		Fbln5	Nrk		Stpg2	Lix1		Pid1	Clmp		Mir105	RragB
Commd10	Gns		Pclaf	Btbd10		Mir350	Btaf1		Cabcoco1	Sucla2		Sry	Tfap2b		Epm2a	Zp4
Dclre1c	Ralyl		Tsc22d2	Zfp352		Rn5s	Mageb16		Slc17a6	Scn1a		Ficd	Dcm5		Atg10	Vom1r9
Spetex-2E	Kcnma1		Tinag	RGD1562638		Sinhcaf	Olr1065		Golt1b	Grik2		Mis18bp1	Atg10		Spetex-2B	Rnf32
Olr816	St6galnac3		Cabcoco1	Ccdc34		Lpin1	Ndufa4		Abcc1	Nxf7		Ptpn18	Cwf19l2		Ttll2	Stpg2
Pirt	LOC304725		RGD1309291	Olr1064		Veph1	Zfat		Pip5k1b	RGD1564599		Gpr12	Rars		Pabpc5	Prl8a4
Fbxo22	LOC683469		Lzts1	Sptlc1		Fam184b	LOC100360095		Kif5c	Bex3		Tsen15	Pde4b		Scn3a	Spred1
Nmt2	Cntnap5c		LOC681325	Trdn		Mir17	Mir1297		LOC291863	Nmbr		tGap1	Dse		Egf	Exoc2
Spetex-2B	Ppp1r14c		Pcdh19	Epha3		Sec61g	Ppp1r14c		Smpdl3a	Zfp36l2		Rpl38	Mettl4		Tnfrsf8	Ptchd1
Olr141	Ly86		Tex43	Cd99l2		Esr1	Stau2		Tceal1	Nol4		Atg7	Mir509		Hist1h4b	LOC689840
Cdh7	Dram1		Nrcam	Sval1		Bex3	Cers4		Tas2r144	RGD1559714		Timm21	Slc4a4		Rgs4	St8sia4
Nxph1	Adam26a		RragB	Mid1		Plcl2	Pwwp3b		Selenbp1	Rpl13		Snurf	Lce1m		LOC498084	Olr410
LOC100911367	Lypd1		Cysltr2	Ndufa10l1		Frmd3	Lrrc40		Marf1	Atg10		Klf5	Traf1		Bckdhb	Stau2
Ehf	Mtmr7		Pitrm1	Epb41l4a		Mir3556b	Manea		Yme1l1	Dok6		Smptb	Dmd		Lamc3	Fam3c
Mpp1	Araf		Spetex-2H	Actrt1		Elavl2	Fmr1		Cdc7	Nova1		Sh3gl3	Olr395		Wdpcp	Thsd7b
Wdr82	Cts7		Nr3c2	Sox11		Mir344b-2	Kctd8		Gjb5	Tmem192		Gjb5	Cers4		Cntnap5b	G2e3
Rbm46	Olr1266		Olr410	Rgs17		Olr1055	Osbpl6		Commd8	Mir370		Sntg1	Mir708		Fat4	Tceal1
Maea	Mir653		Cdh6	Spetex-2A		Knop1	Csnk1g3		Mettl4	Acss3		Fam71d	Ralyl		Mn1	Dnajb9
Gpr12	LOC498592		Cpa3	Ctnnd2		Mc4r	Aven		Bin2a	Rrn3		Cftr	Nrxn1		Pglyrp1	Cers4
Epha4	Ccser1		RT1-CE15	Kcnv1		Cdh6	Serpinb8		RGD1563060	Nkain3		Dok6	Mir31		Vom2r26	Ddit4l2
Dad1	Dact2		Tm4sf1	Mpp7		Fggy	Olr132		Cdh7	Piwil4		Nrk	LOC499584		LOC298111	Glra3
S100g	Snurf		Nrk	Gdpd2		Mir873	Cd99l2		RT1-CE15	Sycp1		Zkscan7	Tars		Raet1l	RGD1559714
Kif20b	Rpl7a		Eml4	Mir509		Sh3kbp1	Prl8a5		Cenpq	Anks1b		LOC100360095	Gns		Anapc10	Adcyap1
Ube3a	Olr404		Exoc4	Rab28		Cbln2	Hace1		Tmem106b	Gls		Pabpc6	Mctp2		Mtmr11	Hist1h4b
Spetex-2F	Fbxo43		Spetex-2B	Chordc1		Cysltr2	Rbfox1		LOC100911367	Aasdhppt		LOC304725	Hmgcr		Tmed6	Rfxap
Sema3e	Olr1217		Sptlc1	Agtr1a		Grid2	Arl4a		Prl8a5	Adgrl3		Gbe1	Basp1		Rn5s	Arrdc3
Slc10a2	Mrgprx2l		Cyp2b1	Tmem178b		Mpp1	Bckdhb		Snx2	Mir509		Pros1	Zp4		Olr361	Sostdc1
March1	Apc		Ptgdr	Zswim5		Hdx	Swap70		Phf3	Smok2a		Zp3r	Vldlr		Nfkbiz	Zc3h15
Pde1c	Grid2		Dipk2a	LOC498592		Gdap2	Tpk1		Ndp	Pabpc4l		Tm4sf1	Hapln1		Oxsm	Olr1065
Prl8a4	Tmem229a		Golt1b	Nudt12		Rgs2	Acss3		Mtm1	Gba3		Spetex-2F	Olr518		Eya2	RGD1564865
RT1-A2	Mir509		RGD1307595	Slc30a5		Stim2	Smarca1		Celf4	S100a10		Olr126	Tma16		RGD1305807	Rnd3
Trub1	Trem2		Crygn	Slc8a1		Rbmx2	Mgat4c		Nmt2	Ralyl		Polr3k	Olr901		Cyp4a3	Slc6a15
Agtr2	Mylk3		Ccdc85a	Naa30		Dsel	Tent4a		Cbln2	Tfap2b		Dmrta1	Chst10		Gabrp	Abcc1
Atxn7l3b	Mitf		Slf1	Pcsk1		LOC291863	Kcnd2		LOC102557319	LOC499843		RGD1561230	Vom2r54		Lpin1	Dok6
Gzmc	Epha7		Lratd1	Hace1		Arrdc3	Efna5		Ripk2	Ephb1		Vom1r16	RragB		Rgs2	Sval1
Fam184b	Mir344b-2		Ncam2	Sostdc1		Zfp36l2	Mtpap		Smad7	RGD1307595		Ankrd42	Nrk		Vangl1	Olr677
Ces2g	Grm3		Edem1	Olr1065		S100g	Ccng1		Art2b	Arid4b		Zfp709l1	Agtr1a		Chrm3	Paxip1
Bex3	Musk		Slc6a15	Pudp		Rpgrip1l	Sult2a2		Gabrp	Mctp2		LOC685171	Ppa2		Gnao1	LOC304725
Phactr2	Gabra2		Rgs2	Trhde		MGC95208	Nck2		Mc2r	Hmgcr		Slc5a7	Hjv		Ndufs6	Mir2985
Pde10a	Tfap2b		Slc17a5	B3galt2		Olr390	RGD1564599		Rpp21	Pclo		Abcc2	Olr582		Dgcr2	Kcnv1
Trhde	Tec		Gja1	Slitrk6		Met	Sv2b		Trem2	Hapln1		Sphkap	Olr206		Mir874	Ephb1
Ppp3r1	RGD1306063		LOC500990	Gpr149		Hmox2-ps1	Arid4b		Slit2	Epha3		Ssr1	Slc26a5		Sel1l2	RGD1359508
Defb13	Sptlc1		Nup35	Aco1		Htatsf1	Adgrb3		Tars	Vom2r54		LOC291863	Brinp3		Kif20b	Nmbr
Afdn	Hmgcr		Tecrl	Ube2v2		Vom2r57	LOC100125364		Rn5-8s	Peg12		Rpgrip1l	Cetn1		RGD1565725	Btbd10
Pglyrp1	Olr518		Col8a1	Rnd3		Galnt7	tGap1		Bmp4	Phactr2		Chrm2	Ehf		Kank1	Pgrmc2
RGD1560324	Ptpn18		Gcnt1	Crisp2		Pln	Ralyl		Nmbr	Mc4r		Ttll2	Grm3		Gpm6a	Olr395
Angpt2	Fgf13		Prl5a2	Rfxap		Spetex-2C	Pcdh7		Cstf2t	Chmp3		Kank1	Cfap126		Ube3a	LOC100360095
Kcnh5	Sertad4		Fbxl17	Hmgb2l1		Npepo	Sqle		RGD1565725	Mir3597-2		Wdr37	Vom2r53		Actrt2	Swap70
Uxs1	Zfp36l2		Grm3	Gabrp		Smpdl3a	Trim9		Prkcd	Esrp1		Hgf	Prl4a1		LOC100911360	Nebl
Cd99l2	LOC306079		Sntg1	Snurf		Trhde	Slc39a10		Mir708	Prl4a1		Atxn7l3b	Rims2		Fam50a	Lin7c
Slc25a32	Ndp		Zfp217	Psat1		Phyhipl	Heatr1		Commd10	Tmem106b		Lsamp	Tex13c		Eml4	Lsamp
S1pr4	Cdh19		LOC498084	Ctnnb1		Dtwd2	Mfsd1		Tmem126b	Tmprss15		Mir874	Cetn3		Diaph3	Serpinb8
Slc10a1	Hmcn1		Thsd7b	Paqr9		Tecrl	Slc10a2		Scg2	Cysltr2		Ezh2	LOC100360095		Vom2r37	Slf1
Mir448	Olr403		Krt75	Slc14a2		Olr16	Cfap126		RT1-A2	Olr845		Sema3a	Kif20b		St8sia3	Grid2
Olr839	Edem3		Ctsk	Pgrmc2		Ctdspl	Tacr3		Mir344g	Slc10a1		Igtp	Pudp		Mpp1	Sh3gl3
Chia	Exoc2		Ap3b1	Nkain3		Scg2	Dbf4		Chst7	Vom2r46		Adcy8	Rwdd1		Phka2	Nalcn
Olr1218	Ripk2		Skap1	Napg		Peg12	Fbxo43		Ankrd50	Kif20b		Fgf7	Sertad4		Stpg2	Hmgb3
Pou1f1	Wac		Ptpn18	Picalm		Picalm	Jun		Atp2c1	Rims2		Prdx4	Olr11		Fgf14	Tenm2
Pga5	Hnf4g		Lrrtm4	Tceal1		Eml5	Usp9y		Plcl2	Spetex-2A		Gnao1	Mid1		Cdh6	Raet1l
Zkscan7	LOC680627		Anapc10	Fam98a		Stim1	Olr1505		Crispld1	LOC100360095		Ppp6c	LOC100911370		Veph1	Msx2
LOC498339	UST4r		LOC100360095	Olr845		Rb1cc1	Actl9		Abca5	Ctag2		LOC499530	Cst3		Exd2	Pitrm1
Slc17a6	Npepl1		Commd8	Acss3		Rhox7	Cdh11		Syt13	Mir708		Fam122b	Ptchd1		Sirt5	Xrcc4
Nap1l3	Hmox2-ps1		Gpr39	Anapc4		Dnajb9	Rnd3		Dusp26	Wac		Il1f10	LOC498339		Kcne5	Heatr1
Mir222	Acox1		Vwc2l	St6gal2		Siglec5	Foxp2		Mpp1	Ccer1		Dnajb6	Gabra2		Tbpl2	Col1a2
Tgds	Frem2		Zfp386	Amer1		Zfp217	Npepl1		Kcnip2	Olr1218		Psat1	Tnc		Zranb2	Crim1
Stmn4	Slitrk2		RGD1306750	Map2k4		Mtmr11	Tram1l1		Senp18	Paxip1		M6pr	Lsamp		Klhl1	Selenok-ps2
Olr1065	Cask		Ano6	Fam228a		Chpf	Psat1		Tinag	Sox11		Kif20b	Ube2v2		Rfk	Esrp1
Mir370	Galntl6		Mageb16	Gls		Arhgap28	Olr1055		Pde10a	LOC498339		Olr1615	Sema3a		Vom2r72	Zic1
Napg	Cdh9		Crygf	Fosl2		Sox2	Adcyap1		Vom2r72	Gabra2		Gpr1	Crispld1		RGD1561230	Mageb16
Gpm6a	Lsm5		Spetex-2F	Ndp		Glrx	Cetn3		Dmrta1	Hif1a		Marveld3	Hnf4g		Olr1071	Ccdc179
Stim2	Olr1645		Ptprk	Rspo2		Olr1250	Dipk2a		RGD1561230	Zdhhc15		Gabrb1	Ccdc196		LOC498339	Ctbp2
Zfp868	Mtmr1		Olr1064	Galc		Gpr143	Bex3		Olr518	Nxt1		Slc6a15	Cldn34d		Zbtb21	Khdrbs3
Hmgn1	Ebag9		Cp	Glrx		Olr479	LOC100365773		Ctss	Sema3a		Eya2	Esrp1		Pou1f1	Rpl13
Art2b	Ctag2		Faf1	Stxbp5		Cd99	Zadh2		Sult2a2	Tpk1		St3gal1	Olr1380		Marcks	Tmem178b
Pof1b	Mir873		Slpil3	Gria3		Mir876	LOC103689947		Stmn2	Ccdc196		Brs3	Pex2		Adam5	Adam26a
Elavl2	Aco1		Trps1	Abcc1		Tmprss11b	Atp6v1h		Gfm1	Ftmt		Arid4b	Inhba		Dmac1	Gba3
LOC257642	Hmgb1		Cyp2c7	Plod2		RGD1559714	Il9r		Marveld3	Pdcl		Hace1	Adra1d		Snip1	Ccnh
Pappa1	Olr23		Ccnh	Swap70		Klhl1	Paqr9		Spock3	Pde3b		Atg10	LOC683313		Magec2	Hapln1
LRRTM1	Fgf20		Esrp1	Dcdc2c		Olr1666	RGD1307595		Oxr1	Gns		Rcor2	Olr1064		Sema3d	Rnf146
Tram1l1	Cdh2		Ndp	Mir146a		Alkal1	Ppa2		Clhc1	Rab28		Olr1768	Kynu		Snx6	Rgs21
RGD1306441	Hmgb3		Bckdhb	Robo1		Cdh19	Ppp6c		Mir17	Klhl1		RragB	Trhde		Dmrta1	Ndp
Tmem47	Cd99l2		RGD1359508	Kif16b		Rasa1	Cand1		Nrcam	Frmd3		Zfp322a	Bckdhb		Olr303	Cngb3
Rbm26	Fundc2		Ssr3	H2afb3		LOC303448	Zfp36l2		Brs3	Olr1064		Sav1	Phactr2		Irf8	Pabpc5
Ptprq	Olr657		Rcor2	Tfpi2		Bex1	Olr410		Stbd1	Mbd2		Tinag	Kcnt2		Bex1	Rbfox1
Dusp26	Abca13		LRRTM1	Slc26a5		Mospd1	Spaca5		Pdha2	Sema3e		Ctag2	Tec		Ss18	Dusp26
Smarca2	Tmed5		Slc22a24	Hpse2		Myh11	Cul1		Il12a	Trhde		Cysltr2	Dohh		Ikzf1	Lsm5
Pwwp3b	Slc4a4		Lekr1	Slc4a4		Dpp4	Bex1		Mtmr11	Tec		Ddx18	Prl7a3		Prcp	Tmem192
Nxf7	Slco6d1		Phf3	Ccdc179		Epm2a	Ints12		Thrb	RragB		Cdh11	Cntn6		Tmem132b	Wac
Olr1075	Tdrd3		Bet1	Kif20b		LOC310926	Hmgb2l1		Coq10b	Zfp52		Vom2r61	Arrdc3		Pde10a	Brinp3
Rn5s	Cetn3		Sav1	Atp2c1		Vwc2	Mageb5		Sptssb	Slf1		Hsp90ab1	Zfp52		Zfp763	Vom2r55
LOC300308	LOC100125384		Mir148a	Grm3		Kcnh8	Rab28		Rap2b	Slc2a3		Tcerg1l	Rbfox1		Frk	Basp1
Bex1	Lrrtm3		Atg7	Vom2r55		Nlrp5	Klre1		Htr1b	Mid1		Slit2	Slf1		Fundc2	Agtr1a
Frk	Slitrk4		Smptb	Vwc2		Ctsk	Olr886		LOC301165	Cwf19l2		Syk	Slc2a3		RGD1359508	Twistnb
Cabyr	Nr2f1		Plxna2	Trpc5		Cdc42ep3	Mxi1		Lpin1	Gucy1a2		Cntnap5b	LOC499796		Cblb	Mtmr7
Vom2r26	Nebl		Klhl14	Mdga2		Ankrd42	St3gal4		Gcnt1	LOC100910945		Vom1r9	Fbxo33		Impg2	Ikzf1
Csmd1	Exd2		Gpr165	Mup4		LOC498592	Fgfrl1		Mir3556b-2	Kcnh8		Rhox5	Rspo2		tGap1	Tecrl
Hmox2-ps1	Vom2r76		Dpp10	Hmgcr		Setmar	Tbl1xr1		Fzd1	Mir31		Fam98a	LOC100363193		Coq10b	Gzmf
RGD1307595	Fgfrl1		Ctnnbl1	Mtm1		Hspa4l	Tyrp1		Nxf7	Sfrp4		Hmgb3	Fer		Gcnt1	H2afb3
Olr205	LOC681325		Fgf5	LOC680627		LOC100911367	Stim2		Nfkbiz	Slc2a2		Serpinb7	Slain2		Mir193b	Ccdc34
Klf12	Olr1278		Cd47	Akirin2		Cbr4	Mepe		Exd2	Kcnma1		Zfp36l2	Arhgap26		Zfp622	Frk
Nfia	Adcyap1		LOC689600	Spopl		Zfp36l3	Lsm5		Ss18	Epha4		Knop1	Exoc2		Sstr1	Olr338
Olr1162	Gk		Cast	Zfp217		Tm4sf1	Nfkbiz		Lin7c	Gpr149		LOC300308	Sqor		Prokr2	Prl8a5
N6amt1	Inhba		Epha7	Sulf1		Map6d1	Stpg2		Hmgb2l1	Zadh2		Grm3	Vom2r46		Cts7	Rgs17
Try4	Ust5r		Olr1229	Tle1		Angptl1	Sub1		Cts7	Tnc		Olr1064	Olr203		Ttc30b	Slain2
Raet1l	Nfkbiz		Smoc2	Pla2g4c		LOC689412	Gbe1		Chrm2	Manea		RGD1305807	Pdcl		Plcl2	Pudp
Pcdh9	Ctss		Rpgrip1l	Oprk1		Maged1	LOC691215		Mcoln2	Fbxo33		Tecrl	B3galt2		Has2	Sqle
Sptlc1	RragB		Mtpap	Ppp6c		Tyrp1	Triml2		Ezh2	Napg		Clcn4	Sfrp4		Oas1i	Frem2
Tceal1	Pgrmc2		Edem3	Tex13c		Tmem47	Gsta6		Ssr3	Zfp18		Stmn2	Vom2r55		Spetex-2A	Map2k4
Kcnab1	Rspo2		Prkcd	LOC681325		Lypd1	Prl8a9		Pik3r1	Rpp21		Cckar	Nampt		Lzts1	Mir146a
Satb1	Pgr		Nr1d2	Mrps9		Hmgb3	Mettl15		Cd28	Mgat4c		Smok2a	Hpse2		Vrk2	Myo9a
RGD1561230	Phactr2		Khdrbs2	Ralyl		Trdn	LOC681325		Vta1	Olr1065		Ctss	Sult2a1		Foxa1	Olr390
Fmo4	Otulinl		RGD1359108	LRRTM1		Kcnd2	Adra2a		Ppm1k	Dnajb9		Tyrp1	Piwil4		Lrba	Ctnnd2
Ndufa4	Prrg1		Got2	Vopp1		Ces2g	Tmem114		Scgb1d4	Raet1l		Il1r1	Nova1		Nat3	Galc
Dcaf5	Tmprss15		Msx2	Sertad4		Csrnp3	Psma1		Kank1	Gdf7		Rpp21	Napg		Pirt	Olr827
Nr3c2	Slc1a3		Rhox5	Yme1l1		LOC100125364	Chrm3		LOC102550394	Galc		Vom2r47	Gabrp		Mir148a	Epb41l4a
Atg7	Chmp3		Dmrta1	Cerk		M6pr	Phactr3		Vwc2l	Wnt5a		Tars	Cyp4a8		Tenm2	Nxf7
Ctnnd2	Fmr1		Prdx4	Slc39a10		Hmgn1	Amph		Sry	Angptl1		Stxbp6	Spon1		Serpinf1	Spetex-2A
Itgb1	Sucla2		LOC304725	Radx		Cnksr2	Mir708		Cdo1	Tex13c		Plcl2	Olr1065		Trub1	Ar
Olr1724	Tecrl		Foxk1	Lix1		LOC103689947	Fgf13		Col11a1	RGD1306750		Ces2g	Foxa1		Cenpc	LOC683313
M6pr	Pga5		Csn1s1	Mir1297		Tbx15	LOC100363193		Pcsk1	Magea4		Smad7	Ctss		Efhc2	Col8a1
Il21	Zfp322a		Plpp2	Lrguk		Col8a1	Hspa4l		Pla2g4c	RGD1561226		Zkscan3	Klf4		Smpdl3a	Rap2b
Grin3a	Selenbp1		Vom2r26	Mir31		LOC100271845	Ythdf3		Cenpc	Ube2v2		Papss1	Olr1218		Csrnp3	Psat1
S100a10	Smarca1		Abca13	Mageb5		Mpp7	Rwdd1		Ugt2b1	Setsip		Kcnj11	Angptl1		Ralyl	Trem2
Rfxap	RGD1561958		Nat1	Dsc3		Olr1218	Olr1218		Pnpt1	Il36a		Rab11fip2	Ripk2		Arid4b	LOC100363193
Tmem67	Mpdz		LOC500876	Ccdc89		Map2	LOC498339		Cdh6	Slc8a1		Dcaf5	Parn		Ctag2	Bmt2
Dmrta2	Scel		Zkscan7	Ces2g		Pla2g4a	Slc14a2		Cngb3	Grid2		Slco6d1	Wnt5a		Furin	Ces1d
Nck2	Ptbp2		Zfat	Ptchd1		Sema3d	Slc1a3		Pax3	Pde4b		Cp	Adgre1		Ripk2	Zfp217
Sulf1	Bex3		Alkal1	Dse		Olr1505	Eif3c		Dipk2a	Pla2g10		Foxk1	Frk		Trak1	Mitf
Cdh10	Olr1065		Tyr	Ikzf1		Snx16	LOC100910945		Cgm4	Ripk2		Zfp958	Mir1297		Zfp868	Dtwd2
Olr1064	Angptl1		LOC499530	Cers4		Zbtb21	Rpp21		LOC310926	Slc6a15		Ripk2	Psat1		LOC683313	N6amt1
Htr1b	B3galt2		Plod2	Fat4		Ano6	Casp1		Dmd	Anapc4		Crygf	Ikzf1		LOC100911370	Mup4
Mir1297	Slc14a2		Kcnd2	Casp1		RGD1307595	Adcy2		Ust5r	Olr203		Adra2c	Olr657		RGD1307595	Azi2
LOC499530	Mir872		Gpr158	Plcl1		Sqle	Atg10		Exoc4	Adgrl2		Kif2a	Sv2b		Msl3l2	B3galt2
Hspa4l	Cox6c		Cisd2	Tm4sf1		Actl9	Foxk1		Rpgrip1l	Hnf4g		Ube2v2	Lypd1		Cisd2	Zfp352
Efemp1	Ikzf1		Umps	Exoc2		Sirt5	Hmgb1		LOC498339	UST4r		Tex13c	Rnf219		Dusp26	Jade3
Fbxo27	Trpc5		Raet1l	Crispld1		Vamp7	Sh3gl3		Spx	Selenok-ps2		Vom2r55	Mir3597-2		Epsti1	Ccer1
LOC100910945	Spin1		Mrgprb5	Fam3c		Otulinl	Plcz1		Foxa1	Magi2		Cox7c	Otor		Rpl38	Slc35d3
Tex43	Atg10		Khdrbs3	Olr1218		Vwc2l	Exoc2		Efna5	Mpdz		Mpp7	Amer1		Lamc2	Cysltr2
Lrrc40	Tpbg		Efhc2	Jun		Sel1l2	Robo1		LOC500827	Adamts9		Smpx	Serpinb8		Afdn	Clmp
Galnt3	Kcna4		LOC259245	Crim1		Dock11	Fscb		Pnoc	Rspo3		Steap3	Smok2a		Oxr1	Fer
Sox11	Olr1442		Bex1	Pcdha1		Sertad4	N6amt1		Foxk1	Sqle		Zfp217	Cdh9		Ctss	Sh2d1a
LOC100360095	Mbd2		Serpinb7	Arap2		Ctag2	Araf		Klf5	Tecrl		Rasa1	Setsip		Lsm3	Olr901
Mir344b-3	Manea		Slco6d1	Dkc1		Napg	Tdrd3		Zfp322a	Ythdf3		Col11a1	Spx		Foxk1	Slc4a4
Tsku	Paqr9		Commd10	Zfp18		Usp11	Ly86		Ccdc196	Trim9		Ncam2	Slc8a1		Fam122b	Epha3
Gad2	Plppr1		LOC102548847	Gns		Ankra2	Lrfn5		Gpm6a	Rars		Sri	Pla2g10		Psg29	Pcdh20
Atg10	Serpinb10		Stpg2	Slc7a3		Nap1l3	Sult2a6		Tent4a	Btbd10		Prl8a5	Epha4		Klhl6	Slc10a2
Rgs2	Il9r		Zfp52	Aldh8a1		Olr17	Gba3		Olr1394	Hspa8		Csn1s1	Anapc4		Txlnb	Sphkap
Tpk1	RGD1559804		Grid2	Prl7a3		Pik3c3	Setsip		Socs6	Brinp3		Cadm2	Bex3		Stag3	Cerk
Cyp2c13	Ctbp2		Dusp26	Cnksr2		Spetex-2A	Try4		Mir344i	Golt1b		Ndufs6	Slc9a7		Vps37a	Gbe1
Met	Mir146a		Samd3	Htr7		Vom1r55	Brms1l		Map2	Tcerg1l		LOC500350	Selenok-ps2		Gpr1	LOC498339
Fam122b	Aqp4		Abo3	March8		LOC680627	Fam205c		Kdm5b	Amph		Pglyrp1	Magi2		Cetn1	Pabpc4l
Sult2a2	Nkain3		Try4	Mcm4		Zfp521	Hmcn1		Snurf	Cacna2d1		Hspa4l	Golt1b		Tars	Anks1b
Magi2	LOC689840		Foxa1	Pbx1		Vom2r1	Foxg1		Hspa1b	Rpgrip1l		RGD1309748	Mpdz		Clhc1	Olr403
Arid4b	RGD1559714		Ccdc28a	Pcdh20		Tma16	Pde3b		Nudt12	Ust5r		RGD1564053	Hmox2-ps1		Olr1666	Ppp6c
Il12a	Bche		LOC100911367	Vldlr		RT1-CE15	Pkdcc		Maea	Vegfc		Pabpc5	Adamts9		Irs2	Lrfn5
S100a7l2	Myl1		Tnc	Rspo3		Aldh7a1	Pax3		Il1rapl2	Aven		Vom2r64	Rspo3		Dram2	Sucla2
Got2	Slc22a24		LOC683469	Cdh11		Hook3	LOC499565		LOC683469	Cd320		Lrba	Pla2g4a		Olr741	St6galnac3
Zfp799	Flrt2		Dcdc2c	Spin1		Brinp3	Ctbp2		Tex43	Aqp4		Clmp	Otulinl		Tnfsf11	Pde3b
Olr1229	LOC100125364		Atg10	Itgb1		Cdh11	Lrrc69		Gspt2	Akirin2		Ppm1a	Lin7c		RT1-A2	Olr558
Pla2g16	Mageb16		Nxph1	Nlrp5		Rnf24	Zfp18		Arg1	Fbxl17		Rtl8a	UST4r		Chst7	Sirt5
Serpinb11	Sult2a6		Klf5	Mgat4c		Cth	Hmgb3		Brinp3	Pcdh19		Slc39a10	Trim9		Elavl2	Ripk1
Cisd2	Cers4		Ripk2	Zfp622		Coq10b	Hspa8		Ctnna2	RGD1561230		Fez2	Cysltr2		Slpil3	Rfk
LOC691215	Aga		Runx1t1	Doxl1		Kctd6	Mrps9		Bub3	Dnajc21		Eml4	Btbd10		Vom2r3	Olr845
Iars	LOC100365773		Dnajb6	Mir505		Rgs17	Tmem192		Olr1286	Aga		Hdx	Kcnmb2		Dimt1	Pcdha1
Rhox5	Anks1b		Myo7a	RGD1561958		Rab28	Mir344b-2		Cask	Wnt5b		Hist1h4b	Ppp1r14c		Bex3	Tlr4
Cd226	Tle1		St6gal2	UST4r		H2afb3	Il10		Wscd1	Mir873		Dppa1	Hspa8		Commd8	LOC365238
Zfp455	Tnfsf11		Crim1	Ythdf3		Nid2	LOC683313		Negr1	Tle4		Crim1	N6amt1		Lipi	Tm4sf1
Slc5a8	Bet1		Aldh8a1	Tacr3		Trem2	Lrrtm4		LOC685171	LOC683313		Slc22a24	Ythdf3		Tma16	Plcl2
Zbtb21	Sfswap		Dmd	Try4		Olr1266	Pitx2		Zkscan7	Gimd1		Abcg2	Adgrl2		G6pc3	Csmd1
Calm2	Rnf32		Pcsk2	Sh2d1a		Tgfbr2	Zfp622		Vom2r3	Tox3		Trps1	Pcdh7		Hmgb2l1	Otor
Abo3	Ndufa10l1		Tsen15	Slc17a6		Tsr2	Fggy		Adgrb3	Kcnv1		Spink5	Csnk1g3		Snca	Nlrp5
Vom2r11	Hspa8		Kynu	Sh3gl3		Tram1l1	Ctnna2		Prss1	Tm4sf1		LOC681325	Acss3		Fzd1	Try4
Slit2	Dcm5		Defb50	Arrdc3		Pcdh11x	Chd5		B3galt1	Psat1		St8sia3	Cacna2d1		Kcnma1	Efna5
Cox7c	Lmx1a		Dsel	Nt5c3a		Snx29	Yme1l1		Ccng1	Ptbp2		Ect2	Lix1		Olr1394	Dync1i1
Ahi1	Tm4sf1		Cxcr4	Galnt3		Pla2g16	Tfap2b		Scn1a	Olr1455		LOC498971	Cdh10		Npepo	LOC317456
Lhfpl2	Pcdh20		Ces2g	Tmem154		Ebf1	Nampt		Olr1068	Rarb		Bcl2l11	Pip5k1c		Slc27a6	Inhba
Pgr	Hjv		Gemin8	Cysltr1		Ctnnd2	Gabrp		Hmgb3	Stk39		Fndc3c1	Aadat		Dcdc2c	Ctnnb1
Cyp4a3	Ryr2		Cage1	Slc10a2		Olr927	Nup35		Olr171	Triqk		Wdr35	Ccser1		Bin2a	March1
Anxa10	Mtdh		Olr959	Arid4b		Ahr	Sugct		Pga5	Tmeff2		Klhl9	Anks1b		Acsl5	Epha7
Aqr	Ctdspl		Tll1	Nebl		Got2	Kynu		Dppa1	M6pr		Nphp4	Pcdh19		Galntl6	Mir1297
Ralyl	Galnt7		Olr1166	Trub1		Pkdcc	Adamdec1		Olr303	Lrguk		Virma	Mageb7		Olr120	St3gal1
Prl8a5	Pde3b		Tpk1	Gabra2		Cyp2c7	RGD1559804		Ikzf1	Vcsa2		Mir205	Aga		Ugt2b1	Pdk4
Btbd9	Olr410		Arx	Vom2r54		Epha7	Defb40		Slc10a2	Clec4a2		Mocs1	Mir873		Mocs1	Rnf219
Bms1	Ssr3		Map6d1	LOC683313		Il1rapl2	Hmgcr		Zic1	Prdx4		Grxcr1	Zfp18		Mab21l2	Ythdf3
Etv1	Glrx		Klhl1	Fat1		Olr1065	Mpdz		Cage1	Tceal1		Lgalsl	LOC317165		Hspa4l	Cdh10
Foxa1	Lrrc4c		Brinp1	Olr79		Olr404	Nkain3		Eepd1	Pde10a		Ppcdc	Itgb1		Htr5a	Npepl1
Map7d2	Elavl2		Cntnap5c	Chmp3		Mettl4	Rps15a		Neu3	Mtm1		Oxr1	Gimd1		Tmem47	Nfia
Pla2g4a	Ctnnb1		Pnpt1	Tmed5		Olr1679	Adamtsl3		Prom1	Plcl1		LOC500827	Ccdc89		Xkr4	Scp2d1
Sri	Slc6a15		Cbln2	Ccnh		Commd10	LOC317456		Ddx18	Tacr3		Dtwd2	Stim2		Wdr82	Mdga2
Olr16	Setsip		Olr1765	Olr410		Sbf2	RGD1306750		Olr1507	Fbln5		Veph1	Grid2		Prss3	Cdh11
Gabrg2	Olr1271		Stim1	Exd2		Tnc	Diaph3		Olr403	Ar		RGD1309291	Olr984		Cyp2b3	Olr23
Efna5	Nmbr		Hmgn3	Kcnh8		Fer	LOC499584		Orc5	Jun		Cntn6	Fgf9		Olr1528	Pla2g4a
RT1-CE15	Scp2		Slc4a4	Sugct		Dok6	Uxs1		Olr448	Tmtc2		Ssr3	Vcsa2		Zcchc7	Exd2
Snurf	Yme1l1		RGD1559714	Lmod2		Pdcl	Map3k7		Olr239	Sv2b		Cblif	Stk39		Mir551b	Ndufa10l1
MGC95208	Sox6		St3gal1	RGD1559714		Cdh10	LOC100362110		Nr2f1	Gpatch2		Foxg1	Triqk		Cenpw	Fscb
Hapln1	Pla2g4c		Ankh	Sema3a		Vom1r60	Mtmr7		Lrif1	Rpl7a		Dusp26	Gdf7		Tomm70	Chmp3
Lmx1a	Cast		Prkn	Uxs1		Ly86	Frem2		Kcnh5	Ap2a2		Olr411	Tmeff2		LOC291863	Ryr2
Slc30a9	Usp9y		Cct8	Cwf19l2		Ythdf3	Met		Rnf152	Xylt2		Sostdc1	Smarca2		Marveld3	Mctp2
Cyp2b15	Prss2		RGD1306195	LOC499843		Cct8	Ndufa10l1		Edem1	RGD1562515		Cistr	Olr1455		Cxcr4	Eef2kmt
Trdn	Trib2		Zfp799	Wnt5a		Arl6	Tmem106b		Atg7	LOC100911370		Trdn	Clec4a2		Serpine2	Anapc4
LOC498971	Rspo3		Osr1	Gk		Tmem126b	Pdha2		Tll1	Tpbg		Adcy2	Tas2r144		Lrrc1	LOC100125364
Poteg	Olr1539		Slc10a2	Ralgapa1		Olr396	Adam26a		Chchd2	Mir30d		Cct8	Mir370		Prrg1	Olr1055
Pln	Dsel		Zcchc9	Adcyap1		Ctnna2	Commd3		Mctp2	Ppp1r14c		Cntn4	Kcnv1		B3galt1	Slc39a10
Mageb5	Ptp4a1		Iars	Sult2a6		Pp2d1	Olr396		Mccc1	Mdga2		Brinp1	Olr1084		Pigm	Spx
Rnf152	Olr1391		Olr1266	Prl4a1		Galnt3	Eya2		Neil3	Steap4		Fabp5	Trpc5		Vom2r1	Nova1
Olr1666	Heca		Dock11	Kcnmb2		Mir448	LOC102547344		Pof1b	Aadat		Zic1	Ssr3		Zfp217	Stxbp5
Chpf	Olr845		Magi1	Olr1145		Lekr1	Mettl4		Eml4	Chpf		Schip1	Hmgn1		Nlrp5	Cyp4a8
Olr1070	Rbfox1		LOC291863	Vom2r64		Ctsc	Olr1666		Ctsm	Vom2r47		Vwa3a	H2afb3		Fgf3	Dse
Mir876	Gpr149		N6amt1	Trem2		Kirrel3	Peg12		Commd6	Slitrk6		Mir465	Nps		Dock9	Peg12
Mir3084c	Slc2a2		Corin	Rps15a		Ehf	Ddi1		Nox3	Rps15a		Emb	Tmtc2		Anxa10	Hmgn1
Rgs3	Mir3084c		Slc6a14	LOC306079		Cul3	Mdga2		Epm2a	Tmem178b		Habp2	Dkc1		Fam241a	Vopp1
Chek2	Olr132		Fndc3c1	Pex5l		Cwf19l2	Glul		Sec61g	Lhfpl1		Swap70	Bnip1		Ezh2	Cyp2r1
Slitrk6	RGD1561230		Mfsd14b	Chst10		Fam91a1	Fundc2		Cfap126	Rgs2		Flrt2	Sugct		Smad7	Tex13c
Ctnna2	Zc3h15		Actrt1	Ndufa4		Sugct	Nxf7		LOC498222	Olr1142		Pth	LOC298111		Insc	Fgf9
Scel	Swap70		Tnmd	Efna5		Idi2	Olr1126		Igtp	Mpp7		Rab38	Fancb		Olr448	Ly86
Gna14	Clmp		Fermt1	Cul1		Slc4a1ap	Myo9a		Steap3	Gabrg3		Sox2	Gpatch2		Actbl2	Olr1765
Kynu	Pou1f1		RGD1561958	Vwc2l		LOC500028	Phf3		Utp20	Tmem126b		Hapln1	Rpl7a		Fam122a	Cntn4
B3galt1	Fgf9		Pln	Celf4		Tent4a	Fosl2		Pcdhb21	Smurf1		Aven	Fbxl14		March8	Slc15a1
Phex	Thsd7b		Marf1	Aqp4		Olr387	Glrx		Clcn4	Fam13a		Msx2	RGD1559714		Sycp1	Sema3e
Dr1	Nlrp5		LOC500827	Spsb1		Etv1	Prps1l1		RGD1307595	Naalad2		Nnt	Iars		Olr367	LOC499843
Thumpd1	Abo3		Adgre1	Bex3		Rspo3	Piwil4		Kcnma1	Myo9a		Adck1	Xylt2		LRRTM1	Cistr
P2ry10	Erbb4		Gpr143	Gba3		Defa24	Mir505		Trpc5	Dcdc2c		Vwc2l	Grem2		Idi2	Olr754
Tmem192	Ppp6c		Zc3h15	Khdrbs3		LOC499530	Cldn34d		Sspn	Bmt2		Abcc1	RGD1562515		Slc5a7	Cdh9
Hdgfl1	Dtwd2		Kif20b	Slc4a1ap		Slc35f1	Mllt10		Ncam2	Sult1c3		Pfkp	Exd2		Olr1064	Btaf1
Usp9y	Map2k4		Lhfpl2	Olr518		Mllt3	Prss2		Sh3gl3	Msx2		Olr410	LOC689840		Msx2	St6gal2
Schip1	Pclo		Dtwd2	Qrfpr		Col11a1	Mir17		Fndc3c1	Zfp385b		Olr522	Klre1		Sptssb	LOC361016
Adcyap1	Cwf19l2		Galntl6	Btaf1		Npepl1	Plppr1		Fbxo27	Htr1b		Map7d2	Olr1666		Mettl15	LOC103689947
Eepd1	Snx16		Vangl1	Nmbr		Taar8b	Slc7a3		Galntl6	Vldlr		Dcdc2c	Mdga2		Zfp608	Chia
LOC100363423	Fut9		Sema3e	Tigd2		Adra1d	Fat1		Ankrd42	RGD1562638		Ehhadh	Dusp26		Map3k7	Olr203
Epc2	Larp7		Smcp	RGD1559804		Cul1	RGD1565355		LOC100911360	Mrgprx2l		Ptf1a	Pou1f1		Syk	Olr11
Ercc8	Gabrg3		Ncoa1	LOC100365773		Olr1070	Sec23a		Slc5a6	Cdh9		Lrfn5	LOC688335		Olr239	Dad1
Crispld1	N6amt1		Bmp2	Olr1380		Arid4b	Trps1		Anxa10	B3galt2		Cstf2t	Zfp799		Plekhd1	Slc1a3
Cask	Gpatch2		Cgm4	Col8a1		Magi2	S100a10		Prp2	Mir148a		Arsk	Slitrk6		Pcdh19	Olr404
Atic	Cngb3		Nt5c3a	LOC103689947		Hace1	Syk		Rfx6	Hmox2-ps1		Cbr4	Col8a1		Mapkbp1	Plppr1
Olr1265	Zfp622		Tc2n	Fut9		Inhba	Slc2a2		Stk26	Slc39a10		Nrcam	Lhfpl1		Prl7a3	Dmac1
Ppp4r3a	Cerk		Ndufs4	Uri1		Sec23a	Spopl		Zfp799	Vopp1		Fndc3a	Akirin2		Unc5cl	Atxn7l3b
Pgrmc2	Plcl2		Olr1071	Slc6a15		Arx	Gpr143		LOC257642	Radx		Prkd1	Rfk		Atp2c1	UST4r
Spetex-2H	LOC100360095		Olr1394	F13a1		Sox11	Map2k6		Adra1d	March1		Negr1	Vom2r4		Commd6	Fgf5
Zfp608	Slc15a1		Mex3b	LOC304725		RGD1306750	Ccnh		Lancl2	Prl8a4		Dlgap2	Myo9a		Scfd2	Adra2a
Ado	S100a10		Slc7a13	Vstm2b		Ntrk3	Tceal1		Actbl2	Trem2		Fndc1	Msx2		Cfap126	Arid4b
Cdh19	Has2		Bex3	Prps1l1		Jam3	Zfp352		Cenpw	Fpr-rs3		Nfkbiz	Zfp385b		Kif5c	Zadh2
Dcm5	Vegfc		Olr1096	Mir30d		Gls	Klhl1		Pak1	Tnfsf11		Esrp1	Adamdec1		Crispld1	Mrgprx2l
Olr51	Adgrl2		Vom2r76	Clhc1		Pcdh9	Kcnmb2		Abca13	Npepl1		Runx1t1	Naa30		Pdcd6ip	Cdh2
Ccnh	Olr448		Clmp	LOC100125364		Cxadr	Kcnv1		St8sia3	Actl9		Wscd1	Slitrk3		Mir383	Lrrtm4
LOC499584	Rasl11b		Adamdec1	Aasdhppt		Edem3	LOC361016		Zfyve26	Dmd		Mir6317-1	Olr845		Pcdhb21	Spopl
Olr411	F13a1		Cdh7	Olr1645		Lrguk	Rhox7		Fam184b	Pigm		Stxbp5	Sucla2		Dcaf5	RGD1309748
LOC298111	B3galt1		Cul1	Ces1d		Slc4a4	Tll1		Dtx3l	Slitrk3		Arap2	Dcdc2c		Tbl1xr1	Olr1064
Fundc1	Rgs2		Snurf	Efhb		LOC499742	Olr1442		Stk32b	RGD1564053		Usp9y	Ebag9		Zfp352	Api5
Ndufaf5	Azi2		Cenpw	Ppwd1		Pde12	Pdk4		Olr816	Chordc1		Olr281	Pabpc5		Naglt1	LOC100911370
Tmem114	Arid4b		Olr1065	Cst3		Il10	Oprk1		Snca	Pabpc5		Rps13	Mrgprx2l		Zkscan7	Cpne8
Ckap4	Prl8a9		Med30	LOC100271845		Nt5c3a	Ccser1		Tnfsf15	Cst3		Pla2g4a	Rnf217		Nphp3	Pex2
Ednrb	M6pr		Manea	Rp2		Piwil4	Ryr2		Sema3e	LOC317456		Zwint	Mfng		Trpc5	Pth2r
LOC100125364	Olr1064		Gpm6a	Gpm6a		Dhx36	Btbd10		Defb40	Fgfrl1		Slc6a14	Fshr		Jun	Ppa2
Pth	Tceal1		Tceal1	Ripk1		Nr2f1	Iars		Mcpt1	Exd2		Plod2	Pde3b		Samd3	Prkd1
Mageb7	Adamdec1		Gmpr	RGD1306750		Hnf4g	Myl1		Mfsd1	Ces2g		Snx29	Fgf20		Pde1a	Zfp36l2
Nid2	Bend5		Chrm2	Gria4		Sulf1	Anxa10		Xrcc4	Vom2r52		Adss	Hnmt		Fer	Bex3
Tubgcp5	St6gal2		Tpbg	Stpg2		Ccser1	Cast		Zfp763	Olr1049		Phactr2	Fpr-rs3		Alg14	Gpr165
Olr1096	Usp11		Pglyrp1	RGD1561230		Has2	Slc4a7		Mir652	Atp2c1		Zfp622	Vopp1		Lonrf3	Gabrg3
Fzd4	Raet1l		Gsdmc	Olr338		Fbxo33	RGD1559714		Tmeff2	Dcm5		Ly86	RGD1561230		Acsl4	Cabp5
Pcm1	Spz1		Rab11fip2	Tmtc4		Grm8	Sucla2		Fam205c	Fat1		Fat3	Nsmce3		Poteg	Rgs2
Ptges3l1	Lrrc69		Sox6	Zc3h15		LOC257642	Gemin8		Zfp36l3	Sugct		Sel1l	Foxd1		Cdh19	Pcmtd1
Ugt2b1	Slitrk6		Hmx3	Tinag		Parn	Mapkbp1		Ugt8	Ppp6c		Tex43	LOC100910945		Csmd1	Olr1266
Ptger4	Kcnv1		Cldn34d	Ar		Trub1	Fer		Qpct	Pwwp3b		Abca5	Slc39a10		Cast	Wnt5b
P22k15	LOC498368		Olr984	Ankrd50		Irs2	Clec4a2		Fbxl14	Mageb5		Kif16b	Chordc1		Kcnc2	Fmr1
Camk4	Aadat		Wscd1	Twistnb		Vom1r105	Igfbp7		Nuak1	Inhba		RGD1306750	Lrguk		Plod2	Pla2g4c
Mpdz	Prss3		LOC257642	Dnajb9		Pex2	Spetex-2G		S100g	Adgrl4		Actrt1	Tox3		Dsel	Dr1
Stpg2	Cxadr		Sh2d1a	Pomgnt2		LOC304725	Calm2		Olr1615	Smpx		Bex3	Olr1460		RGD1564865	Tmed5
Knop1	Mir31		Mir509	Pik3c2g		Dmrta2	Hpse2		Nalcn	Sh2d1a		Defb50	Pip5k1b		LOC257642	LOC499584
Lgals5	Piwil4		Usp9y	Tmem47		Satb1	Itgb1		Iars	Cntn6		Camk4	LOC500028		Kyat3	Zfp385b
LOC100911068	Commd10		Kif16b	Spock3		Abca5	Chpf		Nnt	Agtr2		Spetex-2H	Pwwp3b		Slc2a2	Stim2
Zdhhc15	Cenpq		Il1rapl2	Dmd		Sdr42e1	Pla2g4a		Zfp385b	Nr3c2		Pclaf	Cdh7		Olr1229	Meox2
Pcsk1	Grem2		Tex13c	Calm2		Siah3	Slc22a24		Cblb	Sptssb		Rgs4	Fcgr2a		Dync1i1	Uxs1
Actl9	Tgds		Chst10	LOC499584		Camk2d	Fam181b		Tgds	Tfap2d		Mcpt1	Osbpl6		Olr217	Mir344b-3
Olr1507	Fam98a		Dcn	Tecrl		Wdpcp	RGD1564053		Hist1h4b	LOC100125364		Fam91a1	Slc2a2		LOC100365773	Kcnt2
Chst10	Spx		M6pr	Mir3597-2		Cyp2r1	Iffo2		Ssr1	LOC689840		Cpne8	Dsel		Defb30	Gdap1
Pabpc5	Pwwp3b		Ctnnb1	Ahr		Gabrb3	Pgrmc2		Tctex1d1	Slco1a6		Dmd	LOC102547344		Ccdc85a	Ankrd42
Sema3a	Zfp18		Pik3r1	Nova1		Khdrbs2	Tmeff2		Mdga2	Tle1		Efna5	Zfp36l2		Grm3	Sox6
Clhc1	Chrm3		Plcl2	Spon1		Sh3gl3	Zc3h15		Oma1	LOC100362110		Nadk2	Olr1049		Chpf	Alg14
Olr1652	Sp8		Stim2	Tmem126b		Tpk1	Cenpc		Pard6g	LOC499565		LOC310926	Cul1		Defb13	Otulinl
Mtmr11	Cpne8		Olr563	Rasgrp1		Tas2r144	Basp1		Psat1	Rgs17		Lilrc2	Slc17a6		Eci3	Ints12
Tlr2	Fancb		Pla2g16	Dbf4		Map3k7	Prss23		Nupr1	Alg10		Lrrc8d	Gpr158		Olr816	Kif16b
Ext1	Gucy1a2		Ccng2	Olr1055		Ctnnb1	Tmprss11b		Csrnp3	Folh1		Neil3	Steap4		Osr1	Mfap4
Mc4r	Mctp2		Nlrc4	Slco6d1		Smad3	Pccb		Mir3084c	Selenbp1		Ptchd1	Sec16b		Mdga2	Tmprss15
RGD1309748	Akt3		Prom1	Hnf4g		Fbxl14	Kif5c		Ap3b1	Gk		Pik3c3	Fat1		Pate4	Napg
Dpy19l4	Sphkap		Nr4a3	Olr1084		Eepd1	Fnip1		Fmo4	Olr392		Pappa1	Mitf		RGD1562485	Pex5l
Cyp1b1	Ar		Cyp2c13	Scn1a		Trps1	Olr1767		Atg10	Dpyd		Lrguk	Slc10a2		Lrrtm4	Kcna4
Ahr	Dhodh		Pcsk1	Fbxl17		Mctp2	Sirt5		Hiatl3	Stpg2		Mrgprb5	Adgrl4		Prom1	Pwwp3b
Vom2r1	St3gal5		Adcyap1	Pclo		Klf5	Sox6		LOC499530	Ptp4a1		Tmem106b	Zfp352		Cntn5	Tlr8
Gabrp	Dusp6		Acmsd	Esr1		Acss3	B3galt1		Il6	Cast		Dr1	Pgrmc2		Mcpt1	Cntn6
Sntg1	Olr1460		Etaa1	Vom2r72		Mageb7	Ptbp2		Etv1	Ccnh		Nr4a3	Olr563		Olr141	Tmtc2
Plcl1	Slain2		Fut9	Fbxo43		Lipi	Ezh2		Slc39a10	Olr1266		Dnajb9	Nr3c2		Gad2	Mfsd1
Muc15	Dpyd		LOC689412	M6pr		Mat2b	Prss1		Zeb2os	Tinag		Olr984	Tfap2d		Aqr	Actl9
Prom1	Epha3		Rpl13	LOC100125384		Cst7	Twistnb		Sec23a	Snx29		Kcnip2	Dcaf12l1		Pcdh9	Robo4
Exd2	Prps1l1		Nox3	Oxgr1		Hspa12b	Sycp1		Mir505	LOC499584		Pcdh20	Kcnip2		Ctsk	Slc17a6
Tmtc2	Glra3		Ttll2	LOC317165		Olr1166	Skint1		Prim2	Olr479		Chst10	Zbtb21		Scg2	Pclo
Ptpn18	Elk1		Heatr1	Ebag9		Olr1142	Sntg1		Cetn3	Klre1		Lrrc63	LOC317456		Mir652	Gdf7
Tle4	Sirt5		Cxcl12	Pax3		Adck1	Clhc1		M6pr	Cand1		Adam4	tGap1		Ythdf3	Crisp2
Ccdc85a	Radx		Arhgap28	Cyp4a8		Dcdc2c	RGD1561958		Sqle	Phex		Mrgprb13	Slco1a6		Calhm5	Tec
Fscb	Noct		Tmem126b	Plcz1		RGD1566134	Phactr2		Dmap1	Fshr		Got2	Tle1		Wdr37	Uri1
Selenok-ps2	Spetex-2B		Hnf4g	Cox7c		Foxb1	Rnf32		Kif20b	Prl8a5		Maged2	LOC100362110		Thoc2	Tenm3
Sema3c	Pbx1		Cetn3	Pappa1		Anxa10	Myo7a		Mir3554	Tlr4		Eif3el1	LOC499565		Tc2n	Il9r
Fndc3c1	Cop1		Oit3	Azi2		Prkcq	Golt1b		Zcchc7	Vwc2		Stard5	Tmem178b		Pde1c	LOC680627
Rab32	Pudp		Robo2	Hmcn1		Araf	Brinp3		Pdia4	Rfxap		Vom2r46	Tpbg		Olr1766	Olr392
Cetn3	Pard6g		Plppr1	Elavl2		Lhfpl1	Olr208		Epha3	Glul		Adcyap1	Kctd8		RGD1307554	Usp11
Defb40	LOC683313		Picalm	Olr657		Pbx1	Ugt2b1		Lyzl1	C6		Olr315	Tmem106b		Fgfrl1	Grm3
Prkcq	Anxa10		Mir592	Zbtb21		Sptlc1	Lratd1		Tbl1xr1	Fzd1		Commd3	Cntnap5c		LOC100911576	Nfkbiz
Meox2	Rfxap		Slc7a11	RGD1359508		Olr1485	Oasl		Nsmce2	Nebl		Nol4	Folh1		Dmap1	Mxi1
Ube2e2	Esrp1		Tenm2	Chrm3		Tmtc2	Tas2r143		Dsel	Si		Epha4	LOC103689947		Gabrg3	Foxd1
Phf8	Il10		Fbxo27	Nr3c2		Tmed5	RGD1564865		Sult2a6	Fosl2		Mir344i	Fam205c		Pcmtd1	Mageb5
Sel1l2	Tmem67		Hcrtr2	Pigm		Rab38	Aco1		Ccser1	Serpinb8		Arhgap21	Swap70		Hs3st5	Esr1
Gbe1	Slc39a10		Slc4a1ap	Vom2r53		Lrrc4c	Olr845		Slc10a1	Mtpap		Olr1096	Galc		Otulinl	Ndufa4
Actrt1	Mir205		Sinhcaf	Ccdc196		Slc2a2	Tenm2		Malrd1	Cfap126		Zfat	Fundc2		Ust5r	Sugct
Cistr	Snx29		LOC100360846	Mir370		Pde1a	Fshr		Cdh8	Gria3		LOC500990	Olr392		RGD1359108	Lrrc69
Pcdh7	Sh2d1a		LOC300308	Hmgn1		Mir1297	Tprg1		Lilrc2	Ryr2		Hiatl3	Dpyd		Pdcl	Tmc3
Cth	LOC100362110		Adam5	Lypd1		Plppr1	Mc4r		LOC688553	F13a1		Rgs2	Zc3h12a		Got2	Dsel
Adcy2	Chst7		Mrps36	Scfd2		LOC301165	Stard3nl		Mir383	Gpm6a		LOC500702	M6pr		Col1a1	Klhl1
Zfp763	Glul		Ppa2	Spx		Spetex-2G	Api5		Psma1	Fat4		Htr7	Bex1		LOC499843	Slc14a2
Peg12	Olr1162		Zfp385b	Has2		Fundc1	Lrrc4c		Magi1	Atp5mc3		Gcnt1	Tmem126b		Stim2	Dmd
Cxcr4	Sh3kbp1		Tent4a	Cfap126		LOC100360106	Vom2r43		Tpk1	Hacd4		Nrxn1	Ccnh		Rp1	Parn
Diaph3	RGD1564865		Wdr35	Eepd1		Brinp1	Raet1l		Mir448	RGD1306195		Cisd2	Stambp		LOC300308	Heca
Zfp352	Plcz1		Cmc1	Fpr-rs3		P2ry10	Cntn5		Lrfn5	LOC298111		Cast	Paxip1		Nid2	Fgfrl1
Kcnj3	Gsta6		Hira	Olr1557		Pold3	Olr1485		Gask1b	Mis18bp1		Fbxo27	Nrsn1		Dmd	Mir31
Vom2r46	Lix1		Mettl4	Prl8a9		Cxcr4	Sh3gl2		Msx2	Kcnt2		Armcx1	Npepl1		Mir505	Olr984
Dusp21	Pp2d1		Foxd1	Vom2r47		Dmd	LOC689840		Pou1f1	Il9r		Klhdc2	Atp5mc3		Erbb4	Ralgapa1
Ccdc196	Ndufa4		tGap1	Fshr		Ado	Grm7		Olr217	Adck1		Mir9-2	Cand1		Galnt17	Fam91a1
Msx2	Trim9		Pik3c2g	Phex		Rdh14	Phf8		Mapkapk3	Sinhcaf		Pde12	Phex		Pappa1	LOC685171
Tm4sf1	Mecom		Cd99	Clec2d		Tfpi2	Vom2r47		RGD1306750	Mospd1		Cdo1	Rps15a		LOC498592	Adcy2
Olr115	Slc17a6		Scfd1	Tlr8		Pabpc5	Gabrd		Gnao1	Zfp978		Efhc2	Pde10a		LOC500702	Pde10a
Epm2a	Tmtc4		Htr1a	Kynu		Stx18	Eef1e1		Mpdz	Cd99		Fundc1	Aco1		Kl	Fndc1
Tnfsf15	Mageb7		Serpinb10	Olr677		Zfp978	Anapc10		Ankra2	Ralgapa1		Abca15	Pex5l		Prdx4	Atg10
Manea	Spopl		Atoh1	Acox1		Map7d2	Cox7c		Olr839	Prps1l1		Nat3	Mir3084c		Rasl2-9	Ctnna2
Nupr1	Zkscan8		Oma1	Cntn5		Olr1084	Foxa1		Triqk	Hs3st1		Mir653	Tbl1xr1		Olr1565	Ccdc196
Hace1	Kcnd2		S100g	RGD1306063		Sspn	Usp1		Syt1	LOC500028		Gria4	Si		Fam91a1	Pomgnt2
Tecrl	Pdk4		Acot12	B3galt1		Wdr35	Zfp799		Bdnf	Rgs18		Csmd1	Scfd1		Zfhx4	P2ry10
Rp2	Vwa3a		Jade3	Olr1278		LOC100360846	Mb21d2		Slc25a32	Stim2		RGD1359508	Arhgap12		Rpp21	Zfat
Eci2	Gba3		Robo1	Tmtc2		Hsf2	Aadat		Pde1a	Sertad4		Anks1b	Cdh11		Prkx	Bex1
Rpl13	Prl8a4		Olr411	LOC365238		Stard5	Pgr		Lamtor4	Fpr1		Pik3r1	Dnajb9		Rgma	Sult2a6
Qrfpr	Pde4b		Nalcn	Cetn1		Raet1l	Thoc2		Cpne4	Itgb3		LOC100910945	Hs3st1		Snurf	Astn2
Api5	Samd3		Rgs4	Gsta6		Zfp352	Ube2v2		Rn28s	Olr1666		LOC102557319	Actl9		Fign	Vom2r72
Htr2c	Slc30a5		LOC498971	Pla2g10		Cers4	Dmd		RGD1305807	Itgb1		Galntl6	Aven		Etv1	Kctd8
Mir3588	Spata4		Prkd1	Slitrk5		Tnfsf15	Mrps30		Ctnnd2	Boll		Olr132	Mtpap		Mir370	Cox6c
Nrcam	Bckdhb		LOC301165	RGD1306195		Slc28a2	LOC500028		Gpr31	Htr7		Edem3	Sult2b1		Il1rapl2	Jun
RGD1562485	Cdh6		Ccser1	Mdfic		Dram2	Bend5		Pdcl	Picalm		Slc15a1	Kcnj6		Heatr1	Rp2
Gls	Tas2r144		Osbpl6	Tbl1xr1		Fibin	Olr984		Casp1	Pou1f1		Scgb3a2	Ces2g		Ces2g	Prl7d1
Olr1172	Sfrp4		Zdhhc15	Vom2r52		Msx2	Xiap		Nr1d2	Mir2985		LOC683469	Hacd4		LOC688553	Olr79
Mir350-2	Peg12		Olr1507	Foxa1		Acadl	Nox4		Pccb	Olr558		Pard6g	Smpx		Nrcam	Cts7
Olr747	LOC365238		Fat4	Larp7		Tmprss15	Nlrp5		Olr365	Dnajc24		Tle1	Olr1266		Commd10	tGap1
Abca13	Kcnmb2		Ythdf3	Vom1r90		Ssr3	Rp2		Gemin8	Satb1		Hhip	Tfpi2		C6	Zfhx4
Epha7	Slf1		Api5	Tec		Grm3	Plcl1		Plbd1	Fmr1		Ndufa4	Adck1		Map2	Dnajc24
Apba2	Cand1		Kctd16	Sp8		Il1rl2	Sel1l		Clul1	Hdx		Tnc	Ust5r		Maea	Eepd1
Dip2c	Hpse2		Vom1r55	Msx2		LOC685171	Gucy1a2		Tnmd	Rnf146		Pcsk1	Zfp978		Cst7	Nampt
Adck1	Paxip1		Mmp16	Vom1r55		Cfap126	Rims2		Tenm2	Ccser1		Dusp10	Pabpc4l		Shh	Slc2a2
Mir708	Pcsk1		Cistr	Slf1		LOC100363193	Fam174a		Mlf1	Cngb3		Pik3c2g	Usp1		Gjb5	Olr1143
Tprg1	Ntan1		Cntn5	Tox3		Disp1	Mtmr11		Sult2a1	Pitrm1		Ccdc85a	Ralgapa1		Pnpt1	Mtmr1
Slf1	Zkscan3		Pappa1	Ssr3		Gzmf	Kcna4		Slc25a21	LOC100365773		Zdhhc15	Bche		Tbx15	Dkc1
Trpc5	Rasa1		Grm8	P2ry10		Aga	Mctp2		Gba3	Kcna4		Pde10a	Gemin8		RGD1306750	Defa24
Efhc2	Rb1cc1		Aven	Sqle		Ugt8	Gabra2		Gk	Trps1		Anxa10	Crim1		Cistr	Prss3
Ptchd1	Rps15a		Dtx3l	Igfbp7		N6amt1	Usp11		Slc1a3	Olr1070		Olr1229	Smurf1		Cyp2c6v1	Tmem106b
Gas8	Chordc1		Kcnj3	Cdh6		Aadacl2	Tnfsf15		Mpp7	Ntrk3		Gabra2	Mbd2		RGD1560324	Psip1
Gabrg3	March1		Commd3	Rpl7a		G6pc3	Abca13		Tmprss11g	Hmgb3		Tll1	Rasgrp1		Magea9	LOC298111
F8a1	Mcm4		Dpyd	Stim1		Dipk2a	Slc8a1		Xkr4	Glra4		Pgm2	Fpr1		Cd99l2	Hmgn3
Pik3c3	Hdx		Lrriq3	Klhl1		Hacd4	Gabrg3		Cp	Cdkn3		Cgm4	Itgb3		Bmp4	Dcdc2c
Sycp1	Crim1		Sel1l2	Cyp2c6v1		Lrrc1	Lrguk		Sri	Btaf1		Slc8a1	Hmgb3		Sry	Tc2n
Cdh9	Nova1		Rps6ka4	N6amt1		Setsip	Slitrk6		LOC681325	Zbtb21		Tbl1xr1	Mup4		Gzmc	Magea4
Opn5	LOC689600		Clec2d	Acmsd		Zcchc9	Tm4sf1		Nap1l3	Ccny		Inhba	Fat4		Isl1	Sertad4
LOC100362110	Itgb1		Defb40	Fgf13		Wscd1	Col8a1		Sox11	Olr338		Sema3e	Map2k4		Atp13a5	Dram2
Ssr3	Arsk		Klf4	Cldn34d		Pabpc4l	Crisp2		Fhit	Pcdha1		Cyp2c13	Olr1055		Cftr	Trps1
Olr1055	Mtmr11		Tmem229a	Dad1		Tmem67	Slc27a6		Fam228a	Bche		Smoc2	Mir2985		Cdh2	LOC688335
Cd320	Ccnh		Pdia4	Rnf219		Olr23	Olr1278		Pgr	Traf1		Tnmd	Olr558		Abo3	Vom2r47
Adgre1	Gpr22		Sqor	LOC499565		Smurf1	Cdkn3		Ptpn18	Cers4		Armc1	March8		Pla2g4c	Gria3
Smcp	Trhde		Pdcd6ip	Triqk		Dpp10	Samsn1		Sucla2	Fundc2		Aldh8a1	RGD1306195		Gemin8	Myo7a
Pla2g4c	Serpinb8		Grik2	Plppr1		LOC500990	Tmem67		Irs1	Hmgn1		Pcsk2	Fmr1		Rpgrip1l	RGD1562638
Bcas1	Bmp4		Cyb561	Hs6st1		Pclo	Vopp1		Glra3	Naa30		RGD1565355	RGD1561226		Ssr1	Plcl1
Eml5	Ces2g		Spon1	Mir759		Fam76b	Tex43		Gbp2	Mxi1		Prkcd	Nalcn		Smpx	Prl7a3
Tex13c	Grm7		Hmgcr	Olr1442		Mir184	Mir30d		LOC688765	Bet1		Mt4	RGD1565355		Ncam2	Flrt2
Phyhipl	Dock9		Satb1	Cyp2c12		Hmgcr	Pcsk5		Snx6	Olr1528		Zfp608	Ly86		Dtx3l	Slc4a1ap
Grm7	Uri1		Kcne5	Cntn6		Ephb1	Arap2		Gata3	Olr1645		Tmeff2	Slc1a3		Arl6	Trpc5
LOC500876	Pla2g16		Arhgap24	Olr1143		Pigm	Gzmf		LOC100360095	Rprm		Gemin8	Kcna4		Galnt7	Diaph3
Zfp217	Sox4		Dnajb9	Piwil4		Pdia4	Mir205		S100a10	Tgfbr2		Foxa1	Trps1		Htr1b	Nr3c2
Chrm3	Pla2g4a		Lsm5	Slc27a6		Lix1	Ascc3		Lsm5	RGD1565355		LOC102547344	Olr1070		Atoh1	Ces2g
Tma16	Fat1		Anxa10	Lrba		Spin2a	Clcn4		Rhox5	LOC680627		Atp5mc3	Ntrk3		Met	Kif5c
Spx	LOC499136		Pcdh9	Ctag2		Pcmtd1	Sfswap		Rn5s	Ndp		Olr1075	Rab7a		Tm4sf1	Cav2
Stk26	Khdrbs3		RT1-A2	Sinhcaf		Htr1f	Aff1-as1		Epha7	Klhl14		LOC100911360	Plcl1		Mir30d	Stxbp6
Dtx3l	Vcsa2		Olr1049	Arhgap26		Tceal1	Pik3c2g		Csmd1	Swap70		Trem2	Vwc2		Sri	Slitrk5
Lratd1	Prom1		Rxylt1	Clec4a2		Ralyl	Sval1		St8sia2	Chrm3		Lmo7	Uri1		Pip5k1b	Sox4
Olr1641	Vom2r52		Wnt5a	Bet1		Psma1	Slc2a3		Tecrl	Prokr2		Phactr3	Triml2		Knop1	Hjv
Serpinb7	Foxa1		Mtmr11	Samd12		Scfd2	Ccdc179		Gpr174	Mageb4		Cage1	Ccny		Mrgprx2l	Rnf115
Nup155	Klhl1		Sphkap	Slco1a6		Tc2n	Rexo1		Fign	Azi2		Mir370	Htr1b		Mff	Cwf19l2
Adra1d	Maea		Ndufs6	Got2		Atic	Dmap1		Aco1	Exoc2		Crispld1	Pcdha1		Prim2	Thoc2
Zfp322a	Cacul1		Tmtc2	Rnf115		Zkscan7	Cd99		Khdrbs2	LOC500702		Triml2	Tm4sf1		Ssr3	Olr1455
Il1rapl2	Chek2		Ly49i7	Psip1		Tmem229a	Zfp978		Efhb	Wdr35		Dpy19l1	Olr1143		Mir3084c	Cfap126
Olr1565	Cdh10		Slc38a4	RGD1565355		Mir370	Tnfrsf19		LOC100125364	Slc1a3		Panx1	Mxi1		Glra3	Samsn1
Slitrk5	Atp6v1h		Mbd2	Heatr1		Slc6a14	Msx2		Cdh10	Prdx6		Stk26	Cpb1		Il1rl2	Taar8b
Sox6	Tfpi2		Socs6	Osbpl6		MGC114492	Aadacl2		Olr1557	Sbf2		Col3a1	Olr338		Gpr31	Hspa8
Ankrd42	Csmd1		Pglyrp4	Glra3		Cdk14	Wscd1		Dok6	Sel1l		Samd7	Tmed5		Olr1455	Ccny
Cdon	Rarb		Fez2	Sqor		Adcy2	RGD1359508		Cntn5	Fundc1		Paxip1	Bmp4		Gpr12	Fundc2
Slco6d1	Olr563		RGD1306441	Abo3		Fam174a	Rspo2		RGD1562638	LRRTM1		Khdrbs2	LOC685171		Brinp3	Kcnmb2
Aldh8a1	Psat1		Olr657	Mecom		Neil3	Tars		Egln3	Mageb7		Nlrp4	Tgfbr2		Fgf5	Cox7c
Dsel	Mfng		Nr2f1	Mtdh		Cd47	Stxbp5		Pou2af1	Zfp622		Manea	Lipi		Marf1	Lingo2
Dnajb6	Dmap1		Btbd9	Brms1l		Bet1	Kcnb2		Slc14a2	Fam91a1		Olr1455	Olr1528		Napg	Magi2
Vom1r9	RGD1562515		Triqk	Pde3b		Cdh9	Klhl6		Jam3	Slc17a6		Tpk1	Ropn1		Mtdh	Sh3gl2
Ccer1	Cd99		Mfsd1	Lrrc40		Atp5mc3	Gabrb3		Col5a2	Olr115		Sgce	Hira		Vwc2l	Gpatch2
Rnf24	Fzd1		Pde12	RGD1564865		Igfbp7	Wac		Ado	Sult2a6		Wdr82	Rgs2		Tbx19	Calm2
Casp1	Mtpap		Pcdh7	Olr901		Slc39a10	Aga		Rp2	Cntnap5c		Rp2	Klhl1		Nupr1	Hmgcr
Spopl	RGD1309362		Pcdh20	Heca		Nampt	Mir509		Adgrl3	Sec61g		Nf1	Dync1i1		Lrrc69	LOC500702
Mir30d	Casp1		LOC102547344	Rasl11b		Olr1641	Magi2		LOC689412	Rnf219		Pnpt1	LOC100365773		Kcnab1	Ebag9
Paxip1	Kynu		Fam71d	Mitf		Lratd1	Pde4b		Cdh9	Olr1733		Dcdc5	Sirt5		Spon1	Scn3a
Kcnh8	Olr384		Gria3	Aspm		Try4	RGD1562638		Cul1	Kynu		Prp2	Il1r1		Olr1557	Slc4a7
Sec61g	Stim2		Glra3	Mir873		Ripor2	Hiatl3		Lrguk	St3gal5		Fam76b	Rcor2		Lhfpl1	Dcm5
Phactr3	Mir30d		Traf1	Nfkbiz		Mir3597-2	Pirt		Snx29	Has2		Pax3	Wdr35		Ccr5	Tars
Setmar	Nt5c3a		Cbr4	Bfsp1		Azi2	Commd10		Klra17	Pga5		Olr1765	Ndp		Zfp385b	Olr448
Dpy19l1	LOC100363193		Fgf14	Ripk2		Cahm	RT1-CE15		Pcdh19	Gucy2f		Cdh7	Socs6		Vom2r10	Efhb
RGD1559714	Olr17		Kcna4	Mir3084c		Psip1	Bdnf		Edem3	Acadl		Commd8	Hmcn1		Efna5	Fzd1
Khdrbs2	LRRTM1		Ehhadh	Phactr2		Spata4	Prp15		Pwwp3b	Myo7a		Pdcd6ip	Klhl14		Zfp36l3	Hmox2-ps1
Cblb	Dpy19l4		Cdh8	Rarb		Kynu	Cdk5rap2		Rxfp1	Uri1		Cetn3	Noct		Gpr174	Aco1
Atp23	Arhgap28		Pigm	Hapln1		Lepr	Gpatch2		Mir384	RGD1309748		Tmc1	Olr1126		Grid2	Vom2r64
Sgcd	Stau2		Sri	Olr1049		Olr115	Rarb		Agtr1b	Nrxn1		Acmsd	Olr1733		M6pr	Osbpl6
Parn	Cysltr2		Naglt1	Gbe1		Gpr31	Btg1		Cast	Ddx18		Ccser1	Olr410		Slc5a8	Trib2
Slc28a2	LOC100911370		Dpy19l1	Gata3		Plrg1	Apc		LOC100365773	Dpp10		Tent4a	Gucy2f		Cdh8	Mcm4
Ppp6c	RT1-CE15		Pomgnt2	Tas2r144		Scel	Fundc1		Acvr2a	Tyr		Mapkapk3	Magec2		Rab28	Gramd2b
Tfpi2	Slc35f1		Smim17	Gdap1		Kcns3	Hmox2-ps1		LOC500990	Eif3c		Klf4	Ankrd42		Il1r1	LOC499796
Olr1551	Cox7c		Olr827	Sphkap		LOC499565	Mir2985		Zfp386	Cts7		Cpa3	Sult2a6		Tmem106b	Ppp2r1a
Esrp1	Dnajc24		Olr1250	Smarca1		Sv2b	Cdh6		Zdhhc15	Olr390		Chd6	Eya2		Sfrp2	Lnpep
Stk39	Meox2		Mir873	RGD1564599		Triml2	Pp2d1		Vom2r47	Sphkap		Pdcl	Sec23a		Nsmaf	Defb30
Slc15a1	Cntn6		Nrsn1	Hmgb3		Nr1d2	Vom1r90		Gabrg3	Esr1		Slc21a4	Smarca1		Fancb	Slc27a6
Gabra6	Klrb1c		Mcoln2	Col1a2		Cln5	Olr1229		Slc30a9	Plrg1		Epsti1	Samd3		Ppp6c	Slc35f1
Pdk4	Reg1a		Dmrtc1c1	Nalcn		Hnmt	Mpp7		Adamts9	Serinc1		Defb13	RGD1309748		Ado	Orc5
Vom2r53	March8		Spin1	Mtpap		Thumpd1	Olr11		Vom1r16	Hpse2		Arrdc4	Tmem192		P22k15	Kcne5
RGD1359508	Col1a2		Bmp4	Tll1		Tmem178b	Si		Klhl4	Spx		Sptlc1	Cd99		Lsm5	Dusp21
Adgrl2	Olr582		Olr1380	Dnajc24		Slco1a5	Agtr1a		Vom2r1	Eepd1		Stk39	Nebl		Dok6	Fbxo33
Fbxl14	Tex43		Klrb1c	Olr1265		Olr1512	Qrfpr		Chpf	Samd3		Sox11	Marcksl1		Tex43	Galnt7
Olr1071	Olr984		Actbl2	Magec2		Kif16b	Angptl3		Spon1	Met		Fgf5	Chrna7		Ptprq	Ntrk3
Efhb	Ceacam3		Ankrd42	Mbd2		Flrt2	Nr0b1		Ccdc85a	Rhox7		Mpdz	Eif3c		Megf10	Frmd3
Edem3	Si		Nrxn1	Pp2d1		Ripk1	Fam76b		Sgcd	Try4		Rpl13	Atp2c1		Lrguk	Adgrl3
Trim24	RGD1306750		Slfn2	Map3k7		Wdr82	Smad7		Tubgcp5	Uqcrc2		Magee1	Tas2r143		St3gal5	Fign
Gng12	LOC685171		Olr675	Gemin8		Fpr-rs3	Klf5		Hdgfl1	Lnpep		Zfp52	Olr390		Spetex-2G	Zkscan7
Ddx18	Vamp7		Noct	Zfp709l1		Abcc1	Kcne5		S100a7l2	Abcc1		Cst3	Gdap1		Stk26	Tfap2d
Edem1	Olr1055		Tmem68	Rnf217		Vom2r43	Flrt2		Hgf	Socs6		Osr1	Ddit4l2		Vom2r11	Chordc1
Mir344b-2	Tnmd		Bche	Cast		Fscb	F9		Zc3h15	Ddit4l2		Arhgap28	Cntn4		Pwwp3b	Chek2
Zfp52	Slitrk3		Vom2r5	Nampt		Dse	Spx		Mis18bp1	Olr1265		Mir344b-3	Sphkap		Khdrbs2	Nr1d2
Panx1	Anapc4		Nol4	LOC100911370		Api5	Rnf146		Tent5a	Olr747		LOC100363193	Fam228a		Fndc3c1	Anxa10
RragB	Cntn5		Olr1376	Snip1		Serpinb7	Shroom4		Runx1t1	Syndig1		Ctbp2	Pold3		Fam13a	Ctag2
Gdf6	S100g		Cyp4a3	Prdx6		Mpdz	Trub1		Olr1162	Cntn4		Olr1266	Gabrg2		Ephb1	Olr582
Slc4a1ap	Disp1		Cdk5rap2	Api5		Pou3f4	Il1rapl1		Hmgcr	Otub2		Otulinl	Fmo4		Pla2g4a	Cntnap4
Olr1286	Msx2		LOC499136	Ubap2		Spx	Prrg1		Nlrp5	Nedd4		Sucla2	Plrg1		LOC310926	Bche
Tox3	Lmod2		Eepd1	Klhl14		Vom2r72	Rgs18		LOC500148	Phf8		Dock11	Sel1l		Olr1475	Prxl2a
Ctnnb1	Plaat1		Cox7c	Cd99		Ceacam11	Rpl7a		Sptlc1	Eef2kmt		Nap1l3	Abcc1		Acvr2a	Bet1
UST4r	Olr1528		LOC100363289	Foxk1		Pudp	Sstr1		Prrg1	Fam3c		Mex3b	Aspm		RGD1309748	Musk
Adra2a	LOC499843		Ceacam3	Anxa10		Hgf	Eepd1		Cistr	Slco6d1		Sugct	Cyp2c12		Zfp958	Phf8
Mctp2	Khdrbs2		LOC499542	Sox4		Olr905	Has2		Ckap4	Nlrp5		Lekr1	Plcz1		Slc30a9	Fpr-rs3
Lsm5	Prl8a5		Slitrk4	Pwwp3b		Cldn34a	Pid1		Cdh13	Pex5l		Fermt1	Larp7		Rn28s	Tnfsf11
Trim42	Ccdc179		Scn1a	Gp2		Dnajc21	Fam50a		Ehf	Olr518		Nup35	Mtap		Aga	Sinhcaf
Nrxn1	Mfsd1		Cdk14	MGC95208		Trim9	Olr1507		Trdn	Pax8		Tceal1	Chpf		Pitx2	Mbd2
Olr1391	Dcdc2c		Ptpn4	LOC298111		LOC499584	Slco6d1		Pirt	Olr651		Prp15	Tmem132b		Adcy2	Dnajc21
Olr1271	Defb40		Hmgb1	Aebp2		Il9r	Olr747		Rcor2	Reg3b		Vcsa2	Zkscan8		Gpr50	Bend5
Sinhcaf	Heatr1		Gabrd	Fgfrl1		Csmd1	RGD1306195		Camk4	LOC498971		Spon1	Olr1265		Ctsm	Btg1
Plscr4	Rps29		Tmem178b	Slc22a24		Rfxap	Olr905		Snx18	Mms22l		LOC301165	Dcaf5		Syt1	Gsta6
Zkscan8	Bex1		Shh	Elmo1		Swap70	Rps29		Zfp352	Rasa1		Dnajc21	Tinag		Plcl1	Tubgcp5
LOC499796	Eef2kmt		Ptchd1	Pccb		Cst3	Sertad4		Tc2n	Olr582		Lrrtm4	Stx18		Hdgfl1	Sv2b
Olr796	Selenok-ps2		Krt80	Pitx2		Edem1	Fndc3c1		Casp12	Tp53i11		Adamts9	Slco6d1		LOC100271845	Chrm3
Osbpl6	Hmgn1		Inhba	Adgre1		Fbxo32	Olr901		Satb1	ST7		Smcp	Nlrp5		Tmprss11b	Atp6ap1l
Ccny	Napg		Smad7	Nr1d2		Dpy19l1	Zfhx4		Pid1	Sox4		Tubgcp5	Cast		S100a10	Atp5mc3
Map4k3	Ankrd7		Scel	Scp2		Dlg3	Ubap2		Bex3	Idi2		Mir3084c	Pax8		Zc3h15	Ap2a2
Mir384	Tenm2		LOC499584	Cpb1		Pcdha1	Sdr42e1		Ptges3l1	Otp		Calm2	Olr651		Mis18bp1	Ceacam3
Atp2c1	Pcmtd1		Efhb	Meox2		Trim42	Pappa1		Plxna2	Dcdc5		Art2b	Try4		Lrfn5	Map2k6
Foxp3	Fam91a1		Mctp2	Pex2		Htr1b	Zfp386		RGD1306441	Map3k7		Olr845	Rab28		LOC689600	Neil3
Fpr-rs3	Rrlt		Kcnv1	Pde10a		Muc15	Arid3b		Pla2g16	Hira		Spopl	Cckar		Gimd1	Tram1l1
RGD1559804	Stxbp5		Caap1	Mir6322		Wac	Ctnnb1		Ndufa4	Gdap2		Dimt1	Fgfrl1		Nps	Sel1l
St3gal1	Gpc5		Mir3597-2	RGD1561226		Slc10a2	Efhb		Olr984	LOC361016		Fundc2	Ctag2		Zc3h12a	Atp2c1
Gnl3l	Pdcl		Sox11	Bmp4		Lrrc69	RGD1565059		LOC500702	Etaa1		Yme1l1	Mvb12b		Sema3e	Tinag
Arid3b	LOC361016		Mir505	Arhgap12		Mageb5	Ano6		Khdrbs3	Sh3gl3		Il1rapl2	Stxbp5		Hcn1	Capza2
Hnf4g	Got2		Tmem192	Smc1a		LOC683313	Pla2g16		Pitx2	Olr677		Shh	Nkain3		Olr1065	Mir3588
Lactb2	Lhfpl1		Grin3a	Ctbp2		Prrg1	Zfand5		Pabpc4l	G6pc3		Dcm5	Dnajb6		Tgds	Ivl
Spin2a	Cblb		Fundc1	Nufip1		Pcdh17	Mir876		Fgf14	Smcp		Robo1	Idi2		Olr179	Stard5
Ntan1	Slc10a2		Cnga2	Mir872		Pde3b	Ppp2r1a		Fer	Cdh10		Cntn5	Otp		Trdn	Olr115
Mdga2	Zbtb21		Dact2	Eif3c		B3galt2	Pcdh19		Axin2	Btbd9		Dtd1	Mir30d		Epha5	Mab21l1
Ndufa10l1	Nr1d2		Gabrb2	Pold3		Slc6a15	Fndc3a		Cttnbp2	Dbf4		Meox2	Uxs1		Vegfc	Tbx15
Pdha2	Rnf115		Rab28	Dock9		Sucla2	Cdh2		Ext2	Pbx1		Pomgnt2	Map7d2		Nsun4	Cacna2d1
Tmem178b	Sema3e		Lrrc8d	Dync1i1		Ddit4l2	Slc4a1ap		Vom2r46	Serpinb10		Mir509	Maged1		Satb1	Etv1
Nsun4	Fam3c		Rb1cc1	Stau2		LOC100360095	Nr1d2		Mir465	Sostdc1		Aco1	Vwc2l		Tceal1	Nap1l3
Syk	Cnksr2		Tyrp1	Hs3st1		Cop1	Cyp4a8		Gpr22	Tenm2		Pou3f4	Tnfsf15		Ptges3l1	Mrps9
Olr396	LOC500028		Slit1	Scgb1d4		RGD1562638	Elk1		Olr1766	Spred1		Cdh19	Mapkbp1		Gabrb2	Olr1645
Tnfrsf19	Kcnh8		Nap1l3	Mfsd1		Zfp322a	Dnajb9		Pcdh7	Api5		LOC102548847	RGD1564053		Mir26a	Tnc
Lrrc4c	Trps1		Cdh9	Sult1c3		Gin1	Plcl2		Cdh11	Mdfic		Hmgcr	Tmed6		Mllt10	Mb21d2
Casp12	Cfap126		Tpd52l1	Ddit4l2		Vom2r65	Itgb3		Lmbrd1	Pappa1		Tshb	Sh3gl3		Galnt3	Pold3
Mtpap	Myo9a		Tnfsf15	Steap4		Slc38a4	Sinhcaf		Fam13a	Mbnl3		Amph	LOC361016		Cdyl	Mgat4c
Tmem132b	MGC114492		Dtd1	Sstr1		Olr563	Olr1733		Mir297	P2ry1		Kcnk9	G6pc3		Ehf	Serpinb7
Celf4	Etv1		Prokr2	Adamts9		Stard3nl	ST7		Samsn1	Cyb561		Olr827	Gbe1		LOC100125364	Zkscan3
Tnmd	Olr1423		Cpb1	F9		Naalad2	Aqp4		Cbr4	Casp1		Rnf217	Gpm6a		RGD1562515	Serinc1
LOC689412	Tbl1xr1		Radx	Clcn4		Ccer1	Fign		Gmpr	Olr827		Vom2r22	Serpinb6b		Nr3c2	St18
Sp8	Ccdc196		Olr1557	Fam205c		Efna5	Etaa1		Vom1r13	Mtap		Ppp1cb	Commd3		Pabpc4l	Ccser1
Rps29	Prl4a1		RGD1562638	Pabpc5		Acmsd	Rxfp1		Atoh1	Dram1		Il12a	Btbd9		Klf5	Epm2a
Klhl4	Doxl1		Cst3	Dmap1		LOC100363289	Tc2n		Hapln1	Slc22a24		LOC100360846	Setmar		Grin3a	Olr563
Lrrtm3	RGD1564053		Cyp26b1	Angptl1		Tbl1xr1	Spetex-2E		Pglyrp1	N6amt1		Tmprss15	Tenm2		Tubgcp5	Tfpi2
Sfrp2	Adgre1		Zfp352	Fbxo33		St8sia4	Vom2r46		Map3k7	Prom1		Spetex-2D	Brms1l		Vcsa2	Cand1
Slc4a4	Olr217		LOC298111	Prokr2		Pcdh7	Nat3		Rab28	Pp2d1		Irs1	Prl8a5		Lce1m	Rspo3
Cngb3	Foxp2		Fshr	LOC689840		RGD1565059	P2ry10		Olr1565	Gpr31		Samd3	Mdfic		Sugct	Pigm
Cyp2c7	Qrfpr		Bin2a	Skint1		Kcnmb2	Fbxl12		Plppr1	Serpinb6b		Olr1666	Pappa1		Arrdc3	LOC306079
Zmat3	Zfp386		Ect2	Uqcrc2		Gpr149	Frk		Mir184	Il1rapl2		Zfyve26	Cyb561		Col5a2	Tmem132b
Trib2	Plscr4		LOC499742	Olr390		Traf1	Trhde		Dmac1	Olr995		Lrrc4c	Mgat4c		Zdhhc15	Rpp21
Pcsk5	Nox4		Mir876	Zcchc9		Slf1	Tmem47		Nid2	Sult2a1		Tyr	Cd320		Slitrk6	Tdrd3
Gpr1	Apob		Dad1	Phactr3		Fam71e2	Foxd1		Poteg	Nt5c3a		Olr1166	LRRTM1		Cdh11	Dimt1
Pard6g	Jade3		Pls3	Rims2		Mdga2	Pgm2		Vom2r32	Ddi1		Fam184b	Tecrl		Dnajc24	Gpr31
Cntn5	Fign		Tle1	Hdx		Gucy1a2	Ptchd1		Serinc1	Tmem132b		Ccdc196	Pp2d1		Cntnap5c	Zfp978
Lrguk	Ctsc		Acadl	Bche		Bmp4	Csmd1		Adam28	Mfap4		Mmp3	Taar8b		Atp23	Zbtb21
Zic4	Prdx6		Fpr-rs3	LOC685171		Nat1	Khdrbs3		Ppp6c	Tnfsf15		Phf3	Efcab1		Phactr2	Pbx1
Prps1l1	Lgalsl		Slitrk5	Foxp3		Acat2	Folh1		Lgals5	Ebag9		Caap1	Gata3		Mir297	Rarb
Hnmt	Gzmf		Stk26	Gpr158		Sel1l	Pabpc5		Arid3b	Grm7		Dpp10	Dnajc24		Hapln1	Tnfsf15
Ncoa1	Pex5l		Hpse2	LOC500702		Pik3c2g	Fat4		Smarca2	Prkcq		Fam199x	Zkscan7		Dpy19l4	Hdx
Dipk2a	Mir3597-2		Tmem45al	Pth2r		Bdnf	Abo3		Isl1	Epm2a		Usp11	Il1rapl2		Cct8	Vstm2b
Nr2f1	Phactr3		Ercc8	Foxp1		Sh3gl2	Rfk		Galnt3	Ccdc89		Slc14a2	Pcsk1		Gab2	Mir872
Mapkbp1	Gabrd		Nxf7	Birc2		Itgb3	Myh11		Ca8	Thbs2		Prl7a3	Olr115		Olr395	Slco1a6
Enpp2	Thoc2		Meox2	Spred1		Rwdd1	Pnpt1		Fancb	Vom2r4		Hmox2-ps1	Rasa1		Nlrc4	Gucy1a2
Olr1428	Eda		Cerk	Pou1f1		Slc22a24	Tnfsf11		Pln	Adgrg7		Zfp352	Kcnd2		LOC100910945	Rasl11b
Ctag2	Pomgnt2		RGD1561230	Prl8a5		Ccdc196	Fzd1		Phex	Hmgb2l1		Arl6	Nt5c3a		Nck2	Nat3
Olr1049	Hira		Cwf19l2	Impg2		Fermt1	Ces2g		Ccnh	Dtx3l		Scfd1	Zc3h15		Setsip	Tbl1xr1
Olr522	Samd12		Zfhx4	Npepl1		Mir222	Akirin2		Fam50a	Slc15a1		Zfhx4	Tc2n		Hgf	Smcp
Plod2	Mageb5		Oprk1	Acvr2a		Lmod2	Plaat1		Tm4sf1	LOC685171		Gsdmc	Pik3c2g		Gata6	Ddi1
Fastkd2	Vom2r29		Wdr82	Mpdz		Lmcd1	Nid2		Prdx4	Arap2		Impad1	Sfswap		Tent4a	Smarca1
Oxsm	Fam184b		Lix1	Epha4		Tex47	Kcnh8		Dmrtc1c1	Papola		Txn1	Aqp4		Tmprss11g	Sh3kbp1
Pcdh19	Slc5a8		Lingo2	Pou3f4		Abo3	Slc17a6		Thada	Xpnpep1		Kynu	Wnt5b		Angpt2	Olr233
Kcnj6	RGD1562485		Olr1286	Mospd1		Magec2	Rgs2		Abo3	Fam228a		Glra3	Fam3c		Brs3	Lmod2
Cdh11	Pitrm1		Vrk2	Lsamp		St3gal5	Cox6c		Pudp	Tmem47		Selenow	Ostn		Rpl7a	Gzmc
Trim9	Ripk1		Epha4	Il12a		Trpc5	Lrriq3		Pdcd6ip	Stxbp5		Ap3b1	Slc15a1		Rhox5	Oprk1
Fggy	Prkcq		Tmem132b	Scp2d1		Olr1229	M6pr		Dio2	Mir146a		Bckdhb	Grm7		Olr1124	Acox1
Cntn6	Lingo2		Slc5a7	Vom2r11		Bfsp1	Epha3		Zfp958	Spsb1		RGD1566099	Fbxo43		Nxf7	RGD1306063
Slc39a10	Pik3c2g		Mir1297	Dtx3l		Olr1332	Chia		RragB	Nedd1		Aff1-as1	Myo7a		Muc15	Olr1271
Sphkap	Chia		Chrm3	Serpinb8		Tlx2	Vamp7		Angpt2	Pof1b		Cdh9	Hmgb2l1		Ca8	Ptp4a1
RGD1308878	Pkdcc		Mgat4c	Serpinb10		Cdon	Tfap2a		Olr1065	Got2		Dsg3	Mt4		Phex	LOC691215
Lhfpl1	Irs1		Atp2c1	Kl		Olr1767	Rb1cc1		Trim42	Ppcdc		Etaa1	Prokr2		Acox1	Olr1442
Olr1610	Kcnj3		March11	Fgf9		Olr1423	Dkc1		Dcaf5	Fam50a		Trpc5	St3gal5		Calm2	Kynu
Fpr1	Tlr4		Cul3	Rasa1		Pak1	Ppm1a		Serpinb11	Rspo2		LOC689412	Alg13		Hist1h1d	LOC500028
Dync1i1	Commd8		Sbk1	Fgf5		Il12a	Dpyd		Calm2	Fgf20		Ca8	Lmod2		RGD1562638	RT1-CE15
Slc22a24	Ivl		Mir370	Lrrc8d		Kcna4	Zbtb21		Dsc3	Spetex-2H		Nalcn	Pomgnt2		Kcnt2	Iars
Pdcl	LOC499542		Olr365	Syndig1		RGD1565844	Pbx1		Cisd2	Zkscan8		Sema3c	Ddi1		Thsd7b	Fam172a
LOC317456	Lepr		Elmo1	Thoc2		Tnmd	Hmgn1		Tox	Vom1r55		Edn3	Nck2		Kcnk13	Fggy
RGD1563104	Nlrc4		Fundc2	Kcnj3		Ndufa10l1	S100g		Olr1075	Zeb2os		LOC100365773	Rgs17		Dmrtc1c1	Mageb7
Clul1	Olr1765		Fgfrl1	LOC317456		Gramd2b	Serpinb10		Vom2r18	Rps29		Itgb3	Hmgn3		Gzmf	Gabrb2
Olr1084	Pof1b		Adamts9	Robo4		Oxsm	Fndc1		Mir653	Rbmx2		Slc1a3	Rapgef2		Tmtc2	Lrrtm3
Chd1	Agtr1a		Epm2a	Rhox7		Txnl1	LOC499796		Lrrc69	Epc2		Fgf13	Pof1b		Map4k3	Erbb4
Pdcd6ip	Rims2		Mrps9	Galnt7		Olr1249	Tmtc2		LOC689600	Pex2		Iars	Got2		Pkia	Samd12
Fam181b	Atp2c1		Lypd1	Grm7		Irs1	Vegfc		Fbxo8	Eif1ax		Tbx3	Ppcdc		Zfp322a	Tacr3
Cd99	Olr178		Chst7	Wscd1		Tmeff2	Gata3		Ifna4	Flrt2		Radx	Prdx4		Mageb5	Slitrk3
Igfbp7	Socs6		Npbwr1	Slc4a7		Krcc1	Zfp217		Defb13	Lrrtm4		Arx	Pkdcc		RT1-A1	Olr1565
Olr17	Abcc1		Fzd4	Lhfpl1		Vopp1	Satb1		LOC500028	Stambp		Galnt7	Olr1145		Tmtc3	Disp1
Pex2	Arap2		Wdr4	Tnc		Chordc1	Aldh8a1		Fbxo33	Marcksl1		Lhfpl1	Slitrk5		Cyp2c12	Mepe
Olr1124	Twistnb		Mir344b-2	Boll		Glra3	Pudp		Thumpd1	Cysltr1		Chst7	Tmc3		LOC691215	Fgf20
Gucy1a2	Scn1a		Vom1r105	tGap1		Itgb1	Hapln1		Phf8	Trpc5		Tnfrsf19	Zeb2os		Klrb1c	Hpgds
Cdh8	LOC499565		Eipr1	Mrgprx2l		Mis18bp1	Pcmtd1		Zfhx4	Ly86		Kcnv1	Lepr		Ifna4	Trim9
Rfk	Olr11		Tmem47	Mir344b-2		Pwwp3b	Snx16		LOC102547344	Crispld1		St6gal2	Plppr1		Ankra2	Has2
Olr448	Calm2		Ndufa4	Tmem132b		Adra2a	Cyp2j10		Cntnap5c	Nr1d2		Nox4	Btaf1		Adra1a	Casp1
Olr327	Sugct		Dsc3	Tmem229a		Olr651	Zic1		Dcm5	Cdh6		Nck2	Sult1c3		Nkain3	Rspo2
Slc6a15	Ect2		Vstm2b	Orc5		Cdh8	Noct		Olr1666	Olr1055		Kcnh7	Spopl		Scgb1d4	Phf3
Ostf1	Zfp352		Eif3c	Cdc42ep3		Cyp2j10	Tbx15		F9	Rgma		Mir3597-2	Azi2		Camk4	Dpp6
Vom2r29	Fbxo33		Trdn	Irs1		G2e3	Dync1i1		Gzmf	Thumpd1		Ugt8	Naalad2		Cask	Cacul1
Fgfrl1	Fpr-rs3		Olr1070	Spetex-2B		Olr1657	Serpinb6b		Trps1	Snx16		Ophn1	Cysltr1		Maged1	Olr1528
Aco1	Clec4a2		Fgf9	Tgds		Mir3588	Kcnj3		Olr1064	Lepr		Tenm2	Nr1d2		Nalcn	Chrna7
Grm1	Epb41l4a		Ddi1	Rpp21		Msl3l2	Vom2r4		Htr1f	Dcaf5		Rps29	Cdh6		Clmp	Htr7
Adgrl3	Dnajc21		Nmbr	Ptp4a1		Eif1ax	Ehf		LOC499843	Pid1		LOC257642	Fundc1		Sult2a2	Dsg3
Adgrg7	Ppwd1		Kdm4c	Zfand6		Tktl1	Clmp		Arrdc3	Usp11		Etv1	Pla2g16		Olr651	Slc8a1
Klf6	Cldn34d		Rps29	Vom2r61		Mir9-2	Picalm		Flrt2	Olr410		Eif3c	Gpr31		Zfp347	Grem2
Kcnh7	Mageb18		Btbd10	Stard3nl		Map2k4	Snip1		Gls	Gzmc		Abca13	RGD1359508		Cage1	Pgm2
Reg3b	Lrrc8d		LOC100365773	Fstl5		Fat4	Syndig1		Ccdc179	Abo3		Nxt1	Snx16		Pclaf	Dpy19l1
Olr917	Epsti1		Grem2	Kbtbd8		Ugt2b1	Tp53i11		Plac8	Ripk1		Zfp385b	Il1rl2		Gmpr	Aqp4
Pdia4	tGap1		Itgb3	Tlr4		Ar	Vom2r52		Efemp1	LOC303448		Hmgn3	Pid1		Zfp455	Aldh8a1
RGD1560146	Tp53i11		Dok6	Scel		Adgrg7	Esr1		Fundc1	Nampt		RGD1564865	Abo3		Ppa2	Pirt
Sh2d1a	Dmac1		Zswim5	Map2		Myl1	Selenok-ps2		LOC500350	Gpr22		Foxp1	Arap2		Cul3	Fat4
Tmem68	Pcdh19		Lrfn5	Xylt2		Oxgr1	March1		Olr51	Bend5		Olr995	Slc22a24		Il21	Ado
Fat4	Gria3		Gulp1	Cdk5rap2		Nmbr	Gpm6a		Sema3c	LOC100125384		Lrp2bp	Adcyap1		Trps1	Fibin
Rnf219	Rbmx2		Angpt2	Ly86		Samd3	Pex5l		Slc28a2	Elavl2		Ccnh	Eef2kmt		Xylt2	Mettl15
Arhgap24	Olr1767		Aspm	Mcpt1		Ccny	Vom2r57		Thoc1	Lgalsl		Nid2	RGD1561958		Nr2f1	Gk
Dnajc24	Olr1557		RGD1565959	Rfk		Dcm5	Grem2		LOC252890	Jade3		LOC498592	Pigm		Lingo2	LOC100125384
ST7	Mospd1		Nps	LOC498339		Gbp2	Olr827		Ercc8	Kctd6		Fgf9	Lgalsl		Sh3yl1	Angptl1
Zcchc9	Scn3a		Olr396	Map3k4		Zc3h15	Olr126		Acvr1	LOC102547344		Sec23a	Mospd1		Akr1c12	Olr1070
Sertad4	Phex		Lmbrd2	Dpp6		RGD1565355	Hspa12b		Olr1172	Dpys		Cd55	LOC100125384		Pcsk5	Xpnpep1
Oit3	Prkn		Steap1	Olr115		Aco1	Tgfbr2		Fgf5	Bcl2a1		Mdga2	Stk32a		Cgm4	Hira
Marf1	Cd226		Adra2a	Prkd1		LOC102548847	Map7d2		Fank1	LOC689412		Bet1	Mis18bp1		Plac8	Sqor
RGD1306750	St18		Cpped1	March1		Fmr1	Rrn3		LOC498592	Mir6322		Adgre1	Dpys		Sema3c	Ctsc
Sult2a6	Plod2		Prss1	Angptl3		Stxbp6	Dnajc21		Slc35f1	Ripor2		Pls3	Bcl2a1		Tpk1	Gdap2
Grm3	Cst3		LOC100125364	Samsn1		Vti1a	Fgf20		Vom2r29	Cav2		Apol3	Paqr9		LOC500948	Apol3
Acnat2	Vom2r3		Acod1	Chia		Slco1a6	Caap1		RT1-CE6	Dpy19l1		Nr3c2	Mir6322		Ctnnd2	Mocs1
Vom2r54	Olr827		Defa24	Sv2b		Rps29	Snx2		Olr1166	Spon1		Cul1	Ripor2		Ccser1	Mir3084c
Rock1	Oxgr1		Tmprss15	Hiatl3		Mdfic	Ext1		Spin1	Cntn5		Ewsr1	Eif1ax		Htatsf1	Opn5
Dpp6	Sfrp2		Rfk	Dimt1		S100a7l2	Mcpt1		Qrfpr	Kcnd2		Spin1	S100a10		St8sia2	Dcaf12l1
Tle1	Slitrk5		Cdh10	Erbb4		Tmem192	Lingo2		Rfk	Olr984		Olr1600	Cts7		Fndc3a	Vamp7
Zfp386	Tars		Acvr2a	Fundc1		Mfsd1	Stim1		Ext1	Phf3		Hs6st3	Sub1		Pdha2	Rcbtb1
Dmrtc1c1	Amer1		Olr677	Schip1		Clhc1	Alg10		Slc9a2	Slc10a2		Setsip	Mrps9		LOC312273	Cbr4
Sucla2	Ado		Ppp4r3a	Olr1166		Casp1	Cabp5		Acox1	Olr1485		MGC105567	Gabrg3		Efhb	Arhgap26
Tmx4	Dpp6		Mtap	Nlrp4a		Scp2d1	Fbxo32		Map2k6	RGD1565725		Nr2f1	Vom2r42		RragB	Dpyd
Lpin1	Lnpep		Scp2	Ccng1		LOC306079	Zkscan7		Fpr1	Stc1		Ndufaf5	Olr1485		Ar	Popdc3
Sgcg	Wscd1		Abca5	Satb1		Ercc8	Efhc2		Sirt5	RT1-CE15		Syndig1	Adgrg7		Trhde	Tbpl2
Dusp1	Phf3		Art2b	Klre1		Ppm1a	Ugt8		Hdx	Olr448		Wfdc6a	RGD1564865		B3gat2	LOC682102
Arsk	Hs3st1		Zfp637	Fndc1		Olr410	Zeb2os		Vom2r11	Mir3084c		Nova1	Ppwd1		Ppp3r1	Thumpd2
Gimd1	Fhdc1		Gls	Olr1666		Prss1	Lipi		Pla2g4a	Gnl3l		Kcne5	Ppp6c		Arl4a	Spetex-2B
Nlrp5	St8sia4		Elk1	Aadat		ST7	Ficd		Lrrtm4	Vamp7		Ankra2	Fggy		Abca13	Cetn1
Krtap1-5	Met		Rpl36al	Samd3		Hs3st1	Olr349		Magea4	Thsd7b		Bex1	Samd12		Gabrd	Nck2
Anxa1	Nr3c2		Fancb	Il10		Ptpn18	Cnksr2		Ahi1	Mup4		Fam13a	Cdc42ep3		S100g	Il1rapl1
Xylt2	Skint1		P2ry10	Smoc2		Epha4	Grm8		Epha4	Cdc42ep3		Scel	Calm2		Fbxo33	Sdr42e1
Olr390	Fat4		Aco1	Ascc3		Fndc3c1	Cyp2c6v1		Gpr1	Skap1		Wnt5a	Aebp2		Bms1	Mir1298
Coq10b	Tc2n		Aga	Trps1		Cntn6	Pitrm1		Olr387	Cacul1		Trub1	Foxp2		Spin1	Rbmx2
Slitrk4	Dmd		Slc15a1	Ryr2		Thsd7b	Pcdh20		Rasa1	Calm2		Vom2r25	Syt1		Slc17a6	Slc22a24
Sub1	Nps		Nfkbiz	LOC100362110		Hapln1	Grm3		H2afb3	Pudp		Dpy19l4	Casp1		Rps13	Arap2
Gria3	Arhgap26		Osbp	Klf5		Grm7	St3gal5		Mir344b-2	Foxe3		Dsel	Slc14a2		Psg16	Dsc3
Sugct	Stxbp6		Olr1292	Olr403		Csnk1g3	Fam98a		Lratd1	Vwc2l		Pip5k1c	Zfp622		Etaa1	Caap1
Rasa1	Aff1-as1		S100a11	Anks1b		Olr1338	Vom2r53		Slc6a15	Rasal2		Diaph3	Tmem47		Yme1l1	Dock9
Grm8	Tmem192		Olr886	Alg13		Sub1	Ptp4a1		Wdr82	Bmp4		Olr1084	Ccdc85a		Vgll2	Tifa
Andpro	Tctex1d1		Cd320	Cngb3		Apol3	Fermt1		Dpy19l4	Spata4		Olr1155	Tle4		Ext1	Pcsk1
Klf4	Ugt2b1		Clcn4	Sfrp4		Fbxo43	Olr561		MGC95208	Foxp2		Pdia4	Epm2a		Tecrl	Slc25a26
Prl4a1	Chpf		Vcsa2	Foxg1		Adamtsl3	Acox1		Ccdc34	Olr1084		RGD1562638	Prl8a4		Ntrk3	Zswim5
Adss	Cntn4		Ephb1	Sult2a1		LOC317456	Fmo4		Nr4a3	Dcaf12l1		Txnl1	LOC100271845		Rup2	Usp1
Hgf	Cdkn3		Lrrtm3	Olr448		LOC361016	Slc44a1		Mir370	Fut9		Dsc3	Mab21l2		Pam	Irs1
Gtdc1	Hgf		Kcnh8	Sec61g		St18	Olr79		Mal2	Klhdc2		Ctnnb1	B3galt1		Rp2	Vom2r11
LOC689600	Fbxl14		Ppp2r1a	Fmo4		Triqk	Ripk2		B3gat2	Ccdc85a		Uhrf2	Sh2d1a		Cadm2	Lrriq3
Kcnd2	Kirrel3		Arhgap10	Dhodh		Cp	Dsel		Tma16	Syt1		Clec14a	Olr561		Rap2b	Adra1d
Rgs18	Tubgcp5		Zfp322a	LOC102546391		Olr1380	Slit2		Mark1	Arhgap26		Krtap16-5	Olr823		Dip2c	Zfp52
Lrriq3	Zfand5		Mtm1	Chst7		Dimt1	Sox2		Acss3	Cyp2j10		Zc3h15	Casp12		Scgb3a2	Maea
Tent5a	Htr7		Dph6	Fzd1		Nectin3	Cngb3		Epha5	Ano6		Tmem178b	Nfkbiz		Dmrta2	Tle1
C6	Olr1376		RGD1560028	Knop1		Olr845	MGC114492		Lgsn	Pgrmc2		Plppr1	Abca13		Rasa1	Vwc2l
Olr1423	Scfd2		Enpp2	Disp1		Rab11fip2	Nxt1		Ppm1a	Olr823		Ivl	Fam13a		Slc4a10	Mpp7
Map2k6	Nedd4		Hapln1	Amph		Atxn7l3b	Fpr1		Zbtb43	Casp12		Olr365	Cyp2j10		Ophn1	Cct8
Lgalsl	Tas2r143		Dync1i1	Chrm2		Gk	Impg2		Dram2	Mb21d2		Mir1297	Mb21d2		Plxna2	Vom2r61
Pclaf	Epha4		Rpl10a	Ppfia2		Nrxn1	LOC100271845		Osbp	Nfkbiz		Eif1ax	Rexo1		Olr264	LOC102547344
Tnfsf11	Dbf4		RGD1559804	Casp12		LOC689840	Nt5c3a		LOC498971	Adcyap1		Rxfp1	Vps37a		Rapgef2	Commd10
Slc38a4	Prdx4		Cdc42ep3	LOC100360106		Tec	Cpne8		Slc5a8	Sfswap		Olr1250	Lrrc8d		Rfxap	Trpc4
Pigm	Plxna2		Pid1	Aga		Tll1	Olr1142		Clec2d2	Robo4		Kcnh8	Glra3		Cngb3	Ppwd1
Wnt5a	Tmem126b		Otulinl	Htr1b		Plod2	Tmed5		Tmem114	Mex3b		Rn5s	Ftmt		Serpinb11	Abo3
Hira	Dpp10		Aqr	Dip2c		Fosl2	LOC303448		Fat3	Sult2b1		Olr349	Dnajc21		Mapkapk3	Nedd4
LOC681325	Setmar		Diaph3	Fggy		Cdk19	Mir6322		Mir205	Oxgr1		P2ry1	Dpy19l1		Lratd1	Magec2
Brinp3	Ppm1a		Pth	Wdr35		Ptbp2	Cyp4v3		Tsen15	Fmo4		Otp	Kif5c		Twistnb	Dusp6
Tbl1xr1	Nedd1		Dcm5	Arhgap10		Sh2d1a	Naalad2		Shisa2	Glra3		Ccdc179	Vom2r47		Ppfia2	Trub1
Dock11	Kazn		Cpne8	Sri		Erbb4	Btnl7		Mc4r	Osbpl6		RT1-CE15	March1		Spetex-2D	Prrg1
Mtap	Mdga2		Adgrl3	Fbxl14		Sema3a	Otub2		Kynu	Tas2r144		Robo2	Crisp2		MGC95208	Pla2g16
Fbxo33	Aasdhppt		Mtmr1	Gzmf		Olr1733	Papola		Pkdcc	Fggy		Pex2	Rngtt		Mms22l	Zeb2os
Lix1	P2ry10		Slitrk2	Eef2kmt		Sp8	Naa30		Grm7	Magec2		Prss23	Heph		Rassf9	Nat1
Kcne5	Mir3588		Nkain3	Zfp385b		Ankrd7	Cntn4		Il21	Rexo1		Hey2	Pcmtd1		Mal2	LOC100360106
Olr304	Zfp52		Cpa6	Ddi1		Aldh8a1	S100vp		Ppwd1	Smarca2		Olr563	Prom1		Tmeff2	Ube2v2
Olr1392	Taar8b		Psma1	Ccdc85a		Nrcam	Acmsd		Kif16b	Olr11		Hacd4	Dimt1		Il1rapl1	Pla2g10
Htr7	Celf4		Pabpc4l	Paxip1		Gabrd	Pla2g10		Tmprss15	Slc25a2		Dmrtc1c1	Lrrtm3		St6gal2	Cdh6
LOC500877	Zfp978		Gramd2b	Mir2985		Ccng1	Socs6		Adra2c	Scfd1		LOC499584	Cmc1		Wscd1	LOC500827
Cdc42bpa	Slc30a9		LOC100363423	Commd8		Rnf32	Grik2		Scel	Rngtt		Htr1f	Xkr9		LOC688765	Atic
Lrfn5	Rpp21		LOC100362110	Adra2a		Cntnap5c	Uqcrc2		Nadk2	Samd12		Kcnj3	Dtx3l		Fn1	Mid1
Irs1	Gspt2		Crh	Cyb561		Skint1	Ntan1		Rasgrp3	Heph		Mon1b	Hook3		Olr586	Rb1cc1
Atp6ap1l	Nr2f2		Yy1	Vamp7		Efhc2	Cst3		Uhrf2	Kif16b		Hcrtr2	Cenpq		Try4	Olr1166
Ripk2	Samsn1		Apob	RT1-CE15		Phf8	Mir31		Acadl	Dimt1		Lrriq3	Ryr2		Dusp21	Htr1b
Frmd3	Tmem132b		Fer	Ppcdc		Smarca2	Mageb18		Olr411	Lrrtm3		Atp6v1h	Gzmf		Ppm1a	Samd3
Crim1	Osbpl6		Lhfpl1	Fam50a		Psg16	Olr1645		G6pc3	Phactr3		Epha5	Clec2d		Vom2r29	Pcsk5
Xrcc4	Slc38a5		Glra1	Cpne8		Basp1	LOC100360106		Cct8	Fbxl14		Olr1662	Frg1		Apba2	Niban1
Prss3	Iars		Fign	Commd10		Zfp385b	St3gal1		Slco6d1	Lrfn5		Clec2d	Tprg1		Osbp	Ripk2
Vipr2	Wdr35		Nebl	Tnfsf11		Scfd1	Fbxo33		Hace1	Hmgb4		Tmem229a	Hs3st5		Xrcc4	Map6d1
Nedd1	Etaa1		Tmc1	Slc25a26		Selenok-ps2	Exoc4		Vom2r59	Clec2d		Cyp2j10	RGD1306750		Zeb2os	Mtpap
Heatr1	Map2k6		Olr79	Zfp386		Atp2c1	Ftmt		Tfpi2	Nlrp4a		Samd12	Vom1r9		Rfx3	Mir873
Aadat	Cyp2j10		Fbxo32	Bex1		Rab7a	Uri1		Actrt1	Frg1		Scg2	Mir146a		Sh3gl2	Klhdc2
Reg1a	Olr1338		Kcnt2	Trim9		Pgr	MGC95208		Hnmt	Tprg1		Acod1	Cdc42bpa		Zic1	Ppm1a
Sh3gl3	Slc22a2		Olr745	Rrlt		Gemin8	Dok6		Vcsa2	Hs3st5		Cd226	Nat3		Selenop	LOC681325
Pou3f4	Sema3a		Dpp4	Lrriq3		Rgs18	Tfpi2		Adcyap1	Pdk4		Gzmc	Cdon		Cdh9	Olr51
Mecom	Psip1		Pik3c3	Prl7d1		Defb40	Zcchc7		Brms1l	Lrp2bp		Ly49i7	LOC301165		Acat2	Aff1-as1
Mir592	Brms1l		Tram1l1	Fundc2		Robo1	Fam91a1		Zfp518a	Lsm5		Kcnh5	Rbmx2		Kynu	Rasa1
Ilvbl	Ugt8		Cox6c	Art2b		Vcsa2	Rpgrip1l		Olr390	Vom1r13		LOC689600	Kng2		Stk39	Pdha2
Zeb2os	Ppp2r1a		Mir759	Isoc1		Dtx4	Radx		Glrx3	Rnf217		Prkacb	Olr349		Pkdcc	Adgrl4
Thumpd2	Adra2a		Zcchc7	Tram1l1		Ppp3r1	Cdh10		Olr1472	Gbe1		Frg1	Cxadr		Lin7a	Kcnh7
Btaf1	Gata3		Galnt7	Mapkapk3		Cngb3	Vom2r55		Olr672	Nat3		LOC500028	Tmx1		Adra1d	Olr557
Eif3c	Cyp2r1		Nck2	Foxd1		Olr1073	St8sia4		Amer1	Anxa10		Olr1394	Fam199x		Rpl13	Hook3
Acmsd	Satb1		Mrps30	Dusp6		Ropn1	Sostdc1		Stau2	Klf6		Chek2	Phactr3		Tmem135	Mir222
Cfap126	Spag6		Rbmx2	Diaph3		Tlr8	Olr1265		Rbm11	Tex43		Cdh6	Pclo		Sec61g	Prdx6
Cryz	Fam50a		Fbxo33	Neil3		Cyss	Cblb		Slc26a7	Tbl1xr1		Slc7a13	Cyp2c6v1		Olr1278	Ropn1
Ints12	Exoc4		Rn5s	Smurf1		Rasl11b	Cntnap5c		Mmp16	B3galt1		Gpr158	Prps1l1		Vom2r46	RGD1565355
Ftmt	Pde1c		Oxsm	Dpyd		Pid1	Slc4a4		Trim52	Btg1		Cdk5r1	Lnpep		Nrxn1	LOC100362110
Klrb1c	Magi1		Ropn1	Oit3		Exoc2	Pcsk1		Ppp4r3a	Cdon		Rgr	Defb13		Rnf217	Ccdc85a
Cct8	Sqor		Ppcdc	Zfat		Kif5c	Zfp52		Abcg2	Olr1767		Olr1278	Tfap2a		Bmt2	Gata3
Ect2	Olr395		Tmem114	Cct8		Isoc1	Vom1r60		Kcnt2	Phyhip		Csrnp3	Mrpl32		Ppwd1	Il1rapl2
Il6	Ntrk3		Pold3	Ftmt		RGD1564053	Arl6		Spetex-2G	Glrx		Fbxo33	Alg10		Hspa1b	Cyp2c7
Dock9	Kif20b		Samsn1	Rb1cc1		Wnt5b	Ropn1		Isoc1	Rgs21		Vom2r72	Slc38a4		Prl8a5	RGD1562515
Olr23	Mir384		Snx29	Mageb4		Rgs3	Mageb7		Fundc2	Olr79		Dio2	Ap1s3		Steap4	Utp23
Olr203	Arrdc3		Spopl	Sfswap		Plaat1	Azi2		Cdh19	Epb41l4a		Abo3	Spetex-2G		Gna14	Olr1155
Oprk1	Nxt1		Foxp3	Olr1537		Rtn4	Fam71e2		Sel1l2	Cxadr		Ccng2	Capza2		Scel	Gabra1
Samd3	Spetex-2E		LOC100125384	Hsfy2		RGD1359508	Sqor		Grik1	Ppp2r1a		Me3	Spetex-2C		Cbln2	Cdkn3
LOC102557319	RGD1306195		Ctnna2	Spata1		March8	Apob		Efcab1	Tmx1		Efcab1	Dsg3		Nadk2	Gabra2
Rgma	Olr1084		Utp20	Cckar		Olr141	Sec61g		Rgs2	Fam199x		S100g	MGC95208		Irs1	Olr387
Olr901	Gria4		Oxgr1	Olr1286		Cd320	Dnajc24		Niban1	Ect2		LOC100125364	RGD1306441		Bfsp1	Tle4
Kcnk9	Fam174a		Slc2a3	RGD1564053		Meox2	Atp5mc3		Stim2	Edn3		Psma1	Sinhcaf		Impad1	Olr1512
Sqor	Calhm5		Tubgcp5	Rpgrip1l		Cenpq	Smpx		Mtpap	Olr561		Prmt6	Nr4a3		Slc14a2	Olr1537
Tmprss15	Tyr		Ppm1a	Spetex-2E		Ppp2r1a	Pnoc		Vom1r55	Lrrc4c		Cdh10	Aldh8a1		Selenow	Etaa1
Cand1	Sbf2		Olr1124	Serpinb7		Pth2r	Doxl1		Hdhd5	Slc38a4		Dcn	Sec61g		Plppr1	Gabrg1
Ebag9	Vom2r64		Mageb7	Tesk1		Gns	Stxbp6		Tmem229a	Vom2r53		Gpr165	Acox1		Slco6d1	Sec61g
Cst3	Eepd1		Pde1a	St8sia4		Mir592	Hdx		Zfp709l1	Olr51		Mab21l2	Ercc8		Tfpi2	Mir3554
Rab38	Vstm2b		Fam76b	Smpx		St3gal1	Olr1250		Mreg	Ceacam3		Xkr4	Ankrd7		LOC498971	Gpr143
Acox1	Dmrtc1c1		Xkr4	Defb40		Calm2	Tmem229a		Pth	MGC95208		Cdkn3	Clcn4		Trim9	Rexo1
Plppr1	Dtx4		Cers4	Myh11		S100a10	Lrba		Olr1096	Sec23a		LOC683313	Fam50a		Adgrl3	Rgma
Olr557	Cyp2c13		Hibch	Slc15a1		Sptlc3	Mir3554		Gzmc	RGD1306441		Slc38a4	Olr1278		Stx18	Hmgb2l1
Fosl2	LOC100360106		Rp2	Tfap2a		Scn1a	Id3		Coq7	S100vp		Slpil3	Arhgap10		Iars	Araf
Sstr1	Tlr8		LOC361016	St3gal1		Olr677	Slc6a14		Trib2	Sri		Gdf7	RT1-CE15		Spink6	Picalm
Rhox7	Ceacam11		Slc26a5	LOC100363423		Clmp	Kctd6		Phyhip	Pramef8		Prrg1	Ahr		Schip1	Olr1557
Mdfic	Spred1		Fibin	Frk		Cysltr1	Zmat3		Chia	P2ry10		Socs6	Apc		Adcyap1	RGD1309362
Slc6a14	Olr677		Cftr	Dtx4		Zfp52	Elavl2		Slitrk6	Olr395		Ralyl	Cyp2c7		Usp9y	Olr1249
Cd55	Schip1		Nphp4	Col5a2		Zfhx4	Nova1		Pappa1	Chrm2		Spin2a	Spink6		UST4r	Syk
Fibin	Rgs17		Pkdcc	Fez2		Si	Gdap1		Sntg1	Tfpi2		Crisp2	Fermt1		Brms1l	Klrb1c
RGD1566134	Slc38a4		Cenpc	Fer		Ttc30b	Mospd1		Pex5l	LOC499136		Slitrk5	Elavl2		Hsp90ab1	Cyp4a3
Olr582	Cdyl		MGC95208	Acnat2		Zfp958	Olr1423		Rfxap	Lamtor4		Btbd9	Nsun4		Spin2a	Cysltr1
Syndig1	Il1rapl1		Nfia	Cacna2d1		Cpne8	Olr1380		Btg3	Lmod2		Kif5c	Sstr1		Serpini2	Olr1381
Npepl1	Sub1		Sdr42e1	Grem2		RGD1561230	Gpr22		Adgre1	Clcn4		Ifna4	Ilvbl		Nxt1	Ly6e
Nr1d2	Trak1		Pbx1	S100a7l2		Prss2	Rgma		LOC691215	Trub1		Ppp4r3a	Utp20		Slc6a15	LOC100363289
Nufip1	Cdon		Olr697	Pdcd6ip		Tigd2	Angptl1		Stx18	Lipi		Mageb7	Fam174a		Prr16	Khdrbs2
Rpl10a	Eif3el1		Cd70	Pabpc2		Mbnl3	Vrk1		Dnajc24	Defb40		Insc	Gpr1		Tsc22d2	Amer1
Kif16b	Gpr158		Btaf1	Spink6		Glul	Rspo3		Mageb5	Arhgap10		Vom2r3	Dmrtc1c1		Atp6ap1l	Bmp4
Ptgdr	F9		LOC365238	Socs6		Socs6	Cts7		Musk	Dram2		Adamts1	Klrd1		Olr672	Spata4
Pcdha1	Ccny		Hmgb3	Cyp2s1		LOC100362110	Inhba		Mir148a	Cbr4		Nox3	Olr233		Tnmd	Frg1
Arhgap26	Obp1f		Slc14a2	Mat2b		Slc15a1	Mtdh		Sema3a	Fer		Tpbg	Met		Paqr9	Dmrta2
St8sia3	Tsku		Spef2	Olr1455		Rcor2	Bmp4		RGD1565355	Fam174a		Stim2	Prdx6		Slc39a10	Pglyrp4
Mrps30	Olr367		Dpy19l4	Lilrb3b		Pappa1	Gria4		Ar	Kif5c		Olr79	Sema3e		Hs3st1	Slc2a3
Bend5	Cenpc		Reg1a	Olr396		Aadat	Vom2r64		Glra1	Hjv		Htr1a	Ppp2r1a		Olr285	Mtmr11
RGD1565844	Pitx2		Ly49i3	Csmd1		Slit1	Snx29		Vom2r43	Cyp2c7		Gpr173	Anxa10		Slitrk5	Lrrc8d
Picalm	Gdap1		Dlg3	Tars		Fam98a	Tle1		Basp1	Fermt1		Sel1l2	Slc30a5		Agbl4	Scp2
Lipi	Olr1126		Tgds	Rprm		Rp2	Fpr-rs3		Tmtc2	March8		Dpp4	Acvr2a		Ugt8	Olr1423
Il1rap	Xpnpep1		Olr582	Opn5		Nova1	Il36a		Fam76b	Gpr1		Lgals5	P2ry10		Slc26a7	Fcgr2a
Dsc3	Slc8a1		Idi2	Pcmtd1		Eif3el1	Ddit4l2		LOC500876	Mir222		A1bg	Vegfc		Arhgap24	Moxd2
Dhodh	Pou3f2		Olr655	Dcaf5		Fgf13	Chrm2		Mtap	Wdpcp		Eda	LOC681325		Pde4b	Lratd1
Map6d1	S100a7l2		Sec23a	Tmc3		LOC498339	Rab11fip2		Usp11	Klrd1		Hook3	Mfap4		Ppp4r3a	Olr1229
Rprm	Olr651		Panx1	Osr2		LOC365238	Sult2b1		Tmprss11b	Cckar		Cemip2	Rarb		Eepd1	Habp2
Fancb	Cdc42ep3		Atp6ap1l	Dram2		Pex5l	Slc15a1		Fgf13	Otor		Klhl14	Mir3554		Pgrmc2	Mcpt1
Plrg1	Mrgprb13		Kif2b	Vom2r46		Paxip1	Mdfic		Ahr	Olr563		Sirt5	Il12a		Olr1265	Vom1r90
Hs3st1	Pla2g10		Isl1	Apob		Afdn	Anks1b		Fat4	Sstr1		Cenpn	Ano6		Ctnna2	Ankrd7
Bfsp1	Tbx15		Klre1	Frmd3		Fancb	Mir872		Cox7c	Diaph3		Tmem114	Kif16b		LOC681325	Mms22l
Klhl14	Mir350		Slc26a7	Ppp3r1		Pgrmc2	Crispld1		Olr1229	Cabp5		Fgf14	Prl8a9		Aven	Mir363
Wac	Ppfia2		Prim2	Arhgap28		Slc17a6	Ccdc196		Snai2	LOC365238		Kcna4	Rpgrip1l		Adad1	Pou3f4
Clcn4	Syk		Abcg2	Mir384		Cabp5	Nr3c2		F13b	Defb13		Ntan1	Eml4		Gria4	Sbf2
Anks1b	Olr233		Nampt	Olr217		Zswim5	Jrkl		Adcy2	Xkr9		Bmp4	Bet1		Mir3584	Pou1f1
Nrp1	Thsd7a		Mapkapk3	Kcnip2		Crim1	Tmtc4		Parn	Mcpt8		Scn1a	Olr384		Grik1	MGC95208
LOC688765	Cyb561		Mageb4	Hgf		Schip1	Tinag		Andpro	Mab21l2		Nlrc4	Malrd1		Niban1	March11
Lmod2	Fibin		Aadacl2	Epm2a		Golt1b	Nuf2		Prmt6	Reg1a		Gpr139	Klhl4		Mtpap	Hsf2
Cul1	Elmo1		Sub1	Usp11		Slit2	Col5a2		P22k15	Meox2		Olr1381	Nr2f2		LOC499584	Wdr35
Foxg1	Dimt1		Adgrb3	Atp6ap1l		Nedd1	Fancb		Nedd4	Olr927		LOC102550394	Trub1		Dhx36	Glra4
Sgce	Fastkd2		Naa30	Cgm4		Il1rapl1	Mir384		Zfp955a	Pkdcc		Smim17	St8sia4		Olr411	Fam199x
Cpne8	Papss1		Zfp958	Igfl3		Herc2	Fam3c		Sh2d1a	Olr349		Col1a2	Bmt2		Trh	Dpy19l4
Wdr78	Mir344b-3		Olr233	Mir350		LOC314140	Galnt7		Hira	Acvr2a		Gabrd	Htr7		Moxd2	LOC100365773
Zic1	LOC100363423		Calm2	Oxsm		Tnfsf11	Tas2r144		Cabyr	Enpp2		Nrsn1	LOC365238		Dipk2a	Tgds
Tmx1	Tex47		Gdap2	Slco1a5		Rarb	F13a1		Cst7	Cenpq		Pcdhb21	Adgrb3		Pgr	Tmeff2
Cgm4	Dcaf12l1		LOC100271845	Fam71e2		LOC102546391	Lmod2		Acnat2	Ankrd7		Prss1	Vom2r29		Sh3kbp1	Cnksr2
Dok6	Btbd9		Rgs18	Gdap2		Kcnt2	Xrcc4		Srgap1	Hook3		Angptl3	Doxl1		Tbl1x	Acss3
RGD1562515	Igfbp7		Amer1	LOC300308		Htr7	Ceacam11		Gucy2f	Niban1		Prom1	Atxn7l3b		Tram1l1	Nr2f2
Olr206	Olr1381		Olr1610	Olr1423		Cenpn	St6gal2		Dync1i1	Aldh8a1		Isoc1	Thbs2		Map2k6	Aspm
Olr677	Vom2r72		Xpnpep1	Stxbp6		Ccdc85a	Abca5		Cdc42bpa	Fam71e2		Rgma	Olr1557		Dse	Pax8
Gpr158	Nid2		Nectin3	Cyp2r1		Adamdec1	Klhl14		Slc15a1	Myh11		Olr1380	Dpp10		LOC500028	Phactr3
Gabrb3	Cbr4		Tmed5	Dnajb6		Vom2r55	Olr582		Sox6	Spag6		Fpr-rs3	LOC689412		Actrt1	Klre1
Clec2d	Cpb1		Prl8a5	Ivl		Ube2e2	Tmed6		Mb21d2	Dr1		P2ry10	Etaa1		Lsamp	Il6
Fam50a	LOC499584		Dram2	Olr582		Spin1	LOC365238		Dnajb6	Tfap2a		Mtap	Btbd3		Dcm5	Cul1
Rgn	Syndig1		Slc4a10	Fbp2		Prokr2	Olr677		F8a1	Klhl4		Slitrk2	Ndufa4		Vopp1	Tgfbr2
Aebp2	Kcnh7		Olr1092	Olr1271		Sema3c	Rasal2		Hs6st3	Ctnnb1		Slfn2	Il1rapl1		Pth	Lrrc4c
Mb21d2	LOC691083		Ndufaf5	Gabra6		RGD1359108	Dmrta2		Tec	St8sia4		Olr1528	Hdx		Olr1162	Cgm4
Hibch	Prb3		Dgkb	F8a1		Glra4	Tbc1d2b		Manea	Cyp4a8		Pkdcc	Mir148a		Chmp7	Cckar
Crisp2	Cav2		Pard6g	Ugt2b1		Marf1	Edem1		Postn	Noct		Mospd2	Gsta6		Rasl11b	Satb1
Mgat4c	Syt1		Vom2r52	Actbl2		Abca13	Defb13		Setmar	Vom2r42		Pcdh11x	Mocs1		Pcm1	Spink6
Impad1	Fam76b		Fmo4	Slc6a14		Prom1	Olr1376		Zfat	Olr384		Slc35f1	Ap2a2		S100a7l2	Dusp1
Pax3	Htr1b		Sema3a	Tprg1		Lgalsl	Olr657		Slf1	Taar8b		LOC100363423	Lrrc4c		Negr1	Hs3st1
Bin2a	Olr886		Trib2	Trim42		Gabra2	Tmx4		Gcc2	Plaat1		Foxe3	Irs1		Mir344b-2	Mab21l2
LOC500702	Cyp4a8		Etv1	Tp53i11		Mir3084c	Frmd3		Sqor	Stag3		Tdrd3	Gpr143		Stard5	Cisd2
Ppargc1a	Triml2		Anxa1	Olr1551		Noct	Olr788		Rtl8a	S100a7l2		LOC499843	P2ry1		F8a1	Smc1a
Pabpc2	LOC100363289		Olr1767	Ceacam11		Epha3	Impg1		Diaph3	Btbd3		Mmp16	Jade3		Lamtor4	Vom2r43
Itgb3	Wdr37		Olr1537	Tex43		Dtx3l	Hnf4g		Gtpbp4	Lmcd1		Phf8	Psgb1		Triqk	Chst9
Osr1	Utp23		Prl8a9	Vegfc		Tle4	Fam199x		Tbl1x	Ndufa4		Pde1a	Wscd1		Fam110b	Rxfp1
Hspa8	Kctd8		LOC499843	Anxa1		Mrps30	Cacul1		Grm8	Orc5		Aga	RT1-T24-1		Tyrp1	Il1r1
Gabrb2	Mcpt8		Mir3554	Tenm2		Gba3	Slco1a6		Gabrb2	Tas2r143		Olr1569	Serpinb10		Actl9	Olr1265
Ly86	Usp1		Arl6	LOC689316		Pla2g4c	Slc25a2		Itgb3	Smarca1		Eepd1	Tram1l1		Phf8	LOC499565
Chm	Acss3		Fam115e	Tubgcp5		Lmx1a	Mid1		Tle4	Ces1d		Fat4	Dbf4		Fam181b	Itgb3
Cers4	Cct8		Nova1	Olr1528		Slc17a2	St18		Bet1	Map2		LOC499542	Eif3el1		Hmcn1	RGD1306441
Ivl	Vom2r47		Frem2	Il1rapl1		Plcl1	Lmbrd2		Btbd9	Smptb		Mir876	Tlx2		Gfm1	Ftmt
Kcnt2	Sema3d		Lmod2	Efemp1		Tacr3	Alkal1		Ammecr1l	Pomgnt2		Fam181b	LOC500990		RGD1306195	LOC103695172
Dpys	Tmem47		Brms1l	RGD1562515		Sema3e	Kcnh5		Plch1	tGap1		Cfap126	Tacr3		Musk	Tlx2
Ppa2	Zfp385b		Dmap1	Cenpc		Nebl	Nrsn1		Kif2a	Twist1		Slf1	Skint1		Gpr22	Olr1145
Brms1l	Mapkapk3		Tox3	Cbr4		RragB	Paxip1		Olr735	Irs1		Rn28s	Mir505		Reg1a	Gulp1
Slit1	Bcl2a1		Rnf219	Acadl		Pik3r1	Gzmc		Mageb18	Il1rapl1		Mb21d2	Mir465		Ppp4r2	Eif1ax
Pkia	Tmeff2		Lrrc4c	Spetex-2D		Qrfpr	Cdyl		Fstl5	Psgb1		Pou6f2	Zfand5		Adgrb3	Cenpq
LOC500028	Hiatl3		Knop1	Optn		Xkr9	Scfd1		Tmem47	Wscd1		Rergl	Tubgcp5		Fundc1	Fam181b
Ddit4l2	Dhx36		Olr1155	Camk4		Mir708	LOC301165		C1qtnf7	Nat1		Grm8	Gria3		Glra1	Lgalsl
Vrk2	Oasl		Pip5k1b	Mir9-2		Spata1	Prdx4		Spetex-2C	Tram1l1		Tnfsf15	Ptf1a		Ahi1	Slc34a2
Slc27a6	Sec61g		Olr23	Olr1381		Zp4	Olr403		LOC500877	Trib2		Clhc1	Zcchc9		LOC500876	Clec4a2
Klhl6	Triqk		Nufip1	Olr1126		Tmsb4x	Dock11		Htr7	Cldn34d		Utp20	Ctnna2		Hiatl3	Pappa1
Nfasc	Camk2d		Mrgprx2l	Hs3st5		Heca	Eml5		Cdh20	Eif3el1		Irs2	Sqle		Rarb	Spon1
Olr1338	Mdfic		Ccdc179	Pid1		Prkcb	Ahrr		Dhrs4	LOC688335		Arhgap10	Olr304		Adgre1	F13b
Epha3	Gdf7		Dnajc24	LOC100911367		Klf4	Ndp		Cftr	Zfand5		Olr361	Pnoc		Mir448	Ppargc1a
Adgrl4	Lin7c		Prex2	Xpnpep1		Bckdhb	Pou1f1		Tomm70	Nalcn		Hmx3	S100a7l2		Hepacam2	LOC500990
Ccdc34	Il21		Vom2r46	Prom1		Fgf14	Fzd4		Cd55	Klf5		Nlrp5	Phf8		Hcrtr2	LOC301165
Mir873	Serinc1		Cyp4a2	Pdha2		Cntn4	Olr390		Lmx1a	Erbb4		Moxd2	Spin1		Sema3a	Scn1a
Gja6	Sh3gl2		Sostdc1	Phf3		Nsun4	Aasdhppt		Mir592	Mir465		Trim9	Hepacam2		Ftmt	Mrgprb13
Amer1	Casp12		Has2	Pirt		Cftr	Il12a		Mir1297	Zfat		Efhb	Erbb4		Pglyrp4	Il1rl2
Si	Nsmce3		Ubxn2a	Malrd1		Niban1	Gdf6		Wac	Tlx2		Sfswap	RGD1565844		LOC100360095	Cdk5rap2
Cast	Dram2		Olr1084	Dmac1		Cdh2	Olr1662		Camk2d	Olr304		Ankh	Irak4		Pou2af1	Fndc3a
Zc3h15	Nufip1		Lepr	LOC500827		Slitrk4	Khdrbs2		Map6d1	Ptf1a		Noct	Arl6		Arid3b	Phyhipl
Exoc2	Crisp2		Pex5l	LOC102547344		Lsm5	Spock3		Cyp2b15	Zcchc9		Kdm4c	Rgs18		Gabra2	Olr221
Pcmtd1	Fer		Rap2b	Adgrl4		Nox4	Gabrg2		Olr1250	Ctnna2		Olr672	Hs6st1		Plrg1	Rims2
Ripk1	Gimd1		Gas8	Noct		Cerk	Ccny		Lepr	LOC681325		Trhde	Khdrbs2		Fat3	Olr1049
Snx2	Cadm2		Ctbp2	Krtap7-1		Olr1557	Jam3		Lingo2	Pip5k1b		Kbtbd3	Fzd4		Olr390	Htatsf1
Rap2b	Olr1565		Slc1a3	Ctsm		Mir3554	Ust5r		LOC499584	Tmed6		Cetn1	Disp1		Ube2v2	Klhl4
Anapc4	Cysltr1		Piwil4	Sdr42e1		Tmprss11g	Sec16b		Agtr2	RGD1565844		Tent2	Rgs1		RT1-CE2	Lrp2bp
Rassf9	Epm2a		Phactr2	Il21		Manf	Chmp3		Vom2r40	Maged1		Rup2	Prkcq		Wnt7a	Src
Vom2r52	LOC102547344		Dclre1c	Btbd9		Adcy8	Triqk		Arhgap18	Aebp2		Lpin1	Commd10		Chm	Mir205
Fgf5	Tigd2		Vamp7	Hmgb4		RGD1309748	Mex3b		Tnfsf11	Nrsn1		Cpa6	Cenpn		Ptchd1	Prokr2
Foxd1	Diaph3		Cd226	Negr1		Olr747	Scfd2		Slpil3	Hs6st1		Cnga2	Kcnab1		Mettl4	Met
Fut9	Vom1r55		Zmynd11	Olr1070		Nxt1	Fstl5		Mir6322	Dohh		RGD1561958	Bfsp1		Foxp3	Marcksl1
Nova1	Sinhcaf		Tfap2b	Jam3		Zfp386	Tifa		Tmem132b	Klra17		LOC688335	Klrb1c		Alas2	Cst3
Klhl25	Nampt		Mir17	Plxna2		Btaf1	Klhl4		MGC114492	Vom2r29		Gabrb2	Tctex1d1		Mageb7	Smlr1
Olr1557	Olr557		Tmem200c	Olr1679		Vegfc	Commd8		Dip2c	Tomm70		Fstl5	Fscb		Zcchc9	Snx29
Zfp385b	Ctnna2		LOC498339	Nr4a3		Nat3	Thsd7b		Pls3	Disp1		Vom2r59	Mtdh		Vom1r90	Myh11
Pbx1	Cstf2t		Btg1	Oasl		P22k15	Fbxl14		Pcdh11x	Rgs1		Ptprk	Usp11		RGD1564053	Ptbp2
Tmprss11b	Lipi		Vom1r90	Cyp2c13		Lilrb3a	Kif20b		Pclo	Mrpl1		Olr403	Amph		Phf3	Thbs1
Spin1	Gpm6a		Ankrd7	Nrsn1		LOC691215	Mitf		Egf	Bfsp1		Jam3	Mpp7		Crygf	Rps29
Setsip	Lmo7		Lpin1	Mageb7		Slc14a2	Igtp		Serpinb7	Klrb1c		Dtx3l	Api5		Olr901	Paqr9
LOC498592	Fndc1		Spata48	Cdk19		Cdk5rap2	Map6d1		Muc15	Cftr		Rarb	Cyp4a2		Slf1	Pax3
Vwa3a	Rprm		Spred1	Pgm2		Pgr15l	Kcnj11		Il36a	Tctex1d1		Cdc7	Cabp5		Hira	Sptssb
Apob	Gja1		LOC499565	Ppm1a		Prkacb	B3galt2		Ptprq	LOC689600		Vwc2	Serpinb11		Si	Fam50a
Col3a1	Ilvbl		Tigd2	Dcdc5		Olr1164	Arhgap12		Cd226	Lce1m		Pcdh17	Tmtc4		Slc8a1	Setsip
Pls3	Lrrc1		Ralgapa1	Arid3b		Trim52	Scn1a		Gas8	Gata3		Pudp	Nat1		Tctex1d1	Golt1b
Slc14a2	Eif1ax		Gabrb1	Bmp2		Tmem154	Mir873		Vom2r4	Negr1		Tbx15	Vom1r55		Olr23	Mis18bp1
Sh3gl2	Rcbtb1		Rgs3	Cdkn3		Tyr	Plod2		Otulin	Col8a1		Acot12	Cdk19		Rab32	Gucy2f
Prss23	RGD1306441		Ralyl	Fibin		Ntan1	Dram2		Ophn1	Olr1145		Bfsp1	Cftr		Grm1	Olr217
Robo2	Tesk1		Olr1271	Nox3		Ccnh	Gdap2		Dusp21	Serpinb11		Olr636	Actrt2		Gba3	Anxa1
Mir509	Cckar		Stxbp5	Itgb3		Mms22l	Smr3a		Olr1126	Tmtc4		Cntn3	Ptprr		Pcsk2	Cyp2c13
Btg1	Tnc		Amph	Cxadr		Lrfn5	Sema3a		Olr1055	Cetn1		Cep83	Ctnnb1		Acnat2	Vom2r29
G6pc3	Ankrd42		Stxbp6	Nid2		Dcn	Ebag9		Slc5a7	Cdk19		Bin2a	Snx29		Ube2e2	Zcchc9
C1qtnf7	Fbp2		RGD1564053	Kif5c		Jrkl	Ctsc		Ppa2	Slc14a2		Tpd52l1	Cd226		Ripor2	Abcg2
Fgf14	Pglyrp4		Olr1381	Impad1		Amn1	Vom1r9		Gabrg2	Cd226		Col1a1	Zfp217		Rgs3	Apob
Cckar	Stpg2		Tesk1	Rps29		Ppa2	Tmx1		Fzd4	Zfp217		Olr1557	Mir872		Lgals5	Mageb4
Tec	Orc5		Spetex-2D	LOC500990		Lce1m	Pou3f2		Slit1	Mir872		RGD1306195	Olr1765		Ccng1	Olr1666
Ppfia2	Impad1		Zp4	Rgn		LOC100365773	Tcf3		Nlrp4	Olr1765		Cdh8	Nap1l3		March1	Chpf
Esr1	Neil3		B3galt1	Sgce		Rrn3	Rtn4		Ect2	Nap1l3		Slc26a5	Rhox7		Aco1	Rprm
Gzmf	Olr485		Prkcb	Pkdcc		Ss18	Siah3		Mir874	Cct8		LOC500876	Olr664		Otulin	Fut9
LOC306079	Prkd1		Cenpn	Irs2		Otp	Stard5		Ccdc50	Wdr37		Mfsd14b	Stc1		Prl7d1	Eif3c
Ankrd44	Mdh1b		Slc27a6	Olr1162		Dnajc24	Egf		Olr1551	Pik3c3		Sqor	Wdr37		Gbe1	LRRTM1
Stard5	Fggy		Prss2	Pip5k1b		Gsta6	Dnajb6		Rad23b	Rapgef2		Fam3c	Pou3f4		Vom2r5	Acadl
Clmp	Dip2c		Mir3588	Cacul1		Thoc2	Eif1ax		LOC317456	Sh3kbp1		Smurf1	Cct8		Cblif	Kif20b
Zswim5	Fstl5		LOC100911370	Olr1229		Olr367	Tle4		RGD1564599	LOC306079		S100a10	Gba3		Cntn4	Olr1286
Gdap1	Olr126		Jam3	Kng2		LOC500702	LOC306079		Zfp217	Oxsm		Cdc42ep3	Twistnb		Vps41	Steap4
Kirrel3	Olr1512		Brs3	Fyttd1		Prl8a4	Impad1		Opn5	Arhgap12		Gabrg3	Apol3		Frmd3	RGD1306195
Prrg1	Peli2		Maea	Nr2f2		Agtr2	Smad3		Foxp3	Apol3		Ercc8	Nxt1		Olr1055	P2ry1
Nedd4	Tmed6		Vwc2	Ctnna2		Slitrk2	Chst9		Fpr-rs3	Zkscan7		Tmem45al	Gpc5		LOC681544	Tmtc4
Olr208	Cyp2c12		Cxadr	Foxp2		Samd12	Tyr		Grid2	Olr1394		Utp23	Akr1e2		Pcdh7	Fnip1
Ophn1	Pou3f4		Hacd4	Klhl9		Vom2r61	Dtx4		Stard5	Commd10		Mettl4	Anapc10		Tec	Prl8a9
Glrx	Smr3a		Olr1338	Xkr9		Fgfrl1	Cyp2r1		Mup4	Akr1e2		Ankrd7	Olr1679		Exoc2	Mecom
Rn18s	Klrd1		LOC500702	Nrcam		Kcnma1	Samd12		Ripor2	Anapc10		Rtn4	Olr1124		Zfat	Cyp51
Galnt7	Itgb3		Olr1455	Ptprr		Angpt2	Olr1070		Cntn3	Tars		Tmem192	Fgf13		Bet1	Mospd1
Bmt2	Cisd2		Angptl3	Maged1		LOC499796	Prom1		Grem2	Olr1679		Alkal1	Mcpt1		Runx1t1	Slco6d1
Ust5r	Efhc2		Lsamp	Heph		Olr1455	Mapk4		Cyp2r1	Plod2		Olr1079	Zic1		Kif2b	Rab12
Habp2	LOC300308		Fggy	Slitrk3		Kcnip2	Mir3084c		Klf6	Olr1124		Cenpc	Papola		Gcc2	Gabrg2
Mfap4	Chm		Olr367	Ctsc		Oprk1	Pth2r		Usp9y	Gramd2b		Pln	Foxe3		Sqor	Trim52
Mir6322	Vom1r9		Clul1	Cbln2		Rngtt	Ralgapa1		Mdfic	Mcpt1		Oprk1	Ankra2		Pcdh11x	Aldh7a1
Zkscan3	Fam199x		Fbxl12	Dcn		Agtr1a	Prkn		Zfp52	Zic1		Pirt	Spred1		Mdfic	Pcsk2
Ptbp2	Pcsk2		Olr905	S100g		Slco6d1	Atp2c1		Arl6	Spata1		Mir350-2	Trim52		Sv2b	Grm7
Caap1	Vom2r35		RGD1561226	Acot12		Cpb1	Rdh13		Apob	Prrx1		Mageb16	Dock9		Olr1155	Foxp2
Pkdcc	Gzmc		LOC498368	Gabrg3		Anapc4	Mrpl32		Napg	Apob		Golt1b	Oasl		Bend5	Prps1l1
Adgrb3	Isoc1		Mir3084c	Mak		LOC102547344	Lamc3		Alkal1	Ado		Ppa2	Ankrd50		Taar7h	Serpine2
Mir505	Bmt2		Sfrp2	Asip		Abca15	Hira		Osbpl6	Tenm3		Lingo2	Man1a2		Nova1	Clcn4
Pde4b	Dpy19l1		Ankra2	Pgr		Vom2r64	Arsk		LOC499542	Map7d2		Pla2g10	Knop1		Pth2r	M6pr
Klf5	LOC500990		Sema3c	Crygf		Tex13c	Erbb4		LOC499565	Foxk1		Tmem132b	Olr1641		Sbk1	Klrd1
Vps13a	Rexo1		Cyp2c12	Vom2r35		Ext1	Rnf219		Tlr4	Sub1		Il21	Sox4		Vom2r59	Spz1
Cldn34d	Scp2d1		Pfkfb1	Olr796		Lrriq3	Adgrl2		Slc38a4	Kcnip2		Mgat4c	Esr1		Dtwd2	Cd99
Zfhx4	Papola		Cacna2d1	Prdx4		Elk1	Irs1		Samd12	Man1a2		Tbpl2	Olr448		Gpr149	Tigd2
Sirt5	Selenop		Defa9	Tbpl2		Cacna2d1	Sbf2		Aldh8a1	Prmt6		Cop1	Glrx		Tdo2	Adam34
Dtwd2	Cdk5rap2		Kcnh5	Mir3588		Tmx1	Smarca2		Ncoa1	Gria4		Fbxl22	Caap1		Dnajc21	Hnf4g
Hdx	Olr115		Pcdh11x	Rexo1		Nkain3	Eef2kmt		Nox4	LOC301165		Myl1	Fbxo30		Pcsk1	Dcaf5
Mtmr7	Thumpd2		Lin7a	Adcy2		Tfap2b	Olr395		Nfia	Actrt2		RGD1565725	LOC100125364		Slco6b1	Fam71e2
Rrlt	Acmsd		Fgf13	Nap1l3		Hccs	Mageb4		Nck2	Foxa1		RGD1560324	Vom1r90		Clul1	Trhr
Lsamp	Oit3		Fars2	Rab11fip2		Ube2v2	Hsfy2		Cd320	Fam98a		RGD1564770	Rnf32		Il10	Zkscan8
Pclo	Ncoa1		Prmt6	Olr1332		Olr79	Lmx1a		Magi2	Adgrb3		Mal2	Sp8		Dr1	Olr396
Apc	Mir184		Trpc5	Dock11		Sox4	Stx18		Mapkbp1	Dnajb6		Bcl2a1	Enpp2		Hace1	Epc2
Hs6st3	Cacna2d1		Olr1423	Map2k6		Adam28	RGD1565725		Spin2a	Klf12		Psmd14	Bbx		Ankrd7	Aldoart2
Olr1278	LOC100271845		Adam26a	Gabrb1		Adam26a	Reg1a		Aven	Cpb1		Zswim5	Xkr4		LOC500877	Olr927
Prl8a9	Pigm		Peli2	Dnajc21		LOC100362690	Tigd2		LOC100363423	Vom1r90		Klhl4	Vamp7		Cd55	Lhfpl1
Pex5l	Hs6st3		Rps15a	Zfp455		Cyp2c6v1	Nap1l3		Dnajc21	Kdm4c		Nat1	Cop1		Ccnh	Igfbp7
Fstl5	Commd3		Olr922	Olr655		Bche	Defa24		Grm3	Olr1172		Hdhd5	Gbp4		Frmpd4	Syndig1
Htr1f	Hacd4		Sult1e1	Mir222		Rxfp1	Apol3		Mir295-2	Pls3		Zmat3	Cntn5		Htr2c	Oxsm
Olr1380	Rgs3		Ftmt	Nck2		Plekhb2	LOC100363289		Spred2	Spetex-2C		Mrps9	Nlrp4a		Mir1297	Vom1r55
Zfp709l1	Capza2		Gpr149	Kif2b		Crygf	Nlrp4a		Dcn	Slc4a7		Tle4	LOC100360106		Camk2d	Ptprr
Mir31	Pax3		Fstl5	Sts		Il21	Slc25a32		Plod2	Gbp4		Vom2r67	Stard5		Map6d1	Rhox7
Gja1	Olr16		Rnf24	Elk1		Arl4a	Dcaf12l1		Gucy1a2	Olr557		Adgrb3	St3gal1		Olr1250	Foxa1
Olr886	Pirt		Pde4b	RT1-A2		Fign	Sox4		Dpy19l1	Scp2		RGD1559804	Ddx18		Ndufaf4	Aasdhppt
Rwdd1	Ccdc85a		Fpr1	Sema3d		Ca8	Vom1r17		RGD1559714	Stard5		LOC100911370	Cdkn3		Atic	Vom1r16
LOC691083	Mettl15		Dhx35	Grin3a		Tbc1d2b	Ercc8		Gnl3l	Asah2		Ftmt	Cyp4v3		Steap3	Spetex-2D
Olr403	Marcksl1		Steap4	Araf		Vom2r47	Cdc42ep3		Ptchd1	Gpc5		Tas2r107	Celf4		Crem	Got2
Tnfrsf8	Sult2b1		Smarca1	Dmrtc1c1		Dock9	Eif3el1		LOC100363193	Celf4		Tmem19	Pax3		Rnf24	Fstl5
Prkacb	Reg3b		Cdh19	Tpd52l1		Tmem132b	Casp12		Arx	Paqr9		Pof1b	Olr1391		Bcl2l10	Cdk19
Mcpt1	Olr1332		Gdap1	Ceacam3		Tsku	Dimt1		Panx1	Pax3		Smarca2	Cahm		Foxe3	Setmar
Aff1-as1	Magec2		Slc28a2	Cyp2j10		Larp7	Maea		Fam181b	Fzd4		Hs3st3a1	Vom2r72		Elmo1	Prb3
Neil3	Pdha2		Foxe3	Bend5		Boll	Adam4		Tmem178b	Cenpw		Jade3	Trh		Sinhcaf	Pramef8
Txnl1	Vangl1		Frmd3	Adcy8		Clec4a2	Cbln2		Lrrtm3	Cdc7		Sub1	Vti1a		LOC102557319	Otub2
Sostdc1	Atp6ap1l		Igfbp7	Syt10		Hspa8	Rhox5		Mir876	Vom2r72		Stpg2	Fam91a1		Kcnn2	Cstf2t
Olr1442	Epc2		Ryr2	Tbx3		Anapc10	Olr1391		Adad1	Pcsk2		Sox6	Thoc2		Cpb1	Aebp2
Angptl1	Dcdc5		Vti1a	Maea		Orc5	Prkcd		Slc2a2	Trh		Vstm2b	Sri		Dab2	Foxk1
Pde3b	Trub1		Pcdhb8	Fcgr2a		Zfand5	Gramd2b		Pde4b	Sdhaf3		Gabrg2	Dtwd2		Sspn	Stim1
Dcdc5	Vom1r17		Fam205c	Gja1		Sfrp4	Nlrc4		Rgma	LOC500990		Slc4a4	Plxna2		Fam115e	Ust5r
Slc26a7	Kif5c		Plcl1	Plscr4		Fam50a	Fut9		Pcdh15	Gja6		Lratd1	Gramd2b		Map7d2	Mir6322
Dusp6	Mir3554		Amy1a	Hsf2		Mitf	Setmar		Olr206	Dlg3		RGD1306441	Ect2		Dock11	Tnfrsf19
Fbp2	Tmem114		Magee1	Ddx18		Dr1	Etv1		Fbxl7	Stxbp6		Tenm3	Mir137		Vstm2b	Vegfc
Agtr1a	Lonrf3		Snx16	Fscb		Uri1	Hs3st1		Ncam1	G2e3		Mrpl32	Actbl2		Gas8	Mir3597-2
Crygf	Rgs4		Dmrta2	Tmeff2		Gas8	Pgr15l		Trim24	Cyp2c12		Olr1070	LOC100360846		Ccdc89	Mcoln2
Pid1	Mir350-2		LOC317165	Fndc3c1		Olr1064	Olr542		Elmod1	Pla2g4c		Tmtc2	Olr1734		Vom2r58	Olr205
Foxb1	Olr917		LOC100910945	Olr132		Gpatch2	Heca		Rnf217	Scfd2		Fbxo32	Fzd1		Opn5	Ewsr1
Rgs21	Atxn7l3b		Tp53i11	Cts7		Anks1b	Lrrc8d		Olr901	Scgb1b30		Spred1	Tlr8		Pax3	Tacstd2
Olr1166	Lpxn		Olr11	Rbmx2		Zdhhc15	Prcp		LRRTM1	Pnpt1		Gimd1	Mir3588		LOC686288	Olr959
Bet1	Rapgef2		Mir184	Chek2		Slc4a7	LOC500990		Apba2	Tmed5		Aspm	Pgr		Smcp	Stk26
Zmynd11	Tmx1		Vps39	LOC100363289		Uqcrc2	Cyp2c13		Rpl10a	Syk		Adra2a	Olr1423		Aqp8	Fundc1
Rasl11b	Olr1250		Slc2a2	Mxi1		Vldlr	Sfrp4		Clmp	Mir137		Grem2	Fstl5		ST7	Tmem114
Tll1	Acat2		Col11a1	Defb13		Fzd4	Knop1		Fndc1	Actbl2		Olr1657	Vom2r1		Smarca2	Elk1
Pcdh15	Vom2r42		Olr845	Meis2		Vom2r52	Tmem132b		Map2k4	Olr1250		Pglyrp4	Ar		Ect2	Gpm6a
Tas2r107	Vom2r1		Acox1	RGD1359108		Mtm1	Fam13a		Ndufaf5	Thoc2		Ctnna2	Igfbp7		Gng12	Chrm2
Sptlc3	Acvr2a		S1pr1	Hibch		Vom2r3	Dmrta1		Foxp1	Tlr8		Tgds	Prmt6		Mmp16	Commd8
Plxna2	Xkr4		Htr1b	Stard5		Mir1298	Ppcdc		Hmox2-ps1	Olr1278		Zcchc9	Olr828		Qpct	Cenpw
Tmem229a	Fam71e2		Osr2	Mllt10		Mir30d	Bfsp1		LOC100910304	Igfbp7		Gulp1	Impg1		Slc15a1	Prkn
Klhdc2	Olr1124		Syndig1	Olr1394		Alx1	March8		Fam174a	Abca13		Pla2g4c	Lrrc40		LOC685171	Nrsn1
Ppm1a	Mir137		Pax3	Tdrd3		Cetn3	Chordc1		Mtmr7	Cst7		LOC100362690	Asip		Arntl	Fam207a
Tmeff2	Ppp3r1		Olr1528	Cyp2c7		Adgre1	Krtap1-5		Mir6317-1	LOC500877		Nkx2-6	Thsd7b		Nr1d2	Alx1
Tp53i11	Slc4a7		Mapkbp1	Tmem45al		Lin7c	Nectin3		Pop4	Impg1		Trim59	Olr126		Basp1	Herpud2
Olr1332	Lrp2bp		Dpys	Mir184		Diaph3	Wnt5b		Areg	Ppm1a		Cst7	Olr387		LOC317456	Ankrd44
Kcnip2	Foxe3		Sfrp4	Gpr31		RGD1561958	Meox2		Prl8a9	Olr387		Ext1	Ednrb		LOC303448	Scel
Cntnap5c	Manf		Fam207a	Prl5a2		Peli2	Spon1		Naglt1	Ropn1		Casp12	Dclre1c		Serpinb7	Hecw1
Aqp4	Ccdc175		Chek2	Fzd4		Mageb18	Olr1512		Ctnnb1	Stmn4		Olr396	Rnd3		Elovl6	Olr1475
Triqk	Bfsp1		Dip2c	Adgrg7		Olr1507	Zmpste24		Mecom	Ednrb		Ss18	Cdk5rap2		Mup4	Nedd1
Khdrbs3	Ralgapa1		Camk4	LOC498971		Tmem68	Cadm2		Syndig1	Dclre1c		Steap1	Ppm1a		Chia	Abca15
Pp2d1	LOC691215		RGD1309362	Mmp16		Zkscan8	Olr518		March1	LOC499542		Grin3a	Kcnh5		Cabp5	Wscd1
Sval1	Nrp1		Xrcc4	Trib2		Adgrl4	Vom2r1		Adss	Rnd3		LOC361016	Gpr83		Nup155	Cpb1
Robo1	Pde1a		Vom2r54	Pth		Prkn	Glra4		Slc7a11	Angpt1		Fbxo43	Cyp51		Cntn3	Tox3
Ccser1	Vom2r53		Zic1	Eda		Angptl3	Klrd1		Pdk4	Ccdc179		Cpped1	RGD1309362		Ins2	Aadat
Trim52	Vom2r11		Agtr2	Lipi		Sh2d4b	Gdf7		Nova1	Pcsk5		Olr901	Cacul1		Mecom	Adgrl2
Fat1	Phf8		Pudp	Mab21l2		Aven	LOC689412		Mir363	Stim1		Fggy	Ccdc179		Acadl	St3gal5
Rims2	RGD1561226		Prl4a1	Sh3gl2		Slc44a1	Slc30a5		Cltrn	Coq7		Klhl1	Spata1		Cdc42bpa	Kcnh8
Usp11	Kbtbd8		Cfap126	MGC114492		Mapk4	Edn3		Klrb1c	LOC100360106		Hpse2	Robo4		Fpr-rs3	Igfl3
Sult1c3	Htr1f		Smurf1	Olr205		Pcsk1	Rngtt		Dad1	Cd55		Cd320	Kcnj11		Tle4	Robo2
Olr1266	Ftmt		Vom1r17	Hjv		Adcyap1	Mcpt8		Prex2	Slc34a2		Olr1565	Rps29		Fnip1	Hdgfl1
RGD1561958	Zeb1		St8sia4	Vom2r1		UST4r	Neil3		Thsd7b	Cyp4v3		Mettl25	Phf3		Adgrg7	LOC317165
Amph	LOC500702		Mecom	Gramd2b		Sox6	Sema3c		Pbx1	Csmd1		LOC259245	Ctsc		Crmp1	Ankrd50
Eid2b	Cpa6		Ppp4r2	Pglyrp4		Rfk	Prkacb		Pabpc2	Aoah		Tnfrsf11a	Coq7		Hmox2-ps1	Cym
Vom2r63	Pth		Nox4	Tc2n		Tas2r143	Slc26a5		Fbxl12	Olr1724		Arhgap24	Cd55		Glrx	Magee1
Hao1	Stard5		Tenm3	Rup2		Hira	Cbr4		Mdh1b	Slc35f1		Sec61g	Csmd1		St3gal1	Tmem126b
Cftr	Amph		Pou2af1	Olr1512		Jade3	Stmn4		Cyp2c6v1	Skint1		Olr677	Aoah		Apob	Hnmt
Dpyd	Rasgrp1		Cyp2j10	Xrcc4		Gbp4	Hsf2		Olr304	Mtdh		Spx	Slc27a6		Gls	Ddx18
Cetn1	Zkscan7		Olr901	Nat1		LOC498368	Krcc1		Tnfrsf19	Hibch		Cadm1	Mfsd1		Adra2c	Epsti1
Pik3r1	Zic1		Lgi2	Runx1t1		Cryz	St6galnac3		RT1-CE1	H2afb3		Rfk	S100vp		Fgf20	Pde4b
Trh	Smpx		Ppargc1a	Stc1		Arid3b	Tlr8		Enpp2	Ascc3		LOC100360106	Ckmt2		Alkal1	Pfkfb1
Fbxo32	Olr396		Zfp622	Rgs18		Hsfy2	Snx6		Nol4	Atxn7l3b		Fscb	Slc35f1		Zfp386	Btbd9
Snip1	Olr558		Tacstd2	Olr1576		Fam181b	Ppwd1		Amph	Slc4a1ap		Wdr1	Exoc4		Ubxn2a	Pip5k1b
Mir137	Olr1380		Galc	Syk		Fgf5	Htr1f		Fgfrl1	Adra2a		Opn5	Hibch		Oit3	Oxgr1
Fam13a	Sgcd		Magi2	Iars		tGap1	Serpinb7		Csn1s1	F8a1		Vom2r26	Ivl		Edn3	Siah3
Cwf19l2	Pde12		Vom2r11	Prkcq		Slc2a3	Mbnl3		Slco1a2	Tmc3		Gzmf	Olr677		Chchd2	Marcks
Gemin8	Stard3nl		Trim9	Kcna4		Smpx	Idi2		Prkx	Ccdc81		LOC688765	Ascc3		Tlr8	Bdnf
Swap70	Parn		Xiap	Gpr22		Defb13	Bcl2a1		Triml2	Rab11fip2		Zfp637	Trappc2b		Rrlt	Eda
Uqcrc2	Ccng1		Spata4	Mir17		Cmc1	Smurf1		Mmp10	Scel		Il6	Prrx1		Spink5	Sts
Grem2	Klre1		Ca8	Lin7a		Prkd1	Rnf217		Mfsd14b	Pcmtd1		Stag3	Rab11fip2		Nfia	Slc28a2
Cyp2j10	Klhdc2		Mir384	Rasal2		Ubap2	Pou3f4		St3gal1	Ptprr		Serpinb11	Oxsm		LOC171573	Serpinb11
Tigd2	Fpr1		Pla2g4c	Pik3c3		Apob	Nr4a3		Abca15	Cpped1		Olr1507	Scel		LOC500990	Ss18
Olr1316	Fam13a		Olr1392	Fpr1		Kctd8	S100a7l2		Rprm	Olr745		Wac	Mcm4		Xiap	Hacd4
Hmgcr	Tox3		Csmd1	Etaa1		Iars	Sptssb		Lrrc4c	Ppp4r2		Rpl36al	Hcn1		Slit2	Cyp2j10
Ewsr1	Olr79		Lgalsl	Egf		Mei1	Rbmx2		UST4r	Rrlt		Alg10	Ppp4r2		Picalm	Skint1
LOC500990	Klhl4		Otc	Spag6		Htr2c	Arhgap26		Shh	Rcbtb1		Fancb	Efhb		Tlr4	Bcl2a1
Rab28	Eml5		RGD1309748	Fancb		Cyp4v3	Selenow		Vom1r60	Ckmt2		Myh11	Stk26		Gabrg2	Dmrtc1c1
Cyyr1	RT1-A2		Actl9	Celf2		Sval1	Slc35f1		LOC100360106	Rbms1		Cahm	Akt3		Dsc3	RGD1306750
Obp1f	Btg3		Il1rapl1	Zbtb10		Papss1	Fbxo30		RT1-CE5	Cyp4a3		Fmo4	Rrlt		Sel1l	Utp20
Taar8b	Stk39		Magea4	Hmgn3		Ivl	Got2		Ebf1	Olr1166		Plcxd3	Wac		Lmx1a	Sfrp4
Cbr4	Rxfp1		Mcm4	Sub1		Phactr2	Olr1557		Kif2b	Khdrbs2		Amn1	Rcbtb1		Mir184	Aoah
Col5a2	Nat1		Fam3c	Cenpq		Dmac1	Prl7a3		Vom2r64	Lonrf3		Usp1	Pcdh20		Pde3b	Dph6
Col8a1	C6		Olr1316	Nell2		Olr126	Aldh7a1		Slc4a4	Gspt2		Osbp	Pik3c3		Zp3r	Ttc30b
Olr1600	Hook3		Pth2r	Grik2		RGD1564865	Otor		Folh1	Dtwd2		Isl1	Myh11		Cnga2	Stag3
Tnc	Cetn1		Mei1	Snx29		Sostdc1	Nebl		Rims2	Rnf32		Ar	Map2k6		Dcc	Dhx36
Dmac1	Aqr		Ptbp2	Setsip		Pla2g10	Utp20		Eif3c	Map2k6		Nkain3	Cbr4		Mccc1	Tp53i11
Naalad2	Tmx4		Arid4b	RGD1562485		Usp1	Magec2		Abcc2	Cyp2c13		March11	Fndc3c1		Cox7c	Clec2d2
Fhdc1	Adck1		Tex47	Niban1		Olr1474	Actrt2		Galnt7	Arl6		Actbl2	Chmp3		Rprm	Sema3d
Mospd1	Tmc3		Vom2r55	Olr1565		Cacul1	Cdk19		Tram1l1	Arid3b		Castor2	Olr905		Cxcl12	RGD1307621
Aadacl2	Tmc1		Pccb	Pkia		Ptchd1	Msl3l2		Pdlim5	Fndc3c1		Cngb3	Mir344b-3		Flrt2	Mir30d
Tc2n	Cahm		Cnksr2	Adck1		Pax3	Dpp4		Dhx35	Kcnmb2		Dph6	Tbx3		Ndufa10l1	Prdx4
Col1a2	Rbm26		Tec	Ect2		Olr1376	Hook3		RGD1564053	Olr396		Hnmt	Acmsd		Gucy1a2	Rab11a
LOC498368	Clcn4		Clhc1	Vom1r17		Rpl7a	Atp6ap1l		Efhc2	Foxd1		Galnt3	Rgs3		Zic4	Dbf4
Klre1	RGD1565844		Mab21l2	Slfn2		Cetn1	Zfp347		Elmo1	Shh		Neurod6	Etv1		Lmbrd1	Aga
Vom2r59	Lrba		Olr217	LOC685157		Rn28s	Dgkb		Etaa1	Tnfsf4		Tas2r143	A1bg		Klhl4	Tex43
Paqr9	Fscb		Aqp8	Mageb18		Pdk4	Wdr35		Cyp2c7	Olr905		Nlrp4a	Olr1766		Ext2	Socs6
Tpd52l1	Zeb2os		Rasgrp1	Adamtsl3		Mtap	Zfand6		Dpys	Mir344b-2		Frmd3	Vwa3a		Pclo	Prmt6
Spock3	Tspan13		Olr206	Prkn		Sqor	Cahm		Zmat3	Olr16		RGD1559714	Pccb		Sh2d1a	Asip
Lrrc69	Olr1155		Hace1	Gabrb2		Fstl5	LOC102548847		Hcrtr2	Aspm		Dupd1	Dpy19l4		Scp2d1	Scfd1
Slitrk2	Fndc3c1		Vom1r13	Kcnj11		Xiap	LOC100360846		Gbe1	Snx2		Cdh20	Mir344b-2		Epha3	Ccdc175
Glra3	Prkacb		Ugt2b1	Slc22a2		Tenm2	Eml4		Mir3565	Olr411		RGD1359634	Hdgfl1		Parn	Spata1
MGC105567	Ostf1		Mup4	Ptgdr		Dpyd	Tlr4		Olr655	Etv1		Spata4	Jun		Olr365	Olr365
Sema3d	Ppp4r3a		Stard6	Lratd1		Cyp2c12	Hao1		Rup2	Crisp2		Nxf7	Tnfsf4		Lrrtm3	Si
LOC689840	Dcaf5		Cblif	Sult2b1		Olr1278	Mis18bp1		Hibch	Zfand6		Adamdec1	Efemp1		Sucla2	Kcnj3
Sox4	Tle4		Sult2a2	B3gat1		Acvr2a	Dcaf5		Ythdf3	St18		Rfxap	Vom2r52		Prp2	Kcnh5
Wnt5b	Dnajb6		Arhgap12	Calhm5		Stk26	Senp18		Kcnh8	Pou3f4		Tmem126b	Elmod1		Pls3	Fbxo32
Nat1	St3gal1		Klhl9	Taar8b		Olr1049	Lpin1		Ptbp2	Efemp1		Tmtc4	Foxb1		Rrn3	Knop1
Tmem45al	Slc27a6		LOC317456	Zfand5		Gdap1	Htr1b		Fut9	Pkhd1l1		Stmn4	LOC691215		Gabra6	Prr16
Serpinb8	Angptl3		Boll	Krtap16-5		Krtap1-5	Gpr12		Bmt2	Cmc1		Slc26a7	Epsti1		Mark1	Oit3
LOC100363289	Coq7		Chrna7	Mcoln2		Gnl3l	Mbp		Skap1	Foxb1		Apob	Hao1		Sult1e1	Olr796
Stambp	Gbe1		Raph1	Dmrta2		Ndufa4	Olr448		Bend5	Epsti1		Smad3	Nfia		Pdk4	Map7d2
Jade3	Rdh13		Grm1	Prim2		Slc25a2	Pglyrp1		Olr905	Nfia		Fer	Gpr173		Dgkb	Ugt8
Hspa12b	Ext1		Esr1	Jade3		Rnf219	Pik3c3		Setsip	Nsun4		Satb1	Olr1229		Olr677	Plscr4
Rnf32	Rhox7		Lilrb3b	March11		Selenow	Sema3e		Dmrta2	Parn		Mir505	Mat2b		Rab38	Rngtt
Psma1	Pbk		Casp1	Fermt1		Olr1391	Manf		Impad1	Arrdc4		Tec	Lratd1		Adgrl2	Olr17
Bche	Dsc3		Mir146a	Rnf24		Oit3	Traf1		Anks1b	Mrps9		Fbxl14	Rpp21		Htr1a	Dupd1
Arl4a	LOC688765		Kcnj6	Edem1		Rrlt	Thumpd1		Ccny	Ankrd42		F9	Ext2		Prdx6	Gnl3l
Magec2	Negr1		Taar8b	Il1rapl2		Olr1528	Vti1a		Klhl14	Map2k4		Rnf219	Rpl38		Akr1c12l1	Sult2b1
Gria4	Olr1286		Cyp2j3	Wac		Olr1442	Cftr		Adam4	Slit1		Lypd1	Dr1		Adamtsl3	Plod2
Lrrc1	Lratd1		Ptp4a1	Hdgfl1		Spock3	Pik3r1		Vopp1	Cadm2		Fam71e2	Spata4		Anxa1	Olr905
Olr126	Pcsk5		Pla2g4a	Mb21d2		Camk4	Ahr		Stag3	Slitrk5		Selenop	Epb41l4a		Zfp52	Ntan1
Grid2	Ube2v2		Adcy2	Htr1f		Zfp622	Pomgnt2		Optn	Acadm		Mark1	Selenop		Zkscan8	Stmn4
Sv2b	LOC500877		Sfswap	Gpr39		Acox1	Acadl		Mir222	Selenop		Mir759	Bin2a		Anapc4	Celf4
Fer	Arid3b		Klhl4	Mir350-2		Zeb2os	Serinc1		Slfn2	Bin2a		Ghr	Olr16		Gk	Gpr158
Mrgprx2l	Pccb		Opn5	Med30		Ralgapa1	Wdpcp		Klre1	Atp6ap1l		Api5	Cstf2t		Robo2	Stc1
Rrn3	Chrna7		Arhgap26	Prkcb		Sult2a6	Cenpw		Nkain3	Iars		Basp1	Cyp2c13		Mup5	Kcnj11
Nrsn1	Scfd1		March1	Vom2r29		Btg1	Spata4		Prl7d1	Pgm2		Ext2	Slit1		Mc4r	Olr126
Tctex1d1	Vom2r54		Slc22a2	Mis18bp1		Bcl2a1	Sult2a1		Plrg1	Slc27a6		Olr816	C6		Ndufaf5	Fam76b
Aqp8	Olr697		Pcmtd1	Syt1		Olr657	Kcnn2		Ceacam11	Mapk4		Tm2d1	Araf		Foxp1	Rab14
Scn1a	Olr561		Vom2r32	Olr1765		Ppcdc	P22k15		RGD1565959	Sgsm1		Six2	Mir193b		Tmprss15	Brms1l
Il1rapl1	RGD1566134		Galnt17	LOC498084		Vom1r13	Cisd2		Ddit4l2	Capza2		Cabp5	Slpil3		Tsku	Vom2r1
Ythdf3	Knop1		Olr557	Ca8		Gabrp	Tgds		Tmem67	Araf		G6pc3	Cdk14		Fstl5	Olr1551
Exoc3	Mab21l2		Sgce	Vkorc1l1		Aasdhppt	Il21		Pigm	Sqor		Rxylt1	Zfp709l1		Olr542	Cd226
Olr1733	Stmn2		Map4k3	Efhc2		Tlr4	Rab7a		Htr2c	Zfhx4		Cltrn	Chm		Gdf6	Zcchc7
Klhl9	Pabpc6		Arl4a	Sult1e1		Mex3b	Mir3597-2		Aga	Kl		Il1rapl1	Tex43		Tnfsf15	RGD1565959
Fgf13	Dad1		Mir205	Rassf9		Serpinb8	Mvb12b		Otp	Sh3gl2		Mdfic	Aadacl2		Ctnnb1	Tmem47
Bcl2a1	Snip1		Zfp521	Si		Kcnn2	Gpc5		Trim9	Gabrg2		Aadacl2	Hs6st3		Bcor	Amph
Vom1r17	Mgat4c		LOC498592	Rxfp1		Chst9	Ripor2		Map7d2	Pcdh20		Olr651	Il21		Pard6g	Hcn1
LOC499565	Slco1a6		Col1a2	Rgs3		Radx	Mecom		LOC499136	Ankrd50		LOC499136	Klhl9		Slc28a2	Sema3c
LOC100125384	Cyp2b3		Popdc3	Olr1766		Spred1	Olr304		Cryz	Mfsd1		Plcl1	RGD1308878		Adra2a	Gpr50
Mageb4	Mat2b		Clec2d2	Naalad2		Rpl13	Btbd9		Mir509	Spink6		F13a1	Pak1		Tmem67	Fermt1
Psip1	Vom2r46		Ascc3	Mir3565		Mtmr7	G2e3		Ntrk3	Slpil3		RGD1562485	Stim1		Nmbr	Boll
Pcdh11x	Rab11fip2		Aqp4	Popdc3		Map2k6	Tmc3		Cabp5	Pdcd6ip		Otor	LOC102546391		Olr1423	Hs6st3
Nr4a3	Anapc10		Isoc1	Apc		Nck2	Rasa1		Gabra2	Il1r1		Taar8b	Foxk1		Adss	Pik3c3
Pfkfb1	Gbp4		Anapc4	Naglt1		Hmcn1	Olr1424		Raet1l	St3gal1		Oxsm	Shisa2		Cst3	Dock11
Ubap2	Defa24		Cetn1	Frg1		Olr1662	Fam228a		Vkorc1l1	Ctsm		Stfa2l1	Brs3		Mir363	Papola
Myom2	F8a1		Rab38	Olr664		Naa30	LOC360933		RGD1563104	Scn7a		Vom2r43	Spink5		LOC499796	Cyp2c12
LOC317165	Rab7a		Epc2	Kcne5		Olr582	Col1a2		Dpp10	Cdk14		LOC680200	Nrxn3		Vom1r9	Nsmce3
Mir344i	Rpl10a		Cahm	Ppp2r1a		Shroom4	Gimd1		LOC100363289	Apc		Spock3	Ctsm		Olr1391	Vti1a
Ephb1	Dpp4		Mat2b	Trpc4		Fbxo30	Ivl		Tox3	Pglyrp4		Prl7d1	Nkx2-6		Olr1271	Sfrp2
Pla2g10	Grm8		LOC306079	Cisd2		S100vp	Spin1		Stk39	Vstm2b		Grik2	Raph1		Map2k4	Zfp386
Zfp622	Hibch		Pcdh17	Btg1		Syt1	Maged1		Slc25a2	LOC100360846		P22k15	Tesk1		Fbxl12	Mir465
Lao1	Olr1265		Defb13	Arx		Gabrg3	Kcns3		Eif1ax	Cyp2c6v1		Hmgb1	Pdha2		Epha7	Prkcq
Alx1	Adgrg7		Olr750	Aadacl2		Rnf146	Phex		Adamts1	Slc22a2		Fbp2	Prkcb		Cyp2r1	Cbln2
Tpbg	Mex3b		Olr729	Sema3c		Adgrb3	Epha4		MGC105567	Hs6st3		Pcdha1	Chrm3		Tlr2	Egf
Otulinl	Rnf219		RGD1566134	Smim17		Nol4	Col11a1		Paxip1	Vps37a		Slc2a3	Olr1249		St6galnac3	Trhde
Dhx36	Klhl14		Cpq	Kdm5b		Pccb	Lmcd1		Cblif	Il21		LOC100363521	Vom1r60		RT1-CE6	Mir384
Map3k7	Cyp4a3		Fbxl14	Peli2		Dkc1	Larp7		Gpr165	Ercc8		Olr367	Cpped1		Pln	Smurf1
Kcna4	Pappa1		Mitf	Lrrc4c		Ccdc179	Il1rapl2		Adamdec1	Tbc1d2b		Zfp521	Lmx1a		Pex5l	Olr1767
LOC360933	Slc25a32		S100vp	Drd1		Pcdh15	Olr16		Si	Slc25a26		Cd70	LOC498276		Csn1s1	Cntn5
Olr437	Pdcd6ip		Setsip	Vcan		Vom1r90	Lamc2		Igfbp7	Elmo1		Gpr143	Gzmc		Slco1a2	Ahrr
Mir184	Aldh8a1		LOC691215	Olr1155		Prps1l1	Cetn1		Slc22a24	Spink5		Vamp7	Kcnj3		Prkacb	Vom2r35
Nifk	Tmem45al		Tsku	Smr3a		Dmrtc1c1	Slitrk3		Zfp330	Ostf1		Samsn1	Olr735		Rgs17	Tomm70
Olr367	Il1rapl2		Serpinb8	Caap1		Olr208	Pcdh15		Ilvbl	Gabrb1		Hibch	Olr1096		F13b	Sult1e1
Arrdc3	LOC103695172		Cyp4v3	Cop1		Fam199x	Ntrk3		Olr922	Olr1766		Robo3	Kdm4c		Angptl1	Klf12
Fbxo43	Slc28a2		Ss18	Fam174a		Gpc5	Syt1		Vwc2	Prkd1		Olr178	S100g		Triml2	Stard6
Ms4a2	Pold3		Kbtbd8	Adam28		Smarca1	Vom1r105		Mir31	Olr1442		Nfia	Dram1		Lactb2	Olr724
Nlrp4a	Hdgfl1		Mageb18	LOC500028		Plpp3	Rab14		Chst10	Cstf2t		Rn18s	St18		Mmp10	Plcz1
Spred2	Grin3a		Cyss	LOC100360049		Cand1	Prokr2		Rab11fip2	Pde1a		Ubxn2a	Fam71d		Il13ra2	Gng12
Mir2985	Cyp4v3		Lgals5	Chchd3		Olr338	Tex47		Olr367	Nrxn3		Msr1	Tgds		Slc6a14	Slc44a1
Xiap	Mb21d2		Actr3	Olr349		LOC100910945	Acvr2a		LOC100360846	Fancc		Gfm1	Trib2		Mir344i	LOC300308
Gsta6	Uqcrc2		Cym	Anapc10		Ctbp2	Isoc1		Tex13c	Nkx2-6		Dram2	Ahrr		Lrrc4c	Tas2r143
Adamts9	Ercc8		RGD1562515	Hspa12b		Commd3	Oxgr1		Fgf9	Tesk1		Olr1734	Olr927		Ctsc	Pls3
Piwil4	Cul1		Dmac1	Fank1		Kel	Trh		Olr11	March11		Naglt1	Ntan1		LOC100360106	Mageb18
Hsf2	Cenpw		Syt1	Abcc2		B3galt1	Stag3		Olr1265	Mapkbp1		Fign	Stag3		Uhrf2	Iffo2
Tfap2b	Ddi1		Bivm	Kcnj6		Frk	Kcnip2		Adgrg7	Cabyr		Slc22a2	Rgs4		Asah2	Reg3g
Oxgr1	Stag3		Chd1	Olr126		Pard6g	Olr115		Slc9c1	Mat2b		Cntnap4	Gpr22		Bcl11a	Epha4
Calhm5	Olr205		Gabrg2	Fbxl12		Lnpep	RGD1309362		Robo1	Lrrc8d		Spef2	Kirrel3		Pex2	Cxadr
Slc8a1	Smlr1		Rarb	Commd3		Eif3c	Cct8		Vrk2	Gask1b		Reg1a	Lonrf3		Tmem178b	Kl
Frem2	Nlrp4a		Ntrk3	Olr1507		Ikzf1	Cyp2b3		Olr1641	Clul1		B3galt1	Fibin		Grem1	Pp2d1
Il9r	Lrriq3		Ppp6c	LOC108348453		Pcsk5	Aspm		Kcnn2	S100g		Cdc42bpa	Fnbp1		Olr396	Trh
Cox6c	Fam207a		Spin2a	Olr827		Pkia	Vom1r55		Nr3c2	RGD1562485		Ly49i3	Zfhx4		Rgs21	Sema3a
Cul3	Cmc1		Gabrp	Ripor2		Phactr3	Map3k4		Ckmt2	Clmp		LOC100363289	Grik2		Tfb1m	Pid1
Cyp2c12	Olr1049		Dimt1	Tctex1d1		Kcnh5	Pold3		Kcnh7	RGD1309362		Raet1l	RGD1562485		Vom2r64	Rnf217
Pold3	Olr1229		C1d	Lrrc69		Gpr1	Ewsr1		Olr636	Brms1l		Ccer1	Ccng1		Ceacam11	Psgb1
Magi1	RGD1309748		Ust5r	Capza2		Prl8a5	Glra3		Reg3b	Magi1		Tfpi2	Cyp2r1		LOC689412	RGD1565725
Mfsd1	Gpr31		Disp1	Slit2		Adgrl2	Lgalsl		Olr917	Serpinb7		Syt1	Pdcd6ip		Slc4a4	Olr1641
Fam174a	Fundc1		Tbx15	Gmpr		Lrrc8d	Ostn		Zfp637	Kcnj3		Ntrk3	Syndig1		Sox6	Pabpc2
Pabpc4l	Cgm4		Prb3	Serinc1		Apc	Cpb1		Calcr	Olr522		Selenok-ps2	Gsdmc		Setmar	Kcnn2
Olr1455	Spock3		Tas2r143	Foxe3		Ly49i5	Prl4a1		Prr15	Fam76b		Sult1c3	Peli2		Trim52	Arhgap10
Cyss	Ewsr1		Gbp4	RGD1566099		Olr1316	Cenpq		RGD1560146	Vom1r9		Sptssb	Mettl15		Celf2	Ext1
Syt1	Actr3		Sult1c3	Papola		Tfap2a	Oxsm		Tyrp1	Olr404		Tigd2	Rup2		Neto2	Olr1124
Has2	Chrm2		Trim52	Olr434		Dpys	Samd3		Gabrd	Ntan1		Nsmce3	Gata6		Hnmt	Lamtor4
Jun	Dmrta2		Tfpi2	Ropn1		Cdh20	Nfia		Zfp521	Mir325		Nmbr	Pcdhb8		Dhx35	Naalad2
Cysltr1	Olr1143		Slc25a32	Tfb1m		Ptprr	Fnbp1		Adam26a	Dhodh		Ptbp2	G2e3		Cpa6	Mir505
Mcoln2	Mir344i		Chmp3	Mtap		Slc25a32	Olr1145		Olr115	Cyp2r1		Olr697	LOC300308		Rps29	Klhl14
Kif2b	Slc6a14		Htr7	Pak1		Sstr1	Mrgprx2l		Piwil4	Acox1		Myo7a	Slc25a32		Ankrd44	Htr1a
Ppp2r2b	Ctsm		Kl	Lgals5		Syndig1	Rbm26		Olr1160	Ccng1		Commd6	Hccs		Kcnj3	Vom1r60
Olr563	Pabpc2		LOC100360106	Dhx36		Pirt	Txnl1		Bfsp1	Adss		Cyss	Vom2r11		Epc2	Gpc5
St6gal2	Nxph1		Map2k4	Lrrtm3		Adss	Alx1		Glrx	Cdk5rap2		Mfsd1	Lrrc69		Gpr165	Triqk
Mms22l	Olr51		Ceacam11	Slc4a10		Fat1	Olr233		RGD1306195	Gzmf		Cwf19l2	Vom2r61		Olr905	Ccl3
Ap1s3	Ahi1		Olr1365	Zkscan7		Foxa1	Gabbr2		Gpr158	Cdc42bpa		Olr1539	Serpinb7		Mir3565	Ripor2
Cpa6	Lilrb3b		LOC303448	Dupd1		Olr557	Mterf1		Kcnj6	Gsdmc		Chmp3	Satb1		Hibch	Ext2
Smoc2	Sdr42e1		Tfap2a	Mrps36		Galc	Hacd4		Zcchc9	Peli2		Olr233	Htr1f		Jam3	Gria4
Map3k4	Ly49i7		Mpdz	Arsk		Gpr22	Rpl38		tGap1	Dmap1		Arl4a	Actr3		Stxbp6	Chrdl1
Kcnv1	Dpys		Pp2d1	Khdrbs2		Alg10	Jade3		Vom2r54	Hmcn1		Sfrp4	Dio2		Eya4	Sult2a1
Smpx	Mageb4		Mc4r	Hira		Btbd10	Ppp3r1		Sbk1	Gata6		F8a1	Defb40		Vom2r61	LOC100363423
Nkain3	Fzd4		Araf	Rtn4		Olr522	Cysltr1		Cadm2	Lrif1		Olr1512	Pnpt1		Pik3r1	Gabrb1
Xirp2	Zcchc9		Mir193b	Idi2		Reg1a	Olr839		Olr577	Olr1096		Kctd8	Arhgap24		Fut9	Ndufs6
Nlrc4	Mcoln2		Dtx4	Etv1		Foxd1	Zkscan8		Twistnb	Slc25a32		Vom1r60	Olr437		Tfap2d	Andpro
Smarca1	Zfp133		Sult2a6	Reg1a		Rps15a	Slc28a2		Sel1l	Kirrel3		Magi2	Atp1b4		Mir6322	Rbms1
Adcy8	RGD1565355		Slitrk6	Mapkbp1		Brms1l	Vom2r61		Lrrn3	Gstm5		Rgs18	Dock11		Paxip1	Sri
Cyp2r1	Olr387		Gata3	Zfp52		Twistnb	Psip1		Oxsm	Vom2r61		LOC100271845	Zmat3		Zswim5	Foxe3
Cdh2	Olr905		Otor	Vom2r26		Olr203	Fam122b		Lrrc19	Fndc3a		Fam207a	Mir384		Nefl	Brinp1
Frg1	Kcnip2		Uqcrc2	Trim52		Hiatl3	LOC102546391		Adpgk	Tc2n		Cpb1	Cxcr4		Ncoa1	Pkdcc
Serpinb10	Hdhd5		Pgr	Tmem114		Cyp2j3	Ptprr		Sval1	Commd3		Nectin3	Cenpc		Anks1b	Olr1160
Wscd1	Gabra1		Fam181b	Faf1		RGD1560146	Arx		Cetn1	Kctd8		Tmed5	Fgf14		LOC100363193	LOC100359968
Rngtt	Oxsm		Mir350-2	Fam91a1		Fut9	Edem3		Sfrp2	Pcdh17		Olr1092	Tdrd3		Fastkd2	Ppp4r2
Slco1a6	Gdap2		Dock9	Rnf128		Slitrk3	Tnfsf4		St3gal5	Mecom		Pth2r	Drd1		Orc5	Rpgrip1l
LOC252890	MGC95208		Vom1r9	Defa24		Cyp4a8	Olr927		Ube2v2	Nfasc		Dgkb	Pkia		Cdc7	Asah2
Steap4	Ficd		Fam184b	Mir193b		Fshr	Stk26		Olr1537	Shisa2		Gk	Pde1a		Optn	Prom1
Galc	Runx1t1		Ctsm	Dusp1		Sntg1	Dmrtc1c1		Pik3c3	Dio2		Hira	Tnfrsf8		Mir222	Krtap1-5
Fndc1	Serpinb6b		Vom1r103	Tgfbr2		Olr518	Mat2b		Tmx4	Mterf1		March3	Avpr1a		Zfp799	Idi2
LOC303448	Panx1		St6galnac3	Mc4r		Mid1	Olr1049		Pi15	Olr437		Slc4a1ap	Mageb4		Slfn2	Sox2
Slc4a7	Bcas1		Frk	Map6d1		Cts7	Tsr2		Kl	Atp1b4		Prl8a9	Sgk1		Wdr4	RT1-T24-1
Rspo3	Cdc42bpa		Cdk19	Atic		Tmem106b	LOC300308		Psgb1	Zmat3		Tram1l1	Vstm2b		Lekr1	Nt5dc1
Ptgfr	Impg1		Rrn3	Tsc22d2		Gdf7	Cdon		Dusp1	Pitx2		Pla2g16	Olr1442		Pdia4	Zfp763
Tas2r143	Arrdc4		Mageb5	Prb3		Zfat	Ppic		Stfa2l1	Tex47		Mcpt9	Sh3gl2		Slc22a24	LOC691895
Pgm2	Asah2		Slc22a25	LOC688335		Mrps9	Thbs2		Scgb3a2	Nid2		Dmrta2	Olr1381		Ddit4l2	Arx
Zfand6	Efemp1		Xylt2	Fam181b		Ppwd1	Rasgrp1		Vom1r105	Grem2		Hif1a	Adra2a		Ints12	Apc
Aldh7a1	Ube2e2		Cts7	Vti1a		Dbf4	Cxcr4		Ube3d	Mcm4		Trim42	Fam207a		Acss3	Pdcd6ip
Isoc1	Zfp217		Il21	Robo2		LOC100911370	Olr1093		Lpxn	Olr1555		Fam174a	Olr396		Kcnj6	Mir344i
Slc9a7	Xkr9		Phactr3	Rgma		Kcnv1	Cacna2d1		Krtap1-5	Cxcr4		LOC100910304	Slc17a5		Pbx1	Angptl3
Krtap7-1	LOC298111		Psip1	Gbp4		Frem2	Vta1		Krtap7-1	Cenpc		Herc2	Pcdh15		Ednrb	Ccng1
Olr1460	Trim42		Gria4	Mir363		Klhl9	Hs6st3		LOC360933	Drd1		Vti1a	Cenpw		Chd2	Olr1733
Eif1ax	Mir448		Smc1a	Sox6		Ints12	Ap2a2		Cyp4v3	Setmar		Tomm70	Fyttd1		Vom2r32	Smad3
Myo7a	Rgma		B3galt2	Lnpep		Mir6322	Gbp4		Epc2	Prp15		Ppp2r1a	Map3k4		Olr1652	Olr179
Olr349	Cabyr		F8a1	Rgs4		Kif20b	Grem1		Anxa1	Tnfrsf8		Lmx1a	Oit3		Pamr1	Slc22a2
Zfp958	Ppcdc		Prxl2a	Pde12		Zmpste24	Rprm		Vti1a	Avpr1a		Vom1r55	Psip1		Cd320	Krtap7-1
Ddi1	Klhl6		Ica1l	RGD1309362		Gpr173	Dusp1		Trim59	Pglyrp1		Ephb1	Vrk1		Nap1l2	Arl6
Nps	Golt1b		Tma16	Cdh10		Plxna2	Dlg3		Rnf146	Tnmd		Epm2a	Frmd3		Hmgb3	Dpp10
Sntn	Atp23		Olr1564	Adra1d		Mgat4c	Hnmt		Frem2	Olr1381		Aqp4	Olr827		Golt1b	Csn1s1
Aspm	G6pc3		Gnl3l	LOC102548847		Mrgprx2l	Tlx2		Pex2	Fstl5		Scfd2	Ophn1		Wdr78	Olr1662
Nr0b1	Ripor2		Slc30a5	Zic1		Jun	Gsdmc		Slitrk4	Fam207a		Olr205	Prss2		Vkorc1l1	Megf10
Vamp7	Nrsn1		Lnpep	Eya2		Olr411	Vom2r54		Pcsk5	Id3		Ckap4	Arrdc4		Slc38a4	Elovl6
Cyp4a8	Tnfsf15		Olr1162	Tph1		Klhl4	Cyp2c12		Olr1376	Zfp763		Rcn2	Rgma		Olr1070	Btnl7
Fmr1	Glra4		Pglyrp3	Xkr4		Slc22a2	Arg1		Npepl1	Stk26		Lpxn	Scp2		Thumpd2	Tspyl1
Scfd2	Clhc1		Exoc2	LOC100360846		Aspm	Parn		Acot9	LOC103689947		Pip5k1b	Kcnh8		RGD1563104	Nt5c3a
Rn28s	LOC317165		Grm7	Magea4		Nrsn1	Olr178		Lgalsl	Slc9a7		H2afb3	Mbp		Robo4	Olr1485
Samsn1	Nfia		Olr8	Olr922		Caap1	Ankrd42		Neurod6	Fam181b		Kcnab1	Il10		Cldn3	Traf1
Olr651	Smptb		Uri1	Ercc8		Myo9a	Mfng		Bivm	Cul1		Dnajc24	Ext1		Uqcrc2	Mup5
Eef2kmt	Hey2		Olr1576	Slc9c1		Maea	Gcnt1		Caap1	Foxp1		Ccdc27	Pth		Efr3a	Ugt2b1
Cxadr	Pcdh17		Basp1	Fam76b		Slc1a3	Nat1		Hmx3	Vom2r55		Sstr1	Lamc2		Adamts1	Olr657
Lekr1	Foxb1		Pkia	Snx16		F9	Pde1a		Yipf7	Knop1		Olr1124	Zp3r		Sdr42e1	Nrcam
Alg10	Olr304		Olr349	Gsdmc		Arhgap26	Gpr31		Gtdc1	Plpp3		Mrgprx2l	Fndc3a		Cd163	Hmx3
Aga	Ankra2		Lrif1	Slc34a2		Fam13a	RGD1359108		Rrn3	Ptges3l1		Ppwd1	Galnt7		Tfap2b	Nsd1
F13a1	Lpin1		Fam13a	Olr561		Ascc3	Aebp2		Nedd1	Mir384		Prex2	Tbx15		P2ry10	Prkacb
Thoc2	Car2		Calhm5	P22k15		F13a1	Atic		Il1r1	LOC499796		Anxa1	Ghr		Zfr	Hao1
Msl3l2	Atic		Spata1	Olr754		Slc27a6	Adra1d		Hspa8	Olr657		Defa24	Stmn2		Neurod1	Tmx4
Hdhd5	LOC102546391		Sult2a1	RGD1309748		Olr1265	RGD1562515		Myo7a	Pth		Cyp4a2	Pcsk2		Igfbp7	Dpp4
Chst7	Htr1a		Cblb	Chpf		Hepacam2	Tox		Moxd2	Ostn		Bche	Krcc1		Vwc2	Olr697
Olr1376	Rbms1		Ankrd50	Skap1		Aqp4	Camk2d		Vnn3	Ext1		Adgrl3	Mir325		Mtap	Olr816
Nsmce3	Thumpd1		P22k15	Ndufs4		Ednrb	Cldn3		Lrriq3	Chm		Olr1143	Spz1		Klhl14	Foxg1
Olr365	Tlx2		Xirp2	LOC259245		Slitrk6	Clec2d2		RGD1562515	Vom2r26		Pex5l	Gdap2		Ilvbl	Fbxl12
LOC103695172	Prss23		Rdh14	Osr1		Sult2a2	Scp2d1		Krcc1	Ppp2r2b		Nebl	Kctd6		Avpr1a	Cib2
Radx	Slc9a7		Gsta6	Nuf2		Mcm4	Cyb561		Olr677	Stmn2		Olr141	Acat2		Naa30	Sult1c3
Tbx15	Adss		Dhodh	Hmx3		Heph	Kel		Fam98a	Krcc1		Pcdh19	Bcas1		Olr922	Abcb7
Krtap16-5	Xiap		Klrd1	Arl6		Fhdc1	Prkd1		Atp5mc3	Lrrc69		Utrn	Nrcam		Crh	C6
Slc2a2	Spink5		RGD1564865	Olr1292		Ankrd44	Ebf1		Spred1	Dmac1		Vrk2	Edem3		Rbms1	Fam98a
Arl5a	Defb13		Utp23	Fat3		Vom2r54	Boll		Tdrd3	Dmrtc1c1		Pabpc2	P22k15		Rab11fip2	Tprg1
Dmap1	Olr724		Agtr1a	LOC691215		Ust5r	Dsc3		LOC303448	RGD1563302		Tnfsf11	Cyss		Mfsd14b	Mir350
Zfp347	Nat3		Cyp2r1	Olr1768		Cast	Scel		Zmynd11	Cgm4		Mtpap	LOC680200		Sertad4	Kcnip2
Boll	Zcchc7		Rnf128	Zfp608		Fam228a	Rasl11b		Map4k3	Cisd2		Fibin	Kl		Stau2	Foxb1
Slc2a3	Fbxl17		Adam28	Abca5		Paqr9	Stmn2		Olr1084	Edem3		Pcmtd1	Serinc1		Stim1	Igtp
Tug1	Isl1		Adarb2	Spink13		Mup4	Ankrd7		Slitrk2	Olr1557		Stau2	Disc1		Foxg1	Klf5
Mir653	Olr1073		St8sia3	Olr1071		Impad1	Olr203		Rgs3	Lamc2		Piwil4	Bdh2		Oxgr1	LOC498971
Akap6	Cth		Kcnmb2	Cenpn		Fndc3a	Mdh1b		RGD1566099	Vom2r35		Olr304	RGD1309291		Mir708	Plekhb2
Acat2	Sec16b		Zkscan8	Sfrp2		Sphkap	Vom2r29		Olr1392	Tbx15		Vnn3	Gabrb2		Kcnd2	Brs3
Lingo2	Lamc2		Lao1	Lpin1		RGD1565725	Arrdc4		Actr3	Bcas1		Prkn	Cbln2		Fgf13	RGD1565844
Smlr1	Olr1641		Casp12	Dhx35		Clec2d	Samd7		Sdr42e1	Chrna7		Lnpep	Gulp1		Nox4	Clec2d
Pamr1	Cistr		Olr403	Suclg2		Tpbg	Foxe3		Rwdd1	Mir1298		Olr395	Tomm70		Nlrp4a	Lpin1
Adam28	Foxp3		LOC680200	Zfp347		Dcaf12l1	Csn1s1		Cd99	Pabpc2		Cyb561	Mir344i		Slc9c1	Enpp2
Socs6	Hao1		LOC683313	Brinp1		Ebag9	Asah2		Vom2r25	Syt13		Olr390	Tmc1		Ptpn4	Fbln5
Olr827	Wdpcp		Olr1505	Sav1		Zic1	LOC298111		Lhfpl1	Gpr165		Ankrd50	Angpt2		Peli2	Mex3b
Serinc1	Rdh14		Chia	Olr1376		Olr11	Trak1		Trhde	Fbxo30		Cers4	Rbms1		Olr1641	LOC100271845
Man1a2	Olr747		Impad1	Hspa8		Hpse2	Cyp4f5		Mak	Disc1		Cerk	Edem1		Shisa2	Nid2
Twist1	Coq10b		Asah2	Dpy19l4		Klhl14	Tesk1		Hs6st1	Lratd1		Dnajc5b	Tigd2		Nufip1	S100a7l2
Ntrk3	Olr1428		Sec61g	Mrgprb13		Olr823	Dtx3l		Rbmx2	Oma1		Olr1724	Gemin6		Zfp385d	Rrlt
Tdrd3	Slc4a1ap		LOC689316	Sema3e		Olr1124	Dpp10		Eda	Plcz1		Pclo	Nedd4		Mon1b	Fmo4
Cdyl	Pth2r		Hdgfl1	Bcas1		Mir653	Ttc30b		Crim1	RGD1309291		Mtm1	Mir184		Pdlim5	Zic4
Csnk1g3	Olr1075		Vkorc1l1	Selenow		Arhgap12	Zcchc9		Reg1a	Tubgcp5		Sinhcaf	Dram2		Fig4	Prkx
Xpnpep1	Pabpc5		Vom2r64	Mir205		Osbpl6	Rnf24		Slc9a7	Anxa1		Atp2c1	Olr141		Olr636	LOC499136
Rgs17	Prokr2		Prrg1	Eml5		Fam3c	Trappc2b		Olr396	Cbln2		Spata5	Impad1		Doxl1	Lgals5
Larp7	Naglt1		Prdx6	Timm9		Olr395	Htatsf1		Ewsr1	Gulp1		Sult2a2	F9		Fam98a	Arsk
Olr1645	RGD1560146		Large1	Ndufs6		Hs6st3	Pak1		Ppfia2	Eya2		Olr1376	Negr1		Trim42	Pcdh15
Zeb1	Prcp		Olr1768	Utp18		LOC300308	Slc38a4		Kcnd2	Mir344i		Vom2r29	Gabrd		Magea4	Chchd3
Arhgap28	Vps39		Fam71e2	Dram1		Klrd1	Gdpd2		Olr1278	Tmc1		Stx18	Has2		Pp2d1	Irak4
Mrgprb13	Kcnj11		LOC688765	LOC499542		Spon1	Vom2r72		Clec2d	Angpt2		Rps15a	Spetex-2D		Olr115	Ect2
Cop1	Grm1		Lrrc69	Zfhx4		Thbs2	Frg1		Klhdc2	LOC317165		Serpinb8	Kbtbd3		Cers4	Tmem45al
Cntn4	Boll		Olr387	Ptpn4		Serpinb10	Smlr1		Sinhcaf	Edem1		Angpt2	Vangl1		Manea	Ostn
Vom2r55	Myo7a		Reg3g	Cpa6		Mir505	Ssr1		Selenow	Mmp20		Sfrp2	Isoc1		Adam26a	Mterf1
Pglyrp3	Prmt6		Mir31	Mtbp		Phex	Ss18		Acmsd	Mir184		Oit3	LOC499542		Osbpl6	Runx1t1
Psgb1	Eif3c		Gpr22	Gulp1		Dmap1	Adam28		RGD1359108	LOC498933		Cox6c	Olr411		Iyd	Dcn
Tfap2a	Pde10a		Glra4	Gfm1		Stau2	Mir3588		Emp1	RT1-CE11		Nmnat3	Olr1332		Hecw1	Iqsec2
Mapkapk3	Fank1		Pou3f4	Dpp10		Tdrd3	Olr522		RGD1561958	Kbtbd3		Rgs1	Arx		Tsen15	Pabpc6
Folh1	Nrxn3		Mir6322	Gpr143		Ppp6c	Slc17a2		Prl4a1	Cahm		Shisa2	Neurod6		Ccny	Scfd2
Sfrp4	Robo2		Vom2r61	Stx18		Trib2	Otc		Galc	Polr3k		Ncoa1	Olr1767		Defb40	Fbxo43
Commd3	Sox2		Alg10	Prss23		Zmynd11	Vom2r65		Tmem154	Gabbr2		Zp4	Mir222		Olr577	Ahi1
Fshr	Igfl3		Zfand5	Pde4b		Ccdc34	Ppfia2		Sertad4	P22k15		Bcas1	Dlg3		Utp23	Mbnl3
Olr145	Olr664		Gabra6	Atxn7l3b		Negr1	Fbxo22		Gabra6	Defa24		Rgs21	Zfp386		Apc	Ptpn4
Musk	Steap4		Serinc1	Olr905		Stag3	Mir350		Timm21	Hdgfl1		LOC317165	Vom2r43		Sh3gl3	Adam5
Fam91a1	Nlrp4		Vom2r67	Cftr		Ryr2	Mir383		Mab21l1	Neurod6		Smr3a	Kbtbd8		Med10	Impad1
Chrna7	Angpt2		Wnt5b	Hao1		Chrm2	Lekr1		Cth	Zfp386		Xpnpep1	Tlr4		Robo1	A1bg
Magea4	Cdh20		Gzmf	Stk39		LOC360933	Olr1162		Oprk1	Rnf115		Mir3588	Armc1		Lyst	Piwil4
Spink6	Olr1485		Hif1a	Cenpw		Prex2	RGD1566134		Anapc10	Vti1a		Pglyrp3	Syt10		Dpp6	Zfp709l1
Prdx6	Slit2		Mb21d2	Pcsk2		Hjv	Cenpn		Prkacb	Tgds		Gcc2	Habp2		Casp1	Mir350-2
Atp13a5	Tnfsf4		Coq7	Vom2r43		Olr886	Rrlt		Adck1	Vom2r1		Lsm5	Btg1		Mgat4c	Fat1
LOC499136	Lmcd1		Atp1b1	Pde1a		Heatr1	Olr1164		Pglyrp3	Syt10		Lrrc69	Htatsf1		Pomgnt2	Ppp1cb
Kctd8	Fndc3a		Aff1-as1	Cyp51		Olr561	Cyss		Smurf1	Stx18		Thada	Grin3a		LOC499565	Zdhhc25
Triml2	Stc1		Olr518	Hcrtr2		Olr349	Irf8		Tacr3	Ppwd1		Sult1c2a	Dmap1		Psgb1	Oxr1
Hs3st5	Heph		Olr1278	Tmed6		Cyp2b3	Gjb5		Stim1	Gabrb2		Slc9a7	Vom2r67		Nnt	Sh2d4b
Crygn	Vom2r61		Twistnb	Hacd4		Rn45s	Dock9		Ebag9	Fgf9		Xrcc4	Oxgr1		Slc1a3	Slc5a8
Mir17	Aldh7a1		LOC360933	Thsd7b		Olr1645	C1d		Slc2a3	Mir6317-1		Lrrc40	Mecom		Chn1	Smpx
Ano6	Fbxl22		Cdyl	Ahi1		Ftmt	LOC100125384		Tfap2a	Vom2r67		Folh1	Olr205		Lrrc19	LOC688765
Ceacam11	Arl6		LOC100359968	Rhox5		Olr233	Nr2f2		Mrgprb13	Olr542		Olr338	Olr697		Nr4a2	Cpq
Olr1475	Slc17a2		Olr1485	Efcab1		Olr1128	Ankrd50		Rps15a	Olr697		Grm7	Reg1a		Cop1	Rup2
Pitrm1	Gja6		Nlrp5	Fxn		St6galnac3	Mir222		Dgki	Cyp4a2		Klra17	Rdh14		Olr203	Ankra2
Robo4	Irak4		Wac	Zeb2os		RGD1306441	RGD1306441		Fosl2	Osr1		Zfp763	Adcy8		Tmx4	Chmp7
Chst9	Vti1a		Pabpc2	Met		Cdyl	Olr1301		Slc8a1	Adcy8		Pcsk5	Zfp763		Fzd4	Meis2
Mir3597-2	Mcpt1		Scg2	Grm8		Hs3st5	Dcdc5		Gbp4	Jam3		Ankrd44	Msantd4		Dusp1	Tafa4
Rb1cc1	Hs6st1		Lin7c	Exoc4		Olr901	Wdr37		Sostdc1	Gpr173		LOC303448	Jam3		Olr1664	Zc3h12a
Pomgnt2	Col3a1		Tlx2	Magi2		Zranb2	Stbd1		Slc6a14	Popdc3		Gtpbp4	Mir6317-1		Mlf1	Sh3yl1
Rab14	G2e3		Paqr9	Chrdl1		Olr1145	Prex2		Smarca1	Fibin		Mllt3	Cadm2		Hmgn3	Col3a1
Olr79	Olr411		Gk	Slc2a2		Olr1460	Utrn		Nefl	Dcn		Timm9	Mir363		Krtap1-5	RGD1562485
Peli2	Klf4		Olr390	Spock1		Ceacam3	LOC314140		Otor	Hgf		Trim52	Gk		Krtap7-1	Gpr22
Olr1143	Andpro		Klhl6	Mab21l1		Olr132	Olr1641		Pard3b	LOC100365008		Pde4b	Plch1		LOC306079	Dnajb6
Wdr35	Zc3h12a		Si	Sec16b		Ap1s3	Stambp		Lrrc66	Zcchc7		Btg1	Popdc3		Cyp4v3	Gnao1
Pth2r	Sv2b		Slc25a26	Isl1		Klre1	Olr387		Olr1645	Mreg		Fbxl12	Dcn		Rgs18	S1pr1
Phf3	Olr141		Fgd4	Cxcr4		Csn1s1	LOC498933		Fibin	Fnbp1		Sox4	Trak1		Frem2	Bfsp1
Hiatl3	Zp3r		Ikzf1	Nat8		Rbfox1	Nrxn3		Olr582	Tmem45al		Elmo1	Sox6		Gnb5	Olr729
Olfml2b	Muc15		Tm4sf4	Zwint		Mapkapk3	Lilrb3a		Radx	Klf4		Gls	Hgf		LOC691895	Olr1126
Olr395	Nap1l3		Plch1	Cxcl12		Nr0b1	Plrg1		Slitrk3	Ahr		Cenpj	Mreg		Mageb4	Fam174a
Gpr173	Naa30		Pex2	Cps1		Mir872	RGD1305807		Olr434	Mvb12b		Zmynd11	LOC103695172		Naalad2	Fam228a
Foxe3	Serpinb7		Timm9	Phf8		Xrcc4	Fibin		Ly6e	LOC691215		Rapgef2	Magi1		Olr1376	Slit1
Stc1	Mfsd14b		LOC100910304	Tomm70		Gria4	Slit1		Zkscan8	Tbpl2		Suclg2	LOC100911367		Acot9	Chd1
Hmgb1	Tug1		Tlr4	Pcdh17		Vom2r46	Camk4		Olr995	Dync1i1		Cyp2s1	Ccdc81		Mospd2	Slfn2
Zfat	Il36a		Mtmr7	RGD1566134		Pgm2	Nsun4		Trub1	Pak1		Ccnd2	MGC105567		Gpr158	Cyb561
Stau2	Gpr173		Olr1565	Stmn2		Tarsl2	Lmo7		Bmp15	Arhgap24		Pfkfb1	Pglyrp4		Ctbp2	Pdx1
Gabra2	Olr327		Scfd2	Mepe		Cblb	Slc22a2		Otulinl	Cenpj		Kif2b	Astn2		Thbs2	Olr1278
Cysltr2	Mir222		Atic	Plch1		Slc7a3	Dpy19l1		Eef2kmt	Lamtor5		Krtap1-5	Slc4a1ap		Stard6	Spock3
Cdc42ep3	Cyp4a2		Lmx1a	Hepacam2		LOC100125384	Sema3d		Lipi	Lactb2		Hmcn1	Lrp2bp		Bivm	Schip1
Ropn1	Efhb		Slco1a2	Mir3554		Mir31	Ap3b1		Cckar	Cyp4f5		Zfp641	Apob		Caap1	Lrba
Samd12	Olr365		Ctnnd2	Fgf20		Clcn4	Steap3		Arhgap26	Foxg1		Scp2	Vom2r31		Hmx3	Olr1250
Sult2a1	RGD1565959		Gzmc	Vrk2		Ptp4a1	Olr1071		Tbck	Neil3		Vps41	Tmem45al		LOC499136	Tctex1d1
Kdm4c	Malrd1		Pirt	Olr729		Eef2kmt	Tmem171		Fam115e	Plch1		Src	Slc22a2		Yipf7	Wdr78
Cnksr2	Cyp2c7		Utp18	Enpp2		Tnfrsf19	Adck1		Aasdhppt	Dupd1		Peg12	Pou3f2		Serinc1	Vom2r54
Hmcn1	Smoc2		Sycp1	St3gal5		Prl7a3	Scg2		Zfp846	Olr1507		Dad1	LOC500827		Gtdc1	Slc5a7
Slco1a2	Klf12		Met	Acat2		Clec2d2	Epm2a		Steap4	LOC103695172		Mir592	Cisd2		Casp12	Slc6a14
Ccdc179	Map4k3		Pclo	Fign		Mir146a	Cd47		Grin3a	Mtmr11		Mir344b-2	Gp2		Olr1765	Casp12
Olr657	Rpgrip1l		RGD1560146	Rab7a		Tmtc4	Csrnp3		Ptprk	Mir193b		Cd99	Ddr2		Sec23a	Clul1
Mid1	Map6d1		Slc8a1	Lilrc2		Btnl7	Hey2		Mgat4c	Gp2		Olr1766	Olr1271		Wnt5a	P22k15
Mcpt8	Kctd6		RT1-CE5	Cpa3		Tle1	Mir448		Osr1	Olr1271		Sult1e1	LOC303448		Cd99	Map3k4
Spata4	Ca8		RGD1565355	Acvr1		Efhb	Mn1		Zswim5	Scgb1d4		Jun	Mir350-2		Nedd1	Hgf
Rasgrp1	Tll1		Ndufaf4	Slc2a3		Stambp	LOC100911367		Prps1l1	Col1a2		Vom2r11	Chchd3		Smurf1	Slc9a7
Dpp4	ST7		Smarca2	Tenm3		Olr448	Rgs3		Phactr2	Plppr5		Olr922	Mllt3		Hspa8	Tsku
Tmem200c	Magee1		Glul	Ostf1		Fgf20	Pde12		Mir350-2	Mir350		Tmprss11g	Cngb3		Myo7a	Zfand5
Chrm2	Pkia		Ntan1	Panx1		Doxl1	Sgsm1		Eipr1	LOC498836		Rims2	Ostf1		Chst9	Rab11fip2
Ralgapa1	Smarca2		Fat1	Krtap1-5		Tmem114	Cth		Foxb1	Chchd3		Dhx35	Pla2g4c		Lrriq3	Afdn
Hpse2	Tspyl1		Btnl7	Abcg2		Ddi1	Olr1679		Uri1	Impad1		Steap4	Kcnn2		LOC499542	LOC689316
Mcpt8l2	Cntn3		Kcnj11	Slc38a4		Selenop	RGD1565844		Lmod2	Mup5		Smarca1	Dupd1		Krcc1	Reg3b
LOC499742	Olr349		Vom2r35	Zfp763		Fpr1	Mir551b		Prl7a3	LOC300308		Dusp21	Rab14		Pgr15l	Mmp3
Mup4	Xirp2		Sucla2	Src		LOC499843	Tmprss11g		Tpd52l1	Mtmr7		Gdap1	Tmem38b		Ahr	Rgs4
Trps1	Smurf1		Samd12	Olr233		Robo4	Rnf165		Usp1	Rab14		Rpl7a	Olr365		Lgalsl	Cdc7
LOC100365773	Poteg		Ly86	Zcchc7		Prss23	Aadac		Klf4	Xiap		B3galt2	Fam184b		Spred1	Slc4a10
Prcp	Pik3c3		Zfp37	Tnfrsf19		Ostn	Prim2		Smad3	Cyp2s1		Angptl1	Diaph3		Casp2	Pth
Cyb561	Dock11		Peg12	Plpp2		Grem2	Cmc1		Gpr173	Fam184b		Slc28a2	Slco1a2		Mir31	Cenpc
S1pr1	Msl3l2		Celf4	Slpil3		Gata3	Fam71d		Erbb4	Slco1a2		Olr927	Mrpl1		Abhd2	Glrx
Dimt1	Rab12		P2ry1	Bcor		Xylt2	Cryz		Peg12	Cblif		Olr1164	Arid3b		Foxb1	RGD1566134
Isl1	Fmo4		Glrx	LOC103695172		Cyb561	Pcsk2		Smoc2	Oit3		Bivm	Cblif		Kif16b	Dpys
Tspyl1	Mmp3		Nedd4	Kcnn2		Bend5	Ccdc28a		Wdpcp	Cyp51		Rbm20	LOC102557319		Wnt5b	Ap1s3
Aven	Dohh		Sirt5	Col11a1		Btbd9	Cyp4f17		Ralgapa1	Prex2		Ahrr	Krtap7-1		Olr1392	Epha5
Il36a	Cyss		Prss23	Gpr1		Lsamp	Olr1166		Gabrb3	Abca5		Dock9	F8a1		Actr3	Spin1
Gba3	LOC499796		Irs2	Slc7a13		Commd8	Kcnab1		Olr23	Usp1		Zkscan8	Cyp2s1		Cacna2d1	Olr303
Dkc1	Pfkfb1		Plcz1	Alx1		Plcz1	Acat2		Gabra1	Panx1		Gucy1a2	RGD1563302		Lao1	Abca5
Nampt	Tas2r107		Olr1652	Slc9a7		Mir509	Olr141		Foxg1	Gin1		Rab12	Zfp521		Vom2r25	Fbp2
Pcsk2	Mvb12b		Rasa1	Angpt2		Il36a	Cd226		Aldh7a1	Olr1075		Pcdhb8	Sox2		Sult1c3	Adad1
Rgs4	RGD1359108		Trim59	Olr1079		Pitx2	Pbk		Vom2r17	Kcne5		Rdh14	Acadl		Smarca1	Aadac
Manf	Sts		Smarcad1	Gzmc		Stk39	Nlrp4		Hsp90ab1	Olr126		Il1rl2	Vom2r26		Slitrk2	Sub1
Tmem126b	March11		Astn2	Fgf14		Mb21d2	Olfml2b		LOC102548478	Dpy19l4		LOC499796	Abca5		Tmem229a	Tfb1m
Olr697	Mir6322		Ppwd1	Klhl6		Gucy2f	Ddx18		Api5	LOC691083		Tp53i11	Tenm3		Prmt6	Cps1
Ppcdc	Klhl25		Vom2r29	Slc28a2		Zfp18	Ca8		Ppp4r2	Adamts5		Scgb1b24	Panx1		Crim1	Dhodh
Btbd3	Krtap1-5		Olr724	Lmx1a		Fam205c	G6pc3		Chek2	Triml2		Furin	Gin1		Rbmx2	Pou3f2
Acadl	Zfp763		Mmp3	Ccng2		Dsc3	Pkia		Rtn4	Ewsr1		Olr23	Fam71e2		Aebp2	Med30
Elk1	Tmem220		Mxi1	Cyp26b1		Amph	Arhgap28		Msl3l2	RGD1359108		Slc2a2	Tmem220		Edem1	Naa30
Mir3565	Grem1		Fmo3	Hey2		Mtmr1	Klf4		RGD1308878	Ncoa1		Fzd4	Adamts5		Vipr2	Pde1a
Slc17a2	Kcne5		Musk	Fam184b		Rasgrp1	S1pr4		Vom1r90	Rxylt1		Dpys	Dsc3		Atp5mc3	Arid3b
Ryr2	Pglyrp1		Sp8	Adamts5		Hif1a	Plxna2		Car2	Hsfy2		Ppp2r2b	Naglt1		Slc9a7	Asz1
Bdh2	Sema3c		Fosl2	Arhgap24		Thsd7a	Tshb		Stxbp6	Olr178		Kcnn2	RGD1359108		Adamdec1	Pip4p2
Siglec5	Ankrd44		Elavl2	Lrp2bp		RGD1306063	Dr1		Grpr	Olr1338		RGD1309362	Zcchc7		Ewsr1	Fat3
Cpped1	Fermt1		Trem2	Camk2d		Slc26a5	Ugt2b17		Psip1	Prkcd		Spink13	Ly6i		Olr1551	Olr384
Src	Mir505		Pi15	Slc1a3		Sult2a1	Cyp2c7		Cyp2b3	Hdhd5		Cdh2	Arsk		Kap	Cdon
Slc26a5	Ttc30b		Ccer1	Tmx1		Pde4b	Lnpep		Pcmtd1	Gjb5		Tsc22d2	Hdhd5		Mir592	Actrt2
Selenow	Cyp2j3		Bend5	Cd70		Samsn1	Olr205		RGD1309362	Slc5a8		Klrb1c	Osr1		Abhd17c	MGC114492
Rarb	Slc44a1		Fah	Chrna7		Sycp1	Nmt2		Dnajc5b	Gpr143		Cdk14	Cabcoco1		Nat1	Serpinb10
Spred1	Tpd52l1		Slain2	Grm1		Mfng	Mir155hg		Ephb1	Mepe		Olr854	ST7		Clec2d	Dnajc6
RGD1561226	A1bg		Trim24	Ick		Slc30a5	RT1-A2		Chm	Olr233		Fshr	Vom2r5		LOC100362110	Znrd1as
Ppwd1	Gpr1		Dusp21	Irak4		Chi3l3	Cop1		Tmtc4	Olr434		Twistnb	Pitx2		Selenok-ps2	Smoc2
Pccb	Zfyve26		Sema3d	Slc22a25		Hmgb1	Sspn		Sugct	Rb1cc1		Acadl	Olr434		Mir3588	Gfm1
Olr905	Tram1l1		Mir2985	Stag3		Ap2a2	Papss1		Ctbp2	Pcsk1		Myof	Foxp1		Wac	Olr675
Tmc1	Sstr1		Mospd1	Bivm		Rap2b	Peli2		Cers4	Lin7c		Mbd2	Pbx1		Eif3c	Zwint
Ankh	Sntb1		Tmem67	S1pr1		Dusp6			Ivl	Prkn		Epc2	Rb1cc1		Acmsd	Htr1f
Smarcad1	Folh1		Myl1	Rcor2		Pomgnt2			Sult1c3	Ly49i7		Olr1423	Fat3		Gulp1	Car2
Timm9	Rnf217		Adra1d	Mycbp2		Prnp			Fggy	Rps4x-ps1		Ust5r	Gtpbp4		Taar8b	Olr411
MGC114492	Olr352		Trim21	Raet1l		Impg1			Gpr143	Slc28a2		Pp2d1	Map6d1		Serpinb6b	Xkr9
Igfl3	Rasal2		Olr115	Steap1		Prim2			Il1rapl1	Amn1		Ppp4r2	Scgb1b24		Prl4a1	Cabcoco1
Gata3	Gabrg2		Olr303	Maged2		Fcgr2a			Tprg1	Alas2		Clec2d2	Sh2d4b		Tmem154	Kazn
Lypd1	RGD1308878		Slc4a7	Stk26		Prl7d1			Sult1e1	Gabra1		Olr1145	RGD1565059		Mapk4	Ccng2
Tlx2	Olr1316		Olr733	Glra4		Mepe			Scfd2	Kcnj6		LOC499565	Dpp4		Zfp521	Tmc1
Arl6	Olr821		Manf	Dpp4		Cdc42bpa			Olr664	Lmx1a		Olr821	Dmrta2		Timm21	Commd3
Kif5c	Zic4		Ick	Tdo2		Gsdmc			Pkia	LOC682102		Psip1	Abcc2		Mab21l1	Gbp4
Olr518	Pum1		Il9r	Gdf6		Fam172a			Pax1	Ext2		Tead1	Gabra1		Pglyrp3	Ly49si3
Olr1539	Abcb7		Ces1d	Ica1l		Ces1d			Arhgap10	Kcnn2		Exoc2	Fam98a		CB741658	Kirrel3
Sbk1	Fam228a		Ube2v2	Slit1		Astn2			Cyp2c12	Mcoln2		Kbtbd8	Utp23		LOC499742	Olr16
Sox2	Olr1070		Pam	Cpamd8		Smlr1			Olr98	Nr2f2		Uqcrc2	Boll		Zfp846	Ostf1
Tmem154	Slc25a26		Olr395	Zfyve26		Rnf165			Cahm	Olr17		Vom2r52	LOC682102		Htr1f	Defb13
Ctsc	Eml4		Sval1	Tnfsf4		Ehhadh			Klhl6	Selenow		Olr1392	Ss18		Kcnk9	Myom2
Vwc2	Gna14		Mapk4	Wdr4		Ccdc89			Wdr35	Aldh7a1		St18	Pgm2		Olr1166	Prl5a2
Traf1	Maged1		Acss3	Cul3		Olr403			Magee1	Pdha2		Elk1	Snx6		Tox3	Large1
St18	Snx6		UST4r	Vom2r3		Nps			Olr1423	Hcn1		Olr179	Krt16		Aldh8a1	Slpil3
Hjv	Hcn1		Mterf1	Slc17a5		Prl8a9			Has2	Nt5dc1		Slit1	Scfd2		Ebag9	Olr651
Nfkbiz	Ppp4r2		ST7	Musk		Vom2r53			Adgrl4	Olr735		Tmem154	Defa24		Slc2a3	RGD1359108
Sbf2	Olfml2b		Gpr1	Vps37a		Clec14a			Rab11a	Sema3c		Aldh7a1	Akr1c12		Vldlr	Cpa6
Olr1365	S100vp		Tlr8	Olr178					Mir193b	Timm9		Gdap2	Rab27b		Mrgprb13	Olr1162
Prr16	Adgrl4		Cdc42bpa	Mtmr11					Dpyd	Rassf9		Cyp2j3	Nt5dc1		Meis2	Jam3
S100vp	Pid1		Tomm70	Lekr1					Rnf24	Vom2r25		Mup4	Dcdc5		Dpy19l1	Hcrtr2
Olr821	Aqp8		Stard3nl	Olr522					Sdhaf3	Slc17a5		Olr1316	Timm9		Slc30a5	Olr1576
Vom2r42	Olr206		Plaat1	Cym					Apc	Pth2r		Elmod1	Rassf9		Fosl2	Stard3nl
Ttc30b	Dr1		Flrt2	Spz1					Frk	Grxcr1		St8sia4	Pth2r		Kcnh5	Alg10
Thada	Acot12		Dusp1	Olr1485					LOC688335	Abca15		Klrd1	Manf		Olr1645	Malrd1
Olr1767	Olr839		Camk2d	Dph6					Grem1	Elk1		Epha3	Abca15		Hmgb1	Gata6
Cpb1	Mir363		Tgfbr2	Lepr					Syt10	Vom1r64		Tacr3	LOC498971		Kcnh7	Rbm20
Cacul1	Sh2d4b		Zfp763	Ndufaf4					Defb50	Vom2r56		Tex47	Siglec5		RGD1566134	Gsdmc
Pip5k1b	Osr1		RGD1565844	Alg10					Olr395	Virma		RGD1560146	Htr1a		Vom2r54	Zfp799
Edn3	Olr1166		Olr1265	Otc					Gsdmc	Ccdc175		Pccb	Impg2		Mreg	Rab7a
Shroom4	Mn1		Hs6st3	Olr1092					Meox2	Slc9a2		Mid1	Mcpt9		Mir876	Mzf1
Olr1145	Magea9		Suclg2	Tlx2					Klhl25	LOC100271845		Pold3	Ccdc175		Nkapl	Hiatl3
Plaat1	Cyp2c6v1		Kcnc2	Mrpl32					Pla2g10	Syce1		Ptgdr	Grm8		Dnajb6	Slc30a9
Plch1	Samd7		Fbxo43	Abca13					Dcdc5	Spin1		Pgr	Gcnt1		Otor	Cdyl
Sptssb	Arhgap24		Vom2r22	Myo7a					Cul3	Pglyrp3		Olr1658	Me3		Tdrd3	St8sia3
Cyp2j3	Htatsf1		Nrip3	Slco4c1					Scp2	Dyrk2		Srgap1	Olr557		Fggy	Selenbp1
Slc44a1	Nck2		Maged1	Gimd1					Tmx1	Col3a1		Igfbp7	Tsr2		Ankrd42	LOC499542
Fam98a	Tfap2a		Sptssb	Vom1r13					Nampt	Cd70		Mecom	Ap4s1		Sntg1	Mmp16
Slc5a7	LOC303448		Dppa3	Crot					Htr1a	Tsr2		Rasgrp1	LOC691895		Smlr1	RGD1309291
Ceacam3	LOC301165		Mir222	Krcc1					Atp6v1h	Fancb		Tmem200c	Selenow		Itgb3	Tnfsf4
Rab7a	Cpped1		Ap4s1	Mtmr7					Arhgap24	Arx		Mir222	Angptl3		Olr434	Anapc10
LOC100271845	S1pr1		Ehf	Ccny					Fat1	Ap4s1		Trh	Prkn		Ly6e	Syt1
RGD1309362	Lmbrd2		Ppfia2	Cdc42bpa					Phtf2	Andpro		Ugt2b1	Acvr1		Abca5	Mir344b-2
Adam26a	Fnbp1		Zic4	Mc2r					Tnc	Clec2d2		Stk32a	Cyp4f5		App	Zranb2
Hif1a	Olr437		Hmcn1	Trim59					Tbx15	LOC691895		Cxcr4	Pirt		Tbx3	Ppfia2
Ctbp2	Gnl3l		Cdh11	Tmem171					Gem	Angptl3		Cldn34d	Smim17		Cdh20	Ap4s1
Runx1t1	Vipr2		Sptlc3	Klf4					Wnt5a	Aff1-as1		Slc30a5	LOC498933		Cckar	Fyttd1
Hook3	Olr1600		Ccdc34	Gpr165					Cyp2c13	Xkr4		Psgb1	Nid2		LOC102547344	Olr1392
Angptl3	Abca15		Slc30a9	Dlg3					Olr1528	Chrdl1		Cxadr	Tll1		Pcdha1	Lamc2
Sh2d4b	Vom2r62		Olr1055	Triml2					Ankrd7	Pitpnb		Gpatch2	Adam5		Trim59	Nufip1
Ube2v2	Slfn2		Rgs17	Cyp4a2					Btg1	Acvr1		Gata6	Alx1		Tbck	Vps37a
Stard3nl	Ascc3		Triml2	Vom2r4					Nr0b1	Vom1r60		Sdr42e1	Stard3nl		Acvr1	Snip1
Gpr149	Ap2a2		Nxt1	Prex2					Ripk1	Steap3		Ptgfr	Mir1298		Klhdc2	Btg3
Mbd2	Olr960		Prl7d1	Actrt2					Esr1	Grin3a		Triqk	Vom2r3		LOC367195	Arhgap24
Tacr3	Kcnh5		Afdn	Lrrc63					Atic	Olr303		Col4a4	Nmnat3		Plscr4	Tll1
Mir146a	P2ry1		Marcksl1	Kazn					Zp3r	LOC680200		Lin7c	Orc5		Myl1	Pcdhb21
Dse	Il6		Gabrb3	Olr788					Vom2r26	Pirt		RGD1564380	Epc2		Cltrn	S100a11
LOC102546391	Opn5		Ar	Trim21					Aspm	Dock9		Celf4	Nlrp4		RGD1565844	Ckap4
Krcc1	Zfand6		Napg	Dcaf12l1					Sox4	Adam5		Gria3	Spred2		Amer1	Cyp3a18
Smad3	Anxa1		Map2k6	LOC303448					Nebl	Hnmt		Vps39	Zranb2		Agtr2	Aqp8
Ctsm	Slit1		Ostf1	Andpro					Adra1b	Adam4		Mreg	Lrrc1		Ripk1	Mir551b
Gsdmc	Vom2r26		Eef2kmt	Lingo2					Prnp	Rpusd4		Sh2d1a	Src		Syndig1	Pde1c
RGD1562638	Eci2		Zfp385d	Mettl15					Slco1a5	Olr327		Kcnj6	Vom1r105		Aldh7a1	RGD1308878
Btnl7	Cftr		Gpr50	Olr387					Arf5	Tph1		Boll	Uqcrc2		Prl5a2	LOC303448
Mcm4	Btg1		Qrfpr	Tbx15					Araf	Olr1641		Chrna7	Rtn4		Nsd1	Olr922
Tmem106b	Tnfrsf19		Arfip1	Fbxo32					Vps41	Mfsd14b		Irx5	Olr1512		Zmynd11	Vom2r67
Gdpd2	Vom2r67		Hsf2	Icos					Thoc2	Nmnat3		Olr17	Slc4a7		Esr1	Crh
Chordc1	Cyp1b1		Zeb2os	Tbl1x					March11	Atp6v1h		Rngtt	LOC500702		Neurod6	Plch1
Htatsf1	Clec2d2		Stk39	Rock1					Swap70	Nlrp4		Casp1	Vom1r39		Usp11	Grin3a
Mir363	Cpa3		Rassf9	Mvb12b					Habp2	Spred2		LOC100362110	Olr178		Tmx1	Vom2r17
tGap1	Cyp4f5		Sox4	Dpys					Ceacam3	Lrrc1		Btaf1	Csn1s1		Plch1	Edem3
Btbd10	Astn2		Rbfox1	Sptlc3					Tmem192	Magebl1		Fgfrl1	Fign		Med30	Cdo1
Gpc5	Scube1		Sh3gl2	Zfp955a					Zkscan3	Vom1r105		Mrps36	Ick		Obp1f	Cntn3
Cerk	Ppargc1a		Kirrel3	Eipr1					Aqp4	Pabpc6		Ascc3	Cage1		Dlg3	Pi15
Olr338	Sec23a		Sertad4	Slc7a11					Olr729	Mt4		Ptp4a1	Fbp2		Npepl1	Nlrc4
Ptf1a	Enpp2		Cdh2	Vom2r22					Ly49i3	Thumpd2		Map2	Mccc1		Vom2r34	Cul3
Lonrf3	Olr1071		Xkr9	Lgalsl					ST7	Reg3g		Ttc30b	Lekr1		Aldoart2	Defb40
Eda	Map7d2		RGD1562485	Cdc7					Olr848	Fign		Mir184	Prkacb		Rnf32	Camk2d
Slc7a3	Tcf3		Mab21l1	Cyss					Rps29	Ick		Mcoln2	Rpl10a		Olr827	Eya2
Stxbp6	Iffo2		Pdk4	Olr411					Col3a1	Plscr2		Brms1l	Wdr78		Slc16a7	Rtn4
Mir3554	Efnb2		Plscr2	Memo1					Hccs	Atp1b1		Fut9	Ppp4r3a		Syt10	LOC102546391
Prkn	Slc26a7		MGC114492	B3gat2					Lhfpl2	Tll1		Olr1739	Olr1166		Mir344b-3	Selenow
Rps15a	Olr1724		Spag6	Dohh					Rnf219	Fbp2		Prb3	Slc9a2		Prss1	Acmsd
Lilrb3b	Frg1		Stau2	Fam199x					Cldn34d	Gtpbp4		Zfp347	Gpr165		Ppp1cb	Magea9
Kcnk13	Spata1		Rab7a	Olr1475					Dtwd2	Mccc1		Irak1bp1	Olr1551		Enpp2	Olr1380
Araf	Gabrb2		Arid3b	Aqr					Mageb4	Lekr1		Mir448	Klra17		Smad3	Fbxl14
Tex47	Fyttd1		Olr1442	Rnf32					Taar8b	Rpl10a		Frmpd4	Stt3b		Fbxl14	MGC94199
Kcnmb2	Pik3r1		Gdf7	Pls3					Tfap2b	Ppp4r3a		Sntb1	Slc28a2		Eif1ax	Map4k3
Mir872	Nr4a3		Selenow	Lin7c					Olr404	C1qtnf7		LOC360933	Arhgap28		Adrb2	Gpr1
Fmo3	Gabbr2		Slc17a6	Nps					Ly49si3	Timm21		Olr557	Rnf115		Ralgapa1	LOC500350
Ripor2	Arl5a		Thoc2	Actr3					Pold3	Arhgap28		Map4k3	Samsn1		Nebl	Exoc3
Olr1249	Olr1555		Cngb3	Abcg3l2					Ddi1	Samsn1		Raph1	Olr1155		Api5	Arl6ip6
Meis2	Sgk1		Aasdhppt	Ilvbl					Ano6	Olr1551		Olr51	Olr1564		Pfkfb1	Herc2
Adamdec1	LOC498933		RGD1565059	Lamc2					Olr1266	Zbtb43		Nampt	Tnfrsf11a		Olr657	Pam
Cabp5	Vrk1		Arl6ip6	Cstf2t					Fbp2	Ceacam11		Ropn1	Atp1b1		Tacr3	Cldn34a
Rtn4	Cyp51		Rn18s	Zfp978					Mrps30	Olr1561		Fat1	Camk4		RGD1308878	Rfx3
Mrpl1	Mir465		Sh2d4b	Edem3					LOC691083	Ugt2b17		Btnl7	RGD1564319		Rgn	LOC102550394
Naglt1	Meis2		Rims2	Rpl36al					Crisp2	Adad1		Popdc3	Olr542		Mycbp2	Xylt2
Arhgap20	Rnf24		Olr1143	Hcn1					P2ry10	Kbtbd8		Vom2r42	Reg3b		Cyp2c13	Rgs18
Rab12	Afdn		Stag3	Alkal1					Il1rap	Rps4y2		Olr796	Rps4y2		Ins1	Rgs3
Nol4	Otub2		Ripor2	Prkacb					Vom2r67	Trim24		Andpro	Prkd1		Eef2kmt	Pgr
Rbfox1	Gstm5		Zfp18	Aqp8					Gpr50	Ppp1cb		Cacna2d1	Clul1		Car2	Vom2r26
Tmed5	Magea4		Pcdha1	Olr1338					Dlg3	Slc25a21		Sema3d	Grpr		Lmcd1	Gmpr
Aasdhppt	Slco1a2		Icos	Cahm					Olr338	Htatsf1		Oxgr1	Obp1f		Psip1	Irf8
Gpatch2	Tmem200c		Sbf2	Ntrk3					Mycbp2	Obp1f		Paqr9	Kcnk9		Pabpc2	Actbl2
Zfp978	Mis18bp1		Pgrmc2	Olr1652					LOC499796	Ctsc		LOC499742	Art2b		Pak1	Grem1
Vom1r105	Ptprr		Mcpt1	Gatm					Aff1-as1	Kcnk9		Npepl1	Adad1		RGD1309362	Edn3
Prl7a3	Fbln5		Slc9a7	Olr141					Tmem68	Papss1		Ccdc81	Thrb		Dnajc5b	Ldhb
Wdpcp	Sult2a1		Igfl3	Pip4p2					Vom2r41	Thrb		Coq7	Mycbp2		Zmat3	Cftr
Dcaf12l1	Tprg1		Sh3kbp1	Cd48					Knop1	Efnb2		Olr303	Marveld3		Ly86	Klhl9
Htr1a	Gabrb1		Irs1	Kcnh5					Nat1	Wdr78		Prdx6	Mcpt8		Larp7	Yy1
Rab11fip2	Mccc1		Map3k4	Ankrd44					Aptx	Adra1d		Mapk4	Lmbrd2		Cyp2c7	Olr1108
Olr1662	Hnmt		Mpp7	Nedd1					Glul	Ca8		Sycp1	Ca8		Olr1512	Hsp90ab1
Camk2d	Wdr78		Fhdc1	F13b					Xylt2	Cdyl		Olr552	Cpa6		Spock3	Ophn1
Marcksl1	Mid1		Ubap2	Xirp2					Bche	Pip4p2		Olr729	Rprm		Ivl	Pof1b
Spz1	Axin2		Dkc1	Crip1					Sycp1	Efhc2		Rb1cc1	Gabrb1		Ckmt2	Tmem38b
Olr1381	Cxcr4		Sv2b	Ednrb					Mmp3	Adcy2		Icos	Prl5a2		Rgs7bp	Acat2
Mir205	Lce1m		Zfp978	Ccnd2					Ostn	Prl5a2		Olr1767	Crygf		Slc25a32	Akt3
Olr1485	Mepe		Prl3d2	Dpy19l1					Rab32	Ss18		Gnl3l	Olr303		Pla2g10	Vom2r10
RGD1307621	Lrrc40		LOC103695172	Fuca2					Picalm	Dpp4		Gabrp	Mir297		Lmod2	Vrk2
Mis18bp1	Plekhb2		Slc21a4	Adam5					Cyp2j10	RGD1562747		Ap2a2	Dad1		Sh2d4b	Lmbrd2
Mrps9	Alx1		Wdr78	Fbxl22					Sp8	Crygf		Lce1m	Pglyrp1		Dcdc5	Ano6
Fras1	Popdc3		Rapgef5	Smptb					Olr349	Cdh20		Slitrk6	Nlrc4		Mest	Fah
Hacd4	Adam28		LOC102550394	Lgi2					Pde12	Exoc4		Tsku	Plpp2		Dpys	Trim24
LOC301165	Fgf14		Ahrr	Cd55					Exoc2	Map4k3		Ccl3	Olr729		Gpr143	Kdm4c
Gramd2b	Olr1679		Fam228a	Olr741					Mrpl1	Brs3		Cyp4v3	Prp15		Tprg1	Nell2
Slc22a25	Olr796		Prl7a3	Zfp37					Tyr	Pkn2		Dhx36	Xiap		Ptbp2	Vkorc1l1
Nat3	Rtn4		Fam174a	Cldn34a					Gpr139	Abcg2		Prokr2	Rtl8a		Htr7	Gin1
March11	Man1a2		Rpl7a	Adad1					Rasl11b	Dock11		Olr1679	Mcoln2		Olr664	Far1
Olr745	Lamc3		Alx1	Setmar					Hook3	Rtl8a		Prl4a1	Adam28		Commd3	Cxcr4
Trem2	Mxi1		Krtap1-5	Folh1					Ftmt	Impg2		Olr747	Map4k3		Art2b	Stx18
Hmx3	Stx18		Meis2	Prnp					Mir30d	Ddr2		Sh3gl2	Atic		Slc35d3	Fzd8
Usp1	Hmx3		Col5a2	Sbf2					Stt3b	Mir3565		Mir3565	Prss23		Mfap4	Ptprt
Cahm	Ropn1		Ms4a2	Mir483					Sh3kbp1	Prl8a9		Mms22l	Olr79		Tmem192	LOC102548847
Gbp4	Mtbp		Spink13	Ophn1					Nsmce3	Olr1658		Cyp51	LOC306079		Aoah	Timm9
RGD1306063	Sri		LOC689840	Eml4					LOC100125384	Rxfp1		Nsun4	Olr1658		Pcdh15	Vom1r13
Asah2	Col11a1		Akirin2	Cd226					Olr1733	Trim44		Cysltr1	Olr636		Nrxn3	Pcm1
Lmo7	S1pr4		Smpx	Magee1					Cxadr	Kcnq5		Mtmr7	Pramef8		Btg1	Tas2r144
Armc1	Aebp2		Gpc5	Fnbp1					Tenm3	Il18r1		Selenbp1	Ptprq		Olr984	Sp8
LOC499843	Actrt2		Ccny	Nsmce3					Sub1	Grpr		Agpat4	Tbl1x		Mettl25	Kcnj6
Rdh14	Tsen15		Prkacb	Hs6st3					Tp53i11	Pgr		Si	Fam181b		Nap1l3	Alkal1
Cyp4f5	Tifa		Olr205	Nr0b1					Fbxo43	Nck2		Sp8	Olr1539		Adgrl4	Oasl
Chchd2	Smad7		Olr434	Atp6v1h					Olr1073	Galnt18		Ostn	Tnfrsf19		Rab11a	Cadm2
Gulp1	Ophn1		Vom2r4	Shh					LOC498836	Mlf1		Pcdh15	Lrriq3		Far1	RGD1566099
Heca	Kcnj6		Folh1	RGD1565844					Agtr1a	Tnfrsf19		Crygn	Twist1		Dpyd	Smr3a
Olr352	Gcnt1		Il1rap	Abca15					Eid2b	Mycbp2		Meis1	Slco1a5		Il31ra	Olr1664
Vom2r4	Cd47		Steap3	Ankra2					Smr3a	Slain2		Slc25a32	Vom2r64		Vom2r63	Lrrc40
Olr1128	Cyp2b12		Pard3b	Olr395					RGD1563302	Robo3		Cyp2b3	Olr577		Kcnmb2	Olr485
Myo5a	Egf		Olr561	Serpinb6b					Mapk4	Vom2r64		Gabpa	Sema3d		Defb50	F8a1
Fgf9	Nrcam		Zfp709l1	Htr1a					Atpsckmt	Olr577		Olr959	Musk		Gsdmc	Cyp2b12
Acss3	LOC688553		Mrgprb13	Olr1767					Nell2	Gcnt1		RGD1565959	Smad3		Tmtc4	Cpa3
Olr1512	Gcc2		Chchd3	Olr697					RGD1565844	Musk		G2e3	Lgsn		Skap1	Trim59
Slc25a2	Sgcg		Rars	RGD1309291					Spink6	Akt3		Ccdc34	Pfkfb1		LOC499541	Acnat2
LOC100363193	Gtdc1		Tacr3	Arf4					Olr208	Manf		Zfp978	Eda		B3gat1	Scg2
Ahrr	Foxg1		Lrp2bp	Pou3f2					Slco1a6	Smad3		Ceacam11	Dusp1		Il9r	Vom2r40
Pax8	Ptprq		Adgrl4	Mapk4					Alg10	Lgsn		Olr1365	Olr1286		Fhdc1	Olr1538
Hmgb4	Fam181b		Rn28s	Sspn					Ntan1	Pfkfb1		Polr1e	Cnga2		Scp2	Chd2
Coq7	Map3k4		Rnf32	RGD1308878					Olr1460	Eda		Mir652	Cdyl		Dpp4	Krtap16-5
Mmp16	LOC102548847		Kcnip2	Mir137					Trh	Olr1565		Sult2a1	Optn		Kcnip2	Wdr37
Vkorc1l1	Tlr2		Foxb1	Klrd1					Fbxo32	Dusp1		Tas2r144	Pabpc2		Sp8	Zfp608
Disp1	LOC498971		Gpr31	Pnoc					Hsfy2	Sfrp2		Araf	Mtmr11		Nampt	Irx5
Clec4a2	Gdf6		Olr1460	Xiap					Kcnj11	Cnga2		Hnf4g	Dok4		Olr206	Negr1
Nuf2	Akap6		Grxcr1	Ccdc175					Samd3	Optn		Dtx4	Pus3		Tnfrsf19	Mfng
Slc1a3	Stk26		Mlf1	Cldn3					Myl1	Lrrc40		Rbm11	Gfm1		Mir759	Fancb
Dpp10	Olr1662		Rxfp1	Wdpcp					Uqcrc2	Mir483		Mir383	Muc15		Fat1	Ascc3
Erbb4	Gjb5		Olr816	Cdyl					Hif1a	Cd96		Gata3	Cd96		Vom2r18	Zfp37
RGD1564865	Olr1096		Pramef8	Cmc1					Robo3	Mab21l1		Lyst	Stxbp6		Col3a1	Phex
Ar	Ddx18		Vom1r39	Tcf3					Tpbg	Gfm1		Mir30d	LOC688765		RGD1307621	Reg1a
St8sia4	Ptger4		Kif5c	Il36a					Gja6	Zranb2		RGD1565844	Ncoa1		Hao1	Olr1376
Arhgap12	Sult1e1		Dse	Lgsn					Spef2	Meis2		Hjv	Oxr1		Grem2	Angpt2
Col11a1	Chd5		Rspo3	Clec2d2					Tigd2	Tmx4		Mir297	Dip2c		Nedd4	Lrif1
Plcz1	Etfb		Rwdd1	Gcnt1					Kazn	Casp2		Magea4	Trim42		Slc25a2	Sdhaf3
Hs6st1	Rassf9		Krtap7-1	RGD1306441					Ostf1	Abcc2		Ctsm	Col5a2		Olr1442	Mvb12b
Magea9	Trappc2b		Gbe1	Olr304					Casp2	LOC688765		Rpl10a	Stxbp4		Prl8a4	Cyp7b1
Ankra2	Ptgfr		Fam91a1	RGD1307621					St6gal2	Gsta6		Vom2r65	Atp6v1h		Rab12	Prdm1
Mdh1b	Crem		Asip	Mmp3					Trex2	Col5a2		Map2k6	Nkapl		Nr0b1	Skap1
Lin7c	Klf5		Epb41l4a	Dr1					Plaat1	Clhc1		Bmt2	Mir383		Gabra1	Olr1394
Stk32b	Fbxo22		Stc1	Ihh					Cdh2	Mir448		Myo5a	Hhip		Tshr	Fgf14
Spata1	Cd48		Zic3	Ccl3					Mfap4	Isoc1		Clul1	Edn3		Gria3	Olr139
Tmem135	Gsdmc		Apc	Slc25a32					Rdh14	Rbm20		Parn	Polr3k		Olr1266	Mdfic
Rnf146	Vom2r63		Ccdc196	LOC689713					Olr1765	MGC105567		Cdk19	Ttc30b		Vwa3a	Olr120
Fgf20	Tph1		Olr1332	Olr1096					Dynlt3	Mir124-2		Rgs3	Cttnbp2		Aspm	Gabra6
Stxbp5	Gramd2b		Pde3b	RGD1565959					Nkapl	Gpr88		Map6d1	Slc26a7		Sox4	Top2b
Kcnj11	Clec2d		Dr1	Pou2af1					Ctsc	Olr205		Mir17	Acnat2		Qrfpr	Snx2
Sh3kbp1	Rnf165		RGD1565725	Olr557					Mms22l	Rasgrp1		Pkia	Mdh1b		Prnp	S100vp
Prim2	Pcm1		Mycbp2	Slc30a9					Cox6c	Ttc30b		Lrrtm3	Phka1		Olr729	Ndufaf4
P2ry1	Olr1652		Rock1	Pi15					Nxt1	Cttnbp2		Atoh1	Tyr		Slco1a5	Bin2a
Lnpep	Ahrr		Slco1a6	Ncoa1					Asah2	Tigd2		Olr1339	Vom1r16		Tex47	Tsr2
Fam199x	Vom2r65		Dsg3	Manf					Naalad2	Slc26a7		Cdon	Reg3g		Cryz	Fmo3
Mir193b	Rad23b		St18	Prcp					Gns	Slc7a13		Prxl2a	Zfat		Btbd9	Thoc1
Olr823	Sult1c2a		Andpro	Olr1297					RT1-CE11	Acnat2		Man1a2	Olr1394		Kirrel3	Camk4
Ascc3	LOC100911367		Mir653	LOC100910304					Dcdc2c	Lrrc49		Htatsf1	Nox3		Dhodh	Nrp1
Spetex-2C	Eya2		LOC688335	Snx6					LOC498368	Mdh1b		Gabra1	Krtap1-5		Pgm2	Man1a2
Cyp2b12	Nalcn		Stk32a	Rcbtb1					Olr1155	Tbl1x		Thumpd2	Mir9-2		Fndc1	Olr636
Olr1250	Rnf152		Mfng	Tifa					Lmo1	Kcnh7		Picalm	LOC691083		Rnf219	Dyrk2
Gk	Smad3		Adra1a	Olr365					Zfp511	Mir297		Cts7	Mapkapk3		Hif1a	RGD1564599
Oxr1	Mir3565		Efnb2	Cabp5					Spink5	Mir3588		Zmpste24	Icos		Mtmr7	Olr141
Rbmx2	Slc17a5		Lamtor4	Ebf1					Ropn1	Myom2		Olr1162	Pgr15l		Habp2	LOC100911367
Mtmr1	Xylt2		Epha3	Pglyrp1					Meis1	Olr1423		Olr1475	Trpm4		Rspo3	Coq7
Gcc2	Timm9		Spz1	Olr816					Adarb2	Src		Mab21l1	Tcerg1l		Mepe	Smim17
Ccdc89	Crygf		Gns	Nlrp4					Vcan	Nox3		Msl3l2	Lilrb3a		Zkscan3	Tsen15
B3galt2	Lao1		Swap70	Epc2					Jph1	Krtap1-5		Gpr31	Tanc2		Malrd1	Atp1b1
Mex3b	Kank1		Ptprr	Pfkfb1					Rngtt	Olr753		Uri1	Map3k1		Rb1cc1	Efemp1
Eif3el1	LOC500350		Tbpl2	Cabcoco1					Brinp1	Dmrta2		Bbx	LOC100363289		Jrkl	Mir124-2
G2e3	Rpl38		Gpatch2	Kif2a					Olr1124	Epha5		Tprg1	Gpr12		RGD1562747	Zp3r
Stx18	Mad2l1		Lipi	Serpinf1					Mospd2	Phtf2		Il10	Tifa		Hccs	RGD1563302
Zfp18	Olr1551		Csnk1g3	Olr16					B3gat1	Trpm4		RGD1562515	Smarcad1		Tmem114	Olr434
Ptp4a1	Scg2		Dcaf12l1	Ppp4r2					Slc27a6	Crh		Mitf	Pou2af1		Cldn34d	Shh
Mark1	Rars		Smr3a	Pramef8					Doxl1	Mir9-2		Acot9	Syk		Mir2985	Tpd52l1
Sptssa	Mei1		Hcn1	Trappc2b					Gria4	Aadac		Olr1442	Mir124-2		Olr1092	Spink5
Fam205c	Clul1		Olr448	ST7					Wnt5b	Gcc2		Agtr1a	Klhl6		Actg1	Cahm
Smurf1	Cenpj		Tnfsf11	Olr1739					Apol3	Mapkapk3		Tfap2b	Slit2		Crisp2	Sbk1
Olr217	Prr16		Rtn4	Ap3b1					Tmem45al	Icos		Tma16	Pdzrn3		Ptgfr	Efcab1
Snx29	Pamr1		Mir3565	LOC301165					Prss23	Hao1		Olr1645	Cntn3		Gdap1	Irs2
Vom2r64	Fam122b		Bfsp1	Utp23					Olr1475	Lrrc66		RGD1359108	Scgb1d4		Socs6	Gimd1
Nt5c3a	Utrn		Selenok-ps2	Fam122b					Olr747	LOC100363289		Esr1	Ms4a2		LOC691083	Spef2
Twistnb	LOC498084		Prss3	Rbm26					Txn1	LOC102548847		Grik1	Papss1		Olr1301	Ankh
Tgfbr2	Ap3b1		Hsfy2	Rraga					Fshr	Habp2		Naa30	Wdr44		Prl8a9	Arl5a
Cldn3	Hs3st5		H2afb3	LOC498933					Pigk	Defa9		LOC306079	LOC102550394		Olr823	Doxl1
Jrkl	Olr823		Zfp330	Spata4					Gdap1	Smarcad1		Serpinb6b	Vom2r63		Plpp2	Nrxn3
Phkb	Serpinb11		Olr796	Stxbp4					Prcp	Trim42		Lrrc7	Commd8		Phkb	LOC100911068
Gpr31	Stambp		Psgb1	Ly49i3					Nlrp6	Akr1d1		Ctnnd2	Clhc1		Uri1	Robo3
Hcn1	Cttnbp2		Mir350	Nphp4					Mir350	Mageb18		Rwdd1	Etfb		Chrdl1	Triml2
Rcor2	Idi2		Kcns3	Zfp467					Mageb7	Pdzrn3		RT1-CE1	Oas1i		Mctp2	Gp2
Olr384	Nat8		Mir363	Slco1a2					Angptl1	Dppa3		Olr772	Grxcr1		Vom2r2	Klhl6
Fam71e2	Caap1		Ddit4l2	Herc2					Slc4a1ap	LOC102546391		Olr657	Olr1075		Rbm11	RT1-A2
Pramef8	Spef2		Dhx36	Ppic					Chordc1	Wdr44		Nt5c3a	RT1-CE4		Fars2	Ahr
Orc5	Olr1128		Ivl	Lamc3					Olr558	Bcat1		Cdk5rap2	RT1-A2		Clec2d2	Smptb
Pcdhb8	St8sia3		Tmem154	Senp18					Rapgef2	Utp23		Atp2b1	Meis2		Cdk14	Isl1
Brinp1	Arf4		Orc5	Ankrd42					Hs3st5	Commd8		Ptprq	Ly49i3		Pramef8	Olr8
Olr1424	Fam122a		Zwint	Ss18					Rergl	Atic		Atp23	Slc5a7		Agtr1a	LOC498084
Klrd1	Arg1		Prps1l1	Thsd7a					Olr126	Oas1i		Fmr1	Ccdc150		Cpq	App
Spef2	Zfat		Bcl2a1	Efnb2					Cenpj	Fgf14		Naalad2	Vrk2		Gnl3l	Stfa2l1
B3gat2	Cdk14		Fmr1	Slc5a7					Pcdh17	Spz1		Vopp1	Pou6f2		Kctd8	Sntn
Glul	Rapgef5		Rnf146	Raph1					Pfkfb1	RT1-CE1		Marcksl1	Marcks		Isoc1	Rcor2
Nalcn	Kcnk13		Pitx2	Gjb5					Zc3h12a	Vom2r18		Mageb18	Rnf165		Gja1	Atg14
Olr1528	Fbxo32		Olr132	Prkcd					Defb2	Lrriq3		Klf12	Fzd8		Ano6	Wdr4
March8	Gpr12		Olr141	Adarb2					Edn3	Oasl		Rbfox1	Arl5b		Slitrk4	LOC100910304
Pdx1	Sgsm1		Larp7	Glra1					Slc16a7	Pla2g16		Clec4a2	Thumpd2		Olr352	Dynlt3
Ces1d	Edem1		Abca15	Map7d2					Sult1c2a	RT1-CE4		Cyp2r1	Mrps36		Klf12	Mat2b
Golt1b	Krtap16-5		Erbb4	Slc38a5					Bcat1	RT1-A2		Chst9	Large1		Arhgap10	Adgrg7
Birc2	Mms22l		Olr1475	Rpl38					Zfand6	RT1-CE6		Zfp955a	Selenbp1		LOC103695172	Ednrb
Rnf217	Nifk		Ext1	Brs3					Mcpt8	Ccdc150		Kcnt2	Msh3		Hacd4	Pik3r1
Prokr2	Prl7a3		Slc25a2	Defb50					Stk32a	Tmsb4x		Arhgap26	Scg2		Olr403	Cyp4a2
Osr2	Ano6		Hiatl3	LOC691083					Zmpste24	Olr1365		Strada	Nsrp1		Smim17	Gabrd
Gabra1	Col5a2		Paxip1	Olr1392					Sh3gl2	Slc26a5		Olr905	Skap1		Pik3c2g	Vom2r5
Slc22a2	Ppm1k		Tnfrsf19	Wdr37					Cpq	Vrk2		Niban1	Cyp3a23/3a1		Vom2r67	Mir9-2
Cpa3	Kcnb2		Vegfc	Olr392					Maged1	Marcks		Zfp330	Zfp637		Stmn4	Atg4c
Slc38a5	Acadl		Mir137	Cox6c					Rpl13	Olr141		Msh3	Casp2		RGD1306441	Abca13
Slc30a5	Ssr1		Nnt	Rgs21					Myom2	Egf		Vom1r105	Lamtor4		Olr796	Vps41
Prl5a2	Lyst		Jun	Scg2					Olr1442	Krtap7-1		LOC498368	Vom2r68		Ryr2	Wdr72
Nxt1	Fam115e		Oxr1	Olr1710					Stxbp4	Zkscan3		Frk	Gabpa		Mdh1b	Zfyve26
Hmgn3	Mir551b		Vldlr	Umps					Oxgr1	Large1		Chia	Sntb1		Nmnat3	Mir184
Olr1765	Foxp1		Olr1512	LOC360933					Ednrb	Ccnc		Vkorc1l1	Smcp		Smc1a	Slc38a4
Car2	Zfp608		Cstf2t	Id3					Mettl15	Pard3b		Cd96	Plcxd3		Vom2r41	Msl3l2
St6galnac3	Rhox5		Mfap4	Sgsm1					Lmcd1	Mir505		Galc	Olr675		Snx29	Stk39
Tmtc4	Stbd1		Frg1	Olr1250					Lao1	Itm2a		Olr1424	Olr1365		Fibin	LOC691083
Inhba	Cyp4f17		Ugt8	Gpr50					Zfp37	Cyp3a23/3a1		Slitrk4	Olr361		Aptx	Cpamd8
Mpp7	Gulp1		LOC691083	Nt5dc1					Memo1	Zfp637		Ikzf1	Cemip2		Eml5	ST7
Cps1	Serpinf1		Spock3	Foxb1					Tgfbr2	Mfng		Spink6	Niban1		Mmp3	Mir325
Fam3c	Senp18		Fam199x	Cdk14					LOC500948	Zfp511		LOC298111	Slc30a9		Tead1	Adamtsl3
Dram1	Pdcd5		Il36a	Nxph1					Olr1380	Nsmce3		Phex	Crtc1		Cfap97	Btbd3
Vom2r43	Sptssb		Rprm	Pabpc6					Dram1	Prkacb		Mrps30	Ugt8		Prkcq	Lin7a
Sgk1	RGD1305807		Ankrd44	RGD1305807					Mat2b	Vom2r11		RGD1561226	Dph6		Mir466d	Fzd4
Mtdh	Mmp16		Map2	Ms4a2					Bcl2a1	Csn1s1		Aasdhppt	Alkal1		Andpro	Vom2r34
LOC682870	Mfap4		Olr1551	Bdkrb2					Pcdha1	Fbxo43		Vegfc	Srgap1		Arx	Tmem220
Fign	Prex2		Tctex1d1	Rab14					Slc26a5	Tbck		Btbd3	Arhgef9		Ccng2	Cd55
Rbm20	Glrx3		St3gal5	Mir551b					Il1f10	Vwa3a		Gas8	Zpbp		Cyp2j10	LOC688553
Tlr4	Htr5a		Olr1145	Samd7					Rab14	Herc2		LOC691083	Zfp37		Olr1424	LOC499541
Olr485	Id3		Vom2r3	Rnf165					Tbpl2	Nefl		Cpamd8	Ppp1cb		Pde12	Kbtbd8
Glra4	Dmrta1		Maged2	Trak1					Dpp4	Crtc1		Fosl2	Atp6ap1l		Fbp2	Hccs
Nox4	St3gal4		Gpr173	Smarcad1					Mir873	Ift80		Dynlt3	Olr959		Olr750	Maged1
Gpr22	Klra17		LOC100363193	Crh					Akt3	Ugt8		Vps37a	Ift57		Sult2a6	Cd96
Adarb2	Pls3		Neil3	Chd5					Heca	Ndufs6		Mettl15	Kif2a		Mir205	Olr1424
Gabrg1	Ppic		Olr1570	Olr1124					Jade3	Car2		Agtr2	Cpa3		Pid1	Mir3565
Rapgef5	Sbk1		Poteg	Ficd					Dcaf12l1	Rdh14		Cdyl	Herc2		LOC102548478	Defa9
Olr404	Zmat3		F13b	Zkscan8					Xiap	Oxr1		Rnf115	Brinp1		Olr208	Acvr2a
Xkr4	Nfasc		Cntn4	RGD1560146					Hmcn1	Olr1068		B3gnt6	Chek2		Gpr139	Olr1766
Dnajc21	Zfp709l1		Trhde	Gnao1					Gramd2b	Arhgef9		Adgrg7	Mrgprb5		Vom2r65	Mapk4
Tbc1d2b	Slc5a7		Heca	Lhfpl2					Gdap2	RGD1307621		Ednrb	Vom2r16		Cyb561	Olr684
F9	Zfp641		Sntn	Kank1					Ubxn2a	Msl3l2		Zfr	Tent2		Tmprss2	LOC100362690
Vldlr	Sptlc3		Chst9	Olr675					Fbxl22	Vrk1		Napg	LOC259245		Efemp1	Slc22a25
Astn2	Zfp799		Eda	Ppm1k					Tfb1m	Rdh13		LOC100125384	Smptb		Hook3	Myof
Heph	Atp1b1		Htatsf1	Nnt					Nlrp4a	Chia		Sntn	LOC685157		LOC689316	Gpr139
Dbf4	Irf8		Rnf217	Cblif					Rars	Ift57		Rrn3	Spata5		Mfsd1	Mapkbp1
Olr561	Cd55		Mdfic	S100vp					Boll	Olr959		Olr1551	Rbm46		Ptprt	Olr352
St3gal5	Vom2r25		Slc7a3	LOC500350					LOC306079	Cpa3		Dmap1	Thsd7a		Klhl9	Art2b
Spag6	Syt13		Olr16	Hccs					Mir3588	Elovl6		Dse	Virma		Zfpm2	Vom1r105
Kcns3	Oxr1		Mir483	Mbp					Gpr149	Zfp709l1		Ica1l	Olr217		Stt3b	LOC680200
Cyp2c6v1	Cabp5		Itgb1	Ntan1					Depdc1b	Slit2		Epha7	Afdn		Slc9a2	Olr1505
Gdap2	Tshb		Aadat	Gabrd					Grik2	Sult1e1		Mir146a	Olr922		Prps1l1	Zfp330
Cdh20	Rock1		Gimd1	Fbxo22					Cyss	Olr1657		Gp2	Zfp955a		RGD1561958	Il21
Actr3	Flrt3		Pdha2	Olr203					Virma	Dsc3		Olr206	Mapk4		Adamts9	Impg1
Noct	Cyp2b15		Cyp51	Kcnab1					Hmgb1	Calcr		Slc25a26	Pcm1		Peg12	Mc2r
Prex2	Vta1		Ndufa10l1	Kcnk9					Sgce	Nuak1		Rab11a	Olr1657		Nr4a3	Cyp2b3
Akt3	Sgce		Olr1164	Gabbr2					Sv2b	Abcb7		Lamtor4	Dppa3		Sult2a1	Olr1600
Xkr9	Vom2r4		LOC500028	Olr821					Ppp2r2b	Htr1f		Tm4sf4	Mtbp		Prxl2a	Pkn2
Cnga2	Dlgap2		Pcdhb21	Fam122a					Olr563	Amer1		Olr1271	Abcg2		Tenm3	Klhl29
LOC103689947	Pnoc		Zbtb10	Plekhd1					Cyp51	Thsd7a		Tnfrsf8	Zfp362		Olr1332	Rdh14
Tnfrsf11a	MGC105567		Polr3k	Vrk1					Tfec	Olr217		Nrxn3	RGD1564380		Crygn	Fbxl17
Ugt8			Tbl1x	Wdr60					Zdhhc25	Smoc2		Mfsd12	Lao1		Fxn	Olr167
Fermt1			Cysltr1	Olr1128					Olr1071	Sult1c2a		Afdn	Meox2		Smox	Olr1391
Utp20			Tprg1	Dmrta1					Col8a1	Acat2		Slc25a2	Apba2		Src	Adarb2
Hccs			Ptges3l1	Magea9					Slain2	Afdn		Glrx	Olr1507		Fbxo43	Hs3st5
Olr11			Tmem106b	Zmpste24					Tsku	Olr922		Olr434	Mark1		Hmgcr	Il36a
Abca15			Bcas1	RGD1565059					Prdx6	Fam170a		UST4r	Ccnl1		Olr1507	Sspn
Vom2r3			Rgma	Galnt17					Ccl3	Nnt		Slco1a2	Psmd14		LOC498836	Rraga
Olr1126			Rhox7	Ctnnbl1					Utp23	Opn5		Dpyd	Ubxn2a		Il1f10	Thsd7a
Elmo1			Herc2	Poteg					Il1rl2	Efhb		Cth	RGD1307621		Gabrb3	Rnf128
Kbtbd8			Tle4	Olr1505					Map3k4	Pcm1		Met	Olr1073		Vom2r35	CB741658
Cd48			Tmtc4	Tsen15					Chmp3	Prr15		Tlr4	Pls3		Smr3a	Ppcdc
Olr233			Zkscan3	Cadm2					Crtc1	Slc5a7		Dkc1	Mbnl3		Gabrg1	Mrgprb5
Olr178			Mir872	Fam13a					Dear	Pou3f2		Dmac1	Andpro		RGD1563302	Adra1b
Rpl7a			Gja6	Olr1570					S100vp	Zfp362		Eef2kmt	Il1f10		Efnb2	Grik1
Adamts5			Niban1	Cyp4f17					Hacd4	LOC689713		Crp	Cox6c		Stk32a	Efnb2
Plekhb2			Olr208	Fam115e					Tnfaip2	Rnls		Wdpcp	Steap1		RGD1309291	Serpinb6b
Sec16b			Anks1b	Kcnb2					Olr1332	Mark1		Tfap2a	Gjb5		Galc	MGC105567
Mitf			Olr1297	Dlgap2					Olr79	Mir350-2		Mpped2	Trim44		Rxylt1	Nlgn1
Cdk14			Lgsn	Cd47					Ly86	Ccnl1		Mir363	Lmcd1		Tpbg	Lrrc7
Otub2			Slitrk3	Galnt1					Rab7a	RGD1308878		Cyp2c24	Mmp10		Olr1538	Nr4a2
Chmp3			Optn	Csn1s1					Thbs2	Ubxn2a		Anapc10	Opn5		Tmem68	RGD1564319
Mat2b			Dcdc5	LOC688765					Serpinb10	Mir363		Cyp4a3	Epha5		Fmr1	Olr517
Vegfc			Cd48	Dsg3					Rb1cc1	Il1f10		Skap1	Nrp1		Zfp637	Agbl4
Ly49i7			Thsd7a	Mn1					Cdyl	Atp6v0d2		Sh3kbp1	Vom2r25		Fbxo32	Osr1
Ica1l			Hs6st1	Pbk					Crygf	Ms4a2		Wnt5b	Olr1338		Kcnj11	Ptprq
Olr387			Spink6	Olr839					Olr179	Olr1600		Car2	Ebf1		Abcc2	Vom2r25
Fbxo30			Rnf115	Ppp4r3a					Arl4a	Prnp		Fbxo11	Vom2r2		Hs6st3	Ick
Myl1			Ebag9	Flrt3					Cwf19l2	Olr816		Frem2	Col1a2		Mir137	S100g
Doxl1			Trim42	Fam71d					Rgs1	Mmp10		Lrif1	Tm2d1		Olr1338	Dgkb
Mepe			Unc5cl	St3gal4					Mtdh	Ppp3r1		Eml5	LOC100910304		Olr1537	Larp7
Olr479			Htr2c	Vipr2					Btbd3	Mir205		Dlg3	Lpin1		Aqp4	Olr349
Lepr			Hjv	Irf8					P2ry1	Ebf1		Zfp37	Fez2		Robo3	Pkia
Atp6v1h			Naalad2	Gpr12					Cpne8	Rtn4		Rbmx2	Irx5		RGD1561226	Il10
Nebl			Olr203	S1pr4					Slc4a7	Nrp1		Ppp3r1	Olr1600		Btaf1	Slit2
Olr845			Rcbtb1	Vta1					Cldn3	Muc15		Tctex1d1	Zfp641		Tmem220	Acot9
Tarsl2			Rngtt	Gpc5					Mup5	Lpin1		Prps1l1	Olr1292		Spef2	Osbp
Slc25a26			Cand1	Smad7					Olr959	Adpgk		Nr1d2	Zfp846		Piwil4	Mir181a-1
Gsta1			Rgn	Olr1164					Pgr15l	Olr179		Olr1652	Gabra6		Ostf1	Rasal2
Akirin2			Ctsc	St8sia3					Mid1	Zp3r		Ly49si3	Cps1		Mblac1	Pum1
Mllt10			Olr338	Ssr1					Cpb1	Vom2r2		Zcchc7	F13b		Stc1	Efr3a
Lce1m			Cacul1	Htr5a					Slc7a13	Efcab1		Acnat2	Mn1		Megf9	Vom2r3
Rapgef2			Olr741	Gpr173					Zp4	Trak1		Astn2	Sfi1		Olr1093	Kif2b
Cdk5rap2			RGD1563104	Dppa1					Sema3d	Zfp518a		Dcaf12l1	Abt1		Zic3	Vom2r58
Fam76b			Aebp2	Arg1					Il9r	Trmt9b		LOC102548478	Aqr		Eda	LOC100911576
Zc3h12a			Mettl15	Arrdc4					Tmem38b	Vom2r5		Adam26a	Prb3		Krt16	Acod1
Abcb7			Zmpste24	Steap3					Vom2r53	Doxl1		Olr582	Vkorc1l1		Rn45s	Armc1
Cp			Sec16b	Marveld3					Rgs17	Axin2		Acaa2	RGD1564599		Olr1620	B3galnt1
Bnip1			March8	Acsl5					Atp6ap1l	Zfp641		Musk	Mageh1		Krtap16-5	Sstr1
Pde12			Shroom4	Fgd4					Olr233	Camk2d		Ly6i	Mex3b		Olr1600	Pate4
Kcnn2			Cyp4a8	Lrif1					Tbx3	Sulf1		Mageb5	Olr260		Pcdh17	Plscr5
Gns			Zfand6	Rdh14					Kcna4	Mir875		Olr11	Mir483		Slc4a1ap	Bcor
Dcn			Mepe	Sptssb					Nt5c3a	Zfp846		MGC95208	Hcrtr2		LOC100359968	St3gal4
Pitx2			Ihh	Thada					Slitrk5	Hsp90ab1		Sv2b	Elmo1		Tbx18	Wdpcp
Zadh2			Angptl1	Iffo2					Olr354	Psip1		Mir708	Grem1		Tmed5	Ceacam11
Cenpj			Dusp6						Lnpep	Armc1		Akr1d1	Cyp4a3		Mospd1	Cnga2
Ppp4r2			Rasl11b						Mbd2	Slc4a10		Pi15	Prkcd		LOC102550394	Snca
Cib2			Mtdh						Pcsk2	Cps1		Olr1073	Hsp90ab1		Rps4y2	Vom1r103
Cadm2			Sstr1						Ccdc150	Olr1164		Msantd4	LOC500350		Dad1	Fank1
Vps39			Dbf4						Dis3l2	Igtp		Bend5	Lrba		LOC498368	RT1-A1
Tesk1			Crisp2						LOC100271845	Vta1		Acat2	Yipf7		Mir17	Exoc4
Tlr8			Nlrp4a						Nrsn1	Vps41		Olr404	Olr1710		Olr16	Atoh1
Maged1			Rab12						Fbxo30	Dtx4		Cnksr2	Clec2d2		Prkn	Chchd2
LOC100360106			Vom2r63						Krtap16-5	Olr1472		St8sia2	Calb1		Rtn4	Olr1561
Kbtbd3			Phf8						Zfp347	LOC498084		Olr217	Rhox5		Gabrb1	Fam110b
Mir124-2			Usp11						Stambp	Taf1a		Slc4a7	Prxl2a		LOC360933	Cradd
Cyp3a18			Myo9a						Cyp26b1	Lmo7		Gpr149	Nadk2		Gpc5	Laptm4b
Clec2d2			Olr178						Tug1	Abt1		Vom1r90	Btnl7		Adarb2	Armcx1
Ankrd7			RGD1564599						RGD1561226	Pcdhb21		March8	Fgf23		Ccnl1	Rpl10a
Scp2d1			Myom2						Cdk19	Cdo1		Ceacam3	Etnk1		Zc3h8	Ca8
Scfd1			Mir708						Lce1m	Kcnab1		Ces1d	LOC498084		Olr398	Tshr
Tsen15			Wdpcp						Mbl2	Plcxd3		Alx1	Crem		RGD1564319	Utp18
Gdf7			Olr1126						Gabrg1	Olr664		Mc4r	Osbp		Nt5c3a	Slitrk6
Pde1a			Efemp1						Inhba	Prb3		Thoc2	Kif2b		Atp6v1h	Arhgap12
Olr132			Olr1249						Nxph1	Dgki		Tsr2	Efhc2		Rngtt	Slc7a11
Hey2			Tarsl2						Fancc	Runx1t1		Pgr15l	Tsen15		Brinp1	RGD1560324
Tas2r144			Cd96						March8	Zfp799		Olr1286	Rgn		LOC689840	Adcy8
Marcks			Tdrd3						Vom2r56	Lrrc63		Oas1i	Emp1		Ppcdc	Trpc6
Sdr42e1			Olr558						Rab38	Nkapl		LOC103695172	Memo1		LOC100363289	Lca5
Lmbrd2			RGD1566099						Pp2d1	Ccl3		LOC500877	Rasal2		Bcl2a1	Clhc1
Ptprr			Fbxl22						Man1a2	Lilrb3a		Heph	Gtdc1		Dynlt3	Isoc1
Iqsec2			Sts						Birc2	Sema3d		Shroom4	Olr1428		Jade3	Olr1365
Myo9a			Bnip1						Wdr54	Defb2		Plaat1	Ssr1		Arhgef9	Rapgef2
Olr1073			Olr1075						Pde3b	Eml4		Maea	Xpnpep1		Tex13c	Mir652
Ehhadh			Twist1						Rpl7a	Olr1710		Stc1	Spink13		Cand1	Olr672
Slc34a2			Armc1						March3	Lrba		Tlx2	Uxt		Nsmce3	Casp2
Naa30			Zmat3						Zfr	Prxl2a		Khdrbs3	Sult1e1		Tcerg1l	LOC367195
Selenop			Vom2r72						Angpt1	Vcan		Pou2af1	Nup155		Vps13a	Cd40lg
Zp4			Vom2r2						Slc7a3	Btnl7		Mir1298	Gabbr2		Mir509	Olr1301
Pik3c2g			Gba3						Csnk1g3	Mmp3		MGC114492	Zwint		Olr349	Atp1b4
Acvr2a			Gdpd2						Oit3	Crem		Ubap2	Chst9		Fam172a	Tex47
Epb41l4a			Mid1						Manf	Osbp		Pigm	Tlr2		Ubap2	Olr361
Slc35f1			Tfb1m						Btaf1	Malrd1		Ints12	Rxylt1		Panx1	Meis1
Cacna2d1			Fndc1						Zeb1	Aptx		Hcn1	Sbf2		Tmem45al	Npepo
Fam228a			Syt10						Htatsf1	Olr365		Sumf1	Vps41		Rcbtb1	Nxph1
Uri1			Chrdl1						Bmper	Pigk		RGD1560028	Gja1		Olr1084	Lrrc19
Papss1			Scp2d1						Dupd1	Emp1		Fcgr2a	Suclg2		Pla2g16	Ppp4r3a
Hsfy2			Fank1						Mrgprx2l	Adgrf5		Slco1a6	Nectin3		Slco1a6	Lgsn
Sec23a			Gtpbp4						Foxd1	Gtdc1		LOC317456	Klf5		Psma1	Slc17a5
Fam172a			Gabra2						Olr17	Birc2		Sertad4	Fam170a		Chodl	Olr1500
Il10			B3gat1						Dock11	Testin		Sptlc3	Zmpste24		Olr655	Ppp2r2b
Cdk19			Birc2						Adgrl2	Sox5		Csnk1g3	Pcdh17		LOC100125384	Aadacl2
Ppp2r1a			Rrlt						Morc1	B3gat1		Mllt10	Mon1b		Ceacam3	Tcerg1l
Olr392			Olr1645						Rarb	Bex1		Fhdc1	Npbwr1		Olr1657	Sec16b
Tyr			Dram1						Ndufs6	Olr361		Akr1e2	Tpd52l1		Siglec5	Nsun4
Otor			Vom2r53						Hao1	Tsc22d2		Ptger4	Btg3		Olr558	Eml5
Moxd2			LOC499796						Polr3k	Col11a1		Xkr9	Dab2		Clcn4	Hspa1b
Cntnap4			F13a1						Gpatch2	LOC100910304		Rgs17	Adamtsl3		Olr624	Gns
Map2k4			Stambp						Lrrc40	Zwint		Col8a1	RGD1566099		Rergl	Tent5a
			Pgm2						Kctd8	Lamc3		Pgrmc2	Aldoart2		Olr126	Actr3
			F9						Rit2	Tlr2		Olr518	Robo3		Cenpj	Ptgdr
			Il10						Rfx3	Brinp1		Prl5a2	St3gal4		Fgf9	Olr664
			Atp6v1h						Pitrm1	Elmod1		Large1	Foxg1		Rwdd1	RT1-CE4
									Gabrb1	Ivl		Tnfsf10	Irs2		Olr828	Fam13a
									Olr1145	Postn		Qrfpr	Eid2b		Scn10a	Sntb1
									Atp13a5	LOC500948		Nt5dc1	Olr1376		Zbtb41	Olr586
									Pomgnt2	Gja1		Magi1	Osr2		Nrsn1	Arrdc4
									Olr1505	Bcl2l11		Lrrc19	Il36a		Pi15	Fras1
									Mcm4	Nectin3		Dnajc6	Gria4		Aff1-as1	Sgcg
									Olr1600	Otx1		Olr115	Lrif1		Chrna7	Pcdh17
									Fmr1	Tifa		Tfb1m	Npsr1		Exoc3	Tlr2
									Xirp2	Tpd52l1		Sbk1	Col3a1		Olr1658	Zbtb10
									Foxe3	Olr1391		Ebag9	Ptges3l1		LOC100360846	Cst7
									Scfd1	Olr1286		Olr1055	Mepe		Cav2	Acvr1
									Pik3c2g	Arsk		Lmod2	Prp2		Tox	Lrrn1
									Cysltr2	Slco1a5		Fpr1	Timm21		Zpbp	Ly49i7
									Kcnmb2	Npbwr1		Lipi	Ifna4		Vom1r13	Mir26a
									Cpped1	Vkorc1l1		Kirrel3	Aff1-as1		Zfand6	Icos
									Slc17a2	Dab2		Sbf2	Snca		Sgcg	Fn1
									Adcy8	Adamtsl3		Pitx2	Pclaf		Olr675	Tbl1x
									Nrp2	Lilrc2		Gbp4	Ccnd2		Prss23	Chm
									Aebp2	RGD1566099		Mageb4	Scp2d1		Ccdc173	Vom2r42
									Kdm4c	Aldoart2		Rhox7	Dhodh		Olr518	Dram1
									Frmd3	Nr4a2		Fras1	RGD1305807		Klhl29	Olr304
									Shroom4	Rgs4		Slain2	Siah3		LOC500827	Psg29
									Cnksr2	Irs2		Pdk4	Lyst		Mrps30	Arhgap28
									Traf1	Prdm1		Aadac	Zfp608		Gin1	Rergl
									Cntnap4	Lmbrd1		Acvr1	Zbtb10		LOC100910304	Ccr5
									Larp7	Adra1b		Tfap2d	Rnf24		Olr1126	Trpm4
									Spata4	Gabrd		Spag6	Cbln4		Mat2b	Elac2
									Mepe	Arhgap18		Rab7a	Ly49si3		Myom2	Galnt17
									Angptl3	Lmbrd2		Defb30	Amn1		Pold3	Stmn2
[truncated: 419 more rows]

## Sheet: CHH pathway analysis
List of top 10 differentially methylated pathways in each contrasts for CHH methylation
	Category	Term	p-value	Genes
AC-YC-hypo	GOTERM_CC_FAT	GO:0043005~neuron projection	6.48196e-09	FRMPD4, STMN2, STMN4, ELK1, HTR7, OPHN1, EPHB1, GLUL, SCN1A, ANKS1B, EPHA5, EPHA4, EPHA7, CXADR, IL1R1, SERPINF1, GABRG2, AR, SLC5A7, GPM6A, TPH1, MYCBP2, PIK3R1, HIF1A, FLRT2, FLRT3, MAP2, VTI1A, SYNDIG1, KCNN2, PPARGC1A, ATG7, FZD1, MAGEE1, CADM2, ZWINT, PEX5L, GRIN3A, PNOC, FAT3, CALM2, PCSK2, GABRB3, ROBO2, NRP1, PCSK1, ROBO3, ARF4, RYR2, NRP2, GABRB1, TENM2, TENM3, NRSN1, SH3KBP1, GRIK1, PTP…
	GOTERM_BP_FAT	GO:0051094~positive regulation of developmental process	1.63513e-07	STMN2, CBLB, IKZF1, SOX2, HTR7, ZC3H12A, TNFSF11, IL12A, SOX6, EPHB1, CDON, ACVR1, EPHA4, MUSK, IL1R1, SERPINF1, RFX3, SOX11, ISL1, AR, SFRP4, SFRP2, ADGRB3, AGTR2, PRKD1, KIF20B, EPHA3, PAXIP1, BEX1, MAGED1, FOXG1, ARX, SHOX2, GATA6, TWIST1, PIK3R1, GATA3, HIF1A, MTDH, C6, FLRT2, FLRT3, SYNDIG1, ALX1, PROM1, PPARGC1A, S100A10, FZD1, JUN, LRRN3, XRCC4, GDF7, COL1A1, TNFSF4, CD28, EZH2, IL21, ROBO…
	GOTERM_BP_FAT	GO:0030182~neuron differentiation	1.63513e-07	STMN2, STMN4, IKZF1, HS6ST1, TSKU, PREX2, SOX2, HTR7, EDNRB, EPHB1, SOX4, CDK5RAP2, CDON, EPHA5, EPHA4, EPHA7, SERPINF1, SOX11, UNC5D, MYO7A, ISL1, SFRP2, ADGRB3, WDPCP, AGTR2, PRKD1, KIF20B, EPHA3, GPM6A, BEX1, FOXG1, MYCBP2, ARX, SHOX2, PCDH15, GATA3, HIF1A, UGT8, FLRT2, FLRT3, MAP2, RDH13, PROM1, ATG7, FZD1, GRXCR1, JUN, LRRN3, NR2F1, SMARCA1, PBX1, MANF, GDF7, EXT1, GRIN3A, ID3, FAT3, FAT4, E…
	GOTERM_BP_FAT	GO:0051963~regulation of synapse assembly	2.54869e-07	STAU2, NRXN1, IL1RAP, EFNA5, THBS2, FLRT2, SLITRK2, LRRTM3, FLRT3, LRRTM4, SLITRK4, LRRTM1, SLITRK3, SLIT1, SLITRK6, SYNDIG1, SLITRK5, PDLIM5, EPHB1, LINGO2, ACTR3, EPHA7, LRRN3, MUSK, BDNF, TPBG, NTRK3, WNT5A, ADGRB3, UBE2V2, ADGRL2, CBLN2, ADGRL3
	GOTERM_BP_FAT	GO:0051962~positive regulation of nervous system development	2.54869e-07	FOXA1, CRTC1, FMR1, REG1A, STMN2, OTP, IL1RAP, RIMS2, SOX2, HTR7, ENPP2, EPHB1, CDON, EPHA4, MUSK, IL1R1, SERPINF1, HGF, MAGI2, WNT5A, SOX11, ADCYAP1, ADGRB3, UBE2V2, PRKD1, KIF20B, EPHA3, BEX1, FOXG1, SHOX2, EFNA5, HIF1A, RTN4, BRINP1, FLRT2, FLRT3, SYNDIG1, ECT2, BRINP3, FZD1, LRRN3, SYT1, XRCC4, SMURF1, BDNF, GDF7, BMP4, AHI1, IL6, TCF3, EZH2, ROBO2, ITGB1, NRP1, TENM3, VLDLR, HMGB1, ROBO1, SH…
	GOTERM_BP_FAT	GO:0048699~generation of neurons	3.0585e-07	STMN2, STMN4, IKZF1, HS6ST1, TSKU, PREX2, SOX2, GPR173, HTR7, EDNRB, EPHB1, SOX4, CDK5RAP2, CDON, EPHA5, EPHA4, EPHA7, IL1R1, SERPINF1, SOX11, UNC5D, MYO7A, ISL1, SFRP2, ADGRB3, WDPCP, AGTR2, PRKD1, KIF20B, EPHA3, GPM6A, BEX1, FOXG1, MYCBP2, ARX, SHOX2, PCDH15, TWIST1, GATA3, HIF1A, UGT8, FLRT2, FLRT3, MAP2, HMGB2L1, RDH13, PROM1, ATG7, FZD1, GRXCR1, JUN, LRRN3, XRCC4, NR2F1, NR2F2, SMARCA1, PBX1…
	GOTERM_BP_FAT	GO:2000026~regulation of multicellular organismal development	3.73132e-07	PGLYRP4, PGLYRP3, STMN2, CBLB, IKZF1, SOX2, GPR173, HTR7, EDNRB, ZC3H12A, TNFSF11, IL12A, SOX6, PGLYRP1, PRKACB, EPHB1, CDK5RAP2, CDON, ACVR1, EPHA4, EPHA7, RBFOX1, CXADR, MUSK, IL1R1, SERPINF1, RFX3, SOX11, UNC5D, ISL1, AR, SFRP4, INPP4B, SFRP2, ADGRB3, WDPCP, AGTR2, PRKD1, KIF20B, EPHA3, PAXIP1, BEX1, MAGED1, FOXG1, SHOX2, GATA6, TWIST1, PIK3R1, GATA3, HIF1A, MTDH, C6, FLRT2, FLRT3, MAP2, SYNDI…
	GOTERM_CC_FAT	GO:0097458~neuron part	6.90069e-07	FRMPD4, STMN2, STMN4, ELK1, HTR7, OPHN1, EPHB1, GLUL, SCN1A, ANKS1B, EPHA5, EPHA4, EPHA7, CXADR, IL1R1, SERPINF1, MYO7A, GABRG2, AR, SLC5A7, GPM6A, TPH1, PDE1C, PDE1A, MYCBP2, PCDH15, PIK3R1, HIF1A, FLRT2, FLRT3, MAP2, VTI1A, SYNDIG1, STXBP5, KCNN2, PROM1, APOB, PPARGC1A, ATG7, FZD1, GRXCR1, MAGEE1, CADM2, LNPEP, SMARCA2, ZWINT, PEX5L, GRIN3A, PNOC, FAT3, CALM2, PCSK2, GABRB3, ROBO2, NRP1, PCSK1,…
	GOTERM_CC_DIRECT	GO:0045211~postsynaptic membrane	1.0976e-06	GABRB3, CHRM2, CHRM3, GABRB2, GABRB1, TENM2, FMR1, GRIK1, GRIK2, GRM3, GRM7, LRRTM3, LRRTM4, LRRTM1, GRM8, DLGAP2, LZTS1, ANKS1B, EPHA7, GRID2, KCND2, MUSK, GABRG3, GABRG2, GABRG1, CNKSR2, LRRC7, KCNMA1, MET, CHRNA7, LIN7C, GLRA1, GLRA3, FLRT3, P2RY1, SYNDIG1, DMD, PDLIM5, MPDZ, GABRD, GRIA3, GRIA4, GABRA2, GABRA1, GABBR2, GABRP, GABRA6, MAGEE1, GRIN3A, DLG3, PICALM
	GOTERM_BP_FAT	GO:0009719~response to endogenous stimulus	2.97048e-06	PRSS1, PID1, STMN2, CBLB, AQP4, ELK1, FGFRL1, GPR173, HTR7, SCP2, NAMPT, AKT3, PDK4, TRIM24, SOX6, PRKACB, HABP2, PTGDR, ACVR1, EPHA5, ANDPRO, PAQR9, IL1R1, SERPINF1, PRKCD, ACSL5, SOX11, ISL1, GABRG2, AR, SFRP4, RRAGA, SFRP2, RRAGB, AGTR2, EPHA3, CFTR, URI1, STXBP4, GATA6, LYPD1, STC1, PIK3R1, GATA3, HIF1A, RGD1562638, FLRT2, FLRT3, MAP2, SI, CYP2B1, APOB, PPARGC1A, ATG7, SNX6, FZD1, JUN, NR2F1,…
AC-YC-hyper	GOTERM_CC_FAT	GO:0043005~neuron projection	1.84978e-09	APP, STMN2, STMN4, ELK1, HTR7, EPHB1, GLUL, SCN1A, ANKS1B, EPHA5, EPHA4, EPHA7, CXADR, IL1R1, SERPINF1, GABRG2, AR, SLC5A7, FEZ2, GPM6A, TPH1, MYCBP2, PIK3R1, HIF1A, FLRT2, FLRT3, MAP2, NPBWR1, VTI1A, SYNDIG1, KCNN2, PPARGC1A, ATG7, FZD1, MAGEE1, CADM2, ZWINT, PEX5L, GRIN3A, PNOC, FAT3, CALM2, PCSK2, GABRB3, ROBO2, NRP1, PCSK1, ROBO3, ARF4, RYR2, GABRB1, TENM2, TENM3, NRSN1, SH3KBP1, GRIK1, PTPRK…
	GOTERM_BP_FAT	GO:0030182~neuron differentiation	3.42526e-08	APP, STMN2, STMN4, IKZF1, HS6ST1, TSKU, PREX2, SOX2, GJA1, HTR7, EDNRB, EPHB1, SOX4, CDK5RAP2, CDON, SOX5, ABT1, EPHA5, EPHA4, EPHA7, SERPINF1, SOX11, UNC5D, MYO7A, SFRP2, ADGRB3, FEZ2, WDPCP, PRKCQ, AGTR2, PRKD1, KIF20B, EPHA3, GPM6A, BEX1, FOXG1, MYCBP2, ARX, SHOX2, GATA3, HIF1A, UGT8, FLRT2, FLRT3, MAP2, RDH13, PROM1, ATG7, FZD1, GRXCR1, JUN, NR2F1, SMARCA1, GDF6, PBX1, MANF, GDF7, EXT1, GRIN3…
	GOTERM_BP_FAT	GO:0048699~generation of neurons	3.65031e-08	APP, STMN2, STMN4, IKZF1, HS6ST1, TSKU, PREX2, SOX2, GPR173, GJA1, HTR7, EDNRB, EPHB1, SOX4, CDK5RAP2, CDON, SOX5, ABT1, EPHA5, EPHA4, EPHA7, IL1R1, SERPINF1, SOX11, UNC5D, MYO7A, SFRP2, ADGRB3, FEZ2, WDPCP, PRKCQ, AGTR2, PRKD1, KIF20B, EPHA3, GPM6A, BEX1, FOXG1, MYCBP2, ARX, SHOX2, TWIST1, GATA3, HIF1A, UGT8, FLRT2, FLRT3, MAP2, HMGB2L1, RDH13, PROM1, ATG7, FZD1, GRXCR1, JUN, XRCC4, NR2F1, NR2F2…
	GOTERM_BP_FAT	GO:0007399~nervous system development	3.65031e-08	APP, STMN2, STMN4, IKZF1, HS6ST1, TSKU, PREX2, SOX2, GPR173, GJA1, HTR7, EDNRB, AKT3, PRKACB, EPHB1, SOX4, CDK5RAP2, CDON, SOX5, ABT1, EPHA5, EPHA4, EPHA7, RBFOX1, NKX2-6, MUSK, IL1R1, FNBP1, SERPINF1, SOX11, UNC5D, MYO7A, SFRP2, ADGRB3, FEZ2, WDPCP, PRKCQ, AGTR2, PRKD1, PLPP3, KIF20B, EPHA3, GPM6A, BEX1, FOXG1, MYCBP2, ARX, SHOX2, TWIST1, GATA3, PCDH19, HIF1A, UGT8, PPP3R1, FLRT2, FLRT3, MAP2, S…
	GOTERM_BP_FAT	GO:0007416~synapse assembly	1.518e-07	GPM6A, APP, STAU2, NRXN1, NRXN3, EFNA5, THBS2, PCLO, FLRT2, SLITRK2, LRRTM3, CDH2, FLRT3, LRRTM4, SLITRK4, LRRTM1, SLITRK3, SLIT1, SLITRK6, SYNDIG1, SLITRK5, DRD1, EPHB1, LINGO2, ACTR3, KIRREL3, EPHA7, MUSK, BDNF, TPBG, NTRK3, MAGI2, WNT5A, ADGRB3, IL1RAPL1, UBE2V2, LRRN1, ADGRL2, CBLN2, ADGRL3
	GOTERM_CC_FAT	GO:0031226~intrinsic component of plasma membrane	3.43054e-07	AQP4, SLC4A4, GJA1, HTR7, GPR171, EPHB1, SCN1A, CDON, ACVR1, EPHA5, EPHA4, EPHA7, KCNK10, MUSK, SLC6A15, GABRG2, TM4SF1, SLC5A7, SLC5A8, KCNQ5, CD226, PLPP3, PLPP2, EPHA3, SLC22A2, FPR1, C6, SLCO6D1, FLRT2, ANKH, FLRT3, NPBWR1, KCNMB2, SYNDIG1, STXBP5, ICOS, PROM1, SLC10A1, CADM2, SLC10A2, ART2B, CP, GRIN3A, SSPN, NOX3, NOX4, CALM2, GABRB3, SLC21A4, GABRB2, GABRB1, TENM2, TENM3, GPR22, SLC7A13, G…
	GOTERM_CC_FAT	GO:0097458~neuron part	3.43054e-07	APP, STMN2, STMN4, ELK1, HTR7, EPHB1, GLUL, SCN1A, ANKS1B, EPHA5, EPHA4, EPHA7, CXADR, IL1R1, SERPINF1, MYO7A, GABRG2, AR, SLC5A7, FEZ2, GPM6A, TPH1, PDE1C, PDE1A, MYCBP2, PIK3R1, HIF1A, FLRT2, FLRT3, MAP2, NPBWR1, VTI1A, SYNDIG1, STXBP5, KCNN2, PROM1, APOB, PPARGC1A, ATG7, TRPM4, FZD1, GRXCR1, MAGEE1, CADM2, LNPEP, SMARCA2, ZWINT, PEX5L, GRIN3A, PNOC, FAT3, CALM2, PCSK2, GABRB3, ROBO2, NRP1, PCS…
	GOTERM_BP_FAT	GO:0051094~positive regulation of developmental process	5.29036e-07	STMN2, CBLB, IKZF1, SOX2, GJA1, HTR7, TNFSF11, IL12A, EPHB1, CDON, SOX5, ACVR1, EPHA4, MUSK, IL1R1, SERPINF1, SOX11, AR, SFRP4, SFRP2, ADGRB3, AGTR2, PRKD1, KIF20B, EPHA3, PAXIP1, BEX1, MAGED1, FOXG1, ARX, SHOX2, GATA6, TWIST1, PIK3R1, GATA3, HIF1A, MTDH, C6, FLRT2, FLRT3, SYNDIG1, PROM1, PPARGC1A, TRPM4, S100A10, FZD1, JUN, XRCC4, GDF6, GDF7, COL1A1, TNFSF4, CD28, LRRN1, SERPINI1, EZH2, IL21, RO…
	GOTERM_CC_DIRECT	GO:0005886~plasma membrane	1.22785e-06	OLR657, SLC4A1AP, GRPR, RXFP1, FGFRL1, PREX2, GPR173, GJA1, HTR7, LIPI, AKT3, OLR664, OLR542, PRKACB, OLR404, OLR403, OLR522, CXADR, FNBP1, PRKCD, UNC5D, GABRG3, GABRG2, SLC5A7, AR, PRKCQ, PRKD1, AGTR2, OLR411, OLR410, SKAP1, OLR651, OLR558, OLR437, OLR557, MTMR1, OLR677, OLR434, OLR1096, LYPD1, PCDHA1, OLR561, PROM1, OLR563, FZD1, OLR304, GSDMC, OLR303, GPR12, FZD4, LRBA, GP2, TMEM192, LNPEP, EI…
	GOTERM_BP_FAT	GO:0050808~synapse organization	1.45961e-06	APP, CTNND2, TNC, PCLO, CDH2, LRRTM3, LRRTM4, LRRTM1, EPHB1, KIRREL3, ACTR3, EPHA7, MUSK, MAGI2, WNT5A, LMX1A, ADGRB3, IL1RAPL1, UBE2V2, PDZRN3, GPM6A, STAU2, NRXN1, NRXN3, SEMA3E, THBS2, EFNA5, PCDH17, PAK1, GLRA3, FLRT2, SLITRK2, ERBB4, FLRT3, SLITRK4, SLITRK3, SLIT1, SLITRK6, SYNDIG1, SLITRK5, CTNNA2, DRD1, DISC1, PDLIM5, SNCA, LINGO2, BDNF, NTRK3, TPBG, HTR1A, NFASC, NFIA, NEDD4, CTNNB1, LRRN…
AC-MC-hypo	GOTERM_CC_FAT	GO:0043005~neuron projection	1.42844e-09	FRMPD4, STMN2, STMN4, ELK1, HTR7, OPHN1, EPHB1, GLUL, SCN1A, ANKS1B, EPHA5, EPHA4, EPHA7, CXADR, IL1R1, SERPINF1, GABRG2, AR, SLC5A7, FEZ2, GPM6A, TPH1, MYCBP2, PIK3R1, HIF1A, FLRT2, FLRT3, MAP2, VTI1A, SYNDIG1, KCNN2, ATG7, FZD1, CADM1, MAGEE1, CADM2, MYO5A, ZWINT, PEX5L, GRIN3A, PNOC, FAT3, CALM2, PCSK2, GABRB3, ROBO2, NRP1, PCSK1, ROBO3, ARF4, RYR2, GABRB1, TENM2, TENM3, NRSN1, SH3KBP1, GRIK1,…
	GOTERM_CC_FAT	GO:0031226~intrinsic component of plasma membrane	1.3019e-07	CHRM2, CHRM3, STEAP3, STEAP4, IRS1, HHIP, AQP4, SLC4A4, SLC8A1, CDH8, CDH6, CYSLTR1, HTR7, CYSLTR2, MAEA, KLRE1, TNFRSF8, EPHB1, SCN1A, CDON, EPHA5, ACVR1, EPHA4, EPHA7, KCNH5, MUSK, KCNH7, KCNH8, SLC6A15, SLC6A14, OLR1600, GABRG2, TM4SF1, SLC5A7, SLC5A8, FOLH1, STIM1, CD226, STEAP1, PLPP2, EPHA3, PTGFR, MRGPRX2L, SLC22A2, CHRNA7, KCNE5, FPR1, GPR83, TNFRSF11A, SLCO1A6, RASAL2, EFNA5, KCNV1, C6, …
	GOTERM_CC_FAT	GO:0097458~neuron part	1.3019e-07	FRMPD4, STMN2, STMN4, ELK1, HTR7, OPHN1, EPHB1, GLUL, SCN1A, ANKS1B, EPHA5, EPHA4, EPHA7, CXADR, IL1R1, SERPINF1, MYO7A, GABRG2, AR, SLC5A7, FEZ2, GPM6A, TPH1, PDE1C, PDE1A, MYCBP2, PCDH15, PIK3R1, HIF1A, FLRT2, FLRT3, MAP2, VTI1A, SYNDIG1, STXBP5, KCNN2, PROM1, APOB, ATG7, FZD1, GRXCR1, CADM1, MAGEE1, CADM2, MYO5A, LNPEP, SMARCA2, ZWINT, PEX5L, GRIN3A, PNOC, FAT3, CALM2, PCSK2, GABRB3, ROBO2, NR…
	GOTERM_BP_FAT	GO:0007399~nervous system development	2.4148e-07	HHIP, STMN2, RAPH1, STMN4, IKZF1, HS6ST1, TSKU, PREX2, SOX2, GPR173, HTR7, EDNRB, OPHN1, AKT3, ZC3H12A, SOX6, PRKACB, EPHB1, SOX4, CDK5RAP2, CDON, EPHA5, EPHA4, EPHA7, RBFOX1, NKX2-6, MUSK, IL1R1, FNBP1, SERPINF1, SOX11, UNC5D, MYO7A, ISL1, SFRP2, ADGRB3, FEZ2, WDPCP, AGTR2, PRKD1, KIF20B, EPHA3, GPM6A, BEX1, FOXG1, MYCBP2, ARX, SHOX2, PCDH15, TWIST1, GATA3, PCDH19, HIF1A, UGT8, PPP3R1, FLRT2, FL…
	GOTERM_CC_FAT	GO:0036477~somatodendritic compartment	8.7923e-07	TXN1, CHRM2, CHRM3, FRMPD4, CTNND2, FMR1, REG1A, STMN2, ELK1, SLC8A1, HTR7, OPHN1, EPHB1, GLUL, LZTS1, ANKS1B, SCN1A, EPHA5, KIRREL3, EPHA4, MAP2K4, EPHA7, SERPINF1, MAGI2, CASK, AR, SLC5A7, PGR, GPM6A, KLHL14, PDE1C, PDE1A, CHRNA7, SLC1A3, RTN4, BRINP1, FLRT3, MAP2, VTI1A, SYNDIG1, MBP, KCNN2, DRD1, APOB, BRINP3, MPDZ, GRIA3, GRIA4, HSPA8, MAGEE1, CADM1, HTR1F, SMURF1, CADM2, GOT2, HTR1A, SLC4A1…
	GOTERM_CC_DIRECT	GO:0045211~postsynaptic membrane	1.53188e-06	GABRB3, CHRM2, CHRM3, GABRB2, GABRB1, TENM2, FMR1, GRIK1, GRIK2, GRM3, GRM7, LRRTM3, LRRTM4, LRRTM1, GRM8, DLGAP2, LZTS1, ANKS1B, EPHA7, GRID2, KCND2, MUSK, GABRG3, GABRG2, CNKSR2, LRRC7, KCNMA1, MET, CHRNA7, LIN7C, GLRA1, GLRA3, FLRT3, P2RY1, SYNDIG1, DMD, MPDZ, GABRD, GRIA3, GRIA4, GABRA2, GABRA1, GABBR2, GABRP, GABRA6, MAGEE1, GRIN3A, DLG3, PICALM
	GOTERM_CC_DIRECT	GO:0005886~plasma membrane	1.53188e-06	OLR657, SLC4A1AP, GRPR, RXFP1, FGFRL1, PREX2, GPR173, HTR7, LIPI, ZC3H12A, AKT3, OLR542, PRKACB, OLR404, OLR403, OLR522, CXADR, FNBP1, PRKCD, UNC5D, GABRG3, GABRG2, SLC5A7, AR, PRKD1, AGTR2, OLR411, OLR410, SKAP1, OLR772, OLR651, OLR558, OLR557, OLR315, MTMR1, OLR677, OLR434, OLR1096, LYPD1, PCDHA1, OLR1092, PROM1, OLR563, FZD1, OLR304, GSDMC, OLR303, CADM1, GPR12, FZD4, LRBA, GP2, FZD8, TMEM192,…
	GOTERM_BP_FAT	GO:0048699~generation of neurons	1.62412e-06	HHIP, STMN2, RAPH1, STMN4, IKZF1, HS6ST1, TSKU, PREX2, SOX2, GPR173, HTR7, EDNRB, EPHB1, SOX4, CDK5RAP2, CDON, EPHA5, EPHA4, EPHA7, IL1R1, SERPINF1, SOX11, UNC5D, MYO7A, ISL1, SFRP2, ADGRB3, FEZ2, WDPCP, AGTR2, PRKD1, KIF20B, EPHA3, GPM6A, BEX1, FOXG1, MYCBP2, ARX, SHOX2, PCDH15, TWIST1, GATA3, HIF1A, UGT8, FLRT2, FLRT3, MAP2, HMGB2L1, RDH13, PIP5K1C, PROM1, ATG7, FZD1, GRXCR1, JUN, XRCC4, NR2F1,…
	GOTERM_BP_FAT	GO:0030182~neuron differentiation	3.11457e-06	STMN2, RAPH1, STMN4, IKZF1, HS6ST1, TSKU, PREX2, SOX2, HTR7, EDNRB, EPHB1, SOX4, CDK5RAP2, CDON, EPHA5, EPHA4, EPHA7, SERPINF1, SOX11, UNC5D, MYO7A, ISL1, SFRP2, ADGRB3, FEZ2, WDPCP, AGTR2, PRKD1, KIF20B, EPHA3, GPM6A, BEX1, FOXG1, MYCBP2, ARX, SHOX2, PCDH15, GATA3, HIF1A, UGT8, FLRT2, FLRT3, MAP2, RDH13, PIP5K1C, PROM1, ATG7, FZD1, GRXCR1, JUN, NR2F1, SMARCA1, PBX1, GDF7, EXT1, GRIN3A, ID3, FAT3…
	GOTERM_BP_FAT	GO:0007416~synapse assembly	7.61026e-06	GPM6A, STAU2, NRXN1, NRXN3, EFNA5, PCLO, FLRT2, SLITRK2, LRRTM3, CDH2, FLRT3, LRRTM4, SLITRK4, LRRTM1, SLITRK3, SLIT1, SLITRK6, SYNDIG1, SLITRK5, DRD1, EPHB1, LINGO2, KIRREL3, EPHA7, CADM1, MUSK, TPBG, NTRK3, MAGI2, WNT5A, ADGRB3, IL1RAPL1, UBE2V2, ADGRL2, CBLN2, ADGRL3
AC-MC-hyper	GOTERM_CC_FAT	GO:0031226~intrinsic component of plasma membrane	6.45977e-08	HHIP, AQP8, AQP4, SLC4A4, GJA1, HTR7, EPHB1, SCN1A, CDON, ACVR1, EPHA5, EPHA4, EPHA7, MUSK, SLC6A15, SLC6A14, GABRG2, TM4SF1, SLC5A7, CD226, PLPP2, EPHA3, PTGFR, SLC22A2, FPR1, C6, SLCO6D1, FLRT2, ANKH, FLRT3, NPBWR1, KCNMB2, SYNDIG1, STXBP5, ICOS, PROM1, CADM2, SLC10A2, ART2B, CP, GRIN3A, SSPN, NOX3, NOX4, CALM2, GABRB3, SLC21A4, GABRB2, GABRB1, TENM2, TENM3, GPR22, SLC7A13, GRIK1, GRIK2, MRGPRB…
	GOTERM_CC_FAT	GO:0043005~neuron projection	6.45977e-08	STMN2, STMN4, HTR7, OPHN1, EPHB1, GLUL, SCN1A, ANKS1B, EPHA5, EPHA4, EPHA7, CXADR, IL1R1, SERPINF1, GABRG2, AR, SLC5A7, FEZ2, GPM6A, TPH1, MYCBP2, PIK3R1, HIF1A, FLRT2, FLRT3, MAP2, NPBWR1, VTI1A, SYNDIG1, KCNN2, ATG7, FZD1, MAGEE1, CADM2, ZWINT, PEX5L, GRIN3A, PNOC, FAT3, CALM2, PCSK2, GABRB3, ROBO2, NRP1, PCSK1, ROBO3, ARF4, RYR2, GABRB1, TENM2, TENM3, NRSN1, SH3KBP1, GRIK1, PTPRK, GRIK2, ROBO1…
	GOTERM_BP_FAT	GO:0007399~nervous system development	9.63704e-08	HHIP, STMN2, RAPH1, STMN4, IKZF1, HS6ST1, TSKU, SOX2, GPR173, GJA1, HTR7, EDNRB, OPHN1, AKT3, ZC3H12A, SOX6, PRKACB, EPHB1, SOX4, CDK5RAP2, CDON, ABT1, EPHA5, EPHA4, EPHA7, RBFOX1, NKX2-6, MUSK, IL1R1, FNBP1, SERPINF1, SOX11, UNC5D, MYO7A, SFRP2, ADGRB3, FEZ2, WDPCP, PRKCQ, AGTR2, PRKD1, KIF20B, EPHA3, GPM6A, BEX1, FOXG1, MYCBP2, ARX, SHOX2, PCDH15, TWIST1, GATA3, PCDH19, HIF1A, UGT8, FLRT2, FLRT…
	GOTERM_BP_FAT	GO:0048699~generation of neurons	9.63704e-08	HHIP, STMN2, RAPH1, STMN4, IKZF1, HS6ST1, TSKU, SOX2, GPR173, GJA1, HTR7, EDNRB, EPHB1, SOX4, CDK5RAP2, CDON, ABT1, EPHA5, EPHA4, EPHA7, IL1R1, SERPINF1, SOX11, UNC5D, MYO7A, SFRP2, ADGRB3, FEZ2, WDPCP, PRKCQ, AGTR2, PRKD1, KIF20B, EPHA3, GPM6A, BEX1, FOXG1, MYCBP2, ARX, SHOX2, PCDH15, TWIST1, GATA3, HIF1A, UGT8, FLRT2, FLRT3, MAP2, HMGB2L1, PIP5K1C, PROM1, ATG7, FZD1, GRXCR1, JUN, XRCC4, NR2F1, …
	GOTERM_BP_FAT	GO:2000026~regulation of multicellular organismal development	9.63704e-08	PGLYRP4, STMN2, CBLB, IKZF1, SOX2, GPR173, GJA1, HTR7, EDNRB, ZC3H12A, TNFSF11, IL12A, SOX6, PGLYRP1, PRKACB, EPHB1, CDK5RAP2, CDON, ACVR1, EPHA4, EPHA7, RBFOX1, CXADR, MUSK, IL1R1, PRKCB, SERPINF1, SOX11, UNC5D, AR, SFRP4, INPP4B, SFRP2, ADGRB3, WDPCP, AGTR2, PRKD1, KIF20B, EPHA3, PAXIP1, BEX1, MAGED1, FOXG1, SHOX2, GATA6, TWIST1, PIK3R1, GATA3, HIF1A, MTDH, C6, FLRT2, ANKH, FLRT3, MAP2, SYNDIG1…
	GOTERM_BP_FAT	GO:0030182~neuron differentiation	2.95378e-07	STMN2, RAPH1, STMN4, IKZF1, HS6ST1, TSKU, SOX2, GJA1, HTR7, EDNRB, EPHB1, SOX4, CDK5RAP2, CDON, ABT1, EPHA5, EPHA4, EPHA7, SERPINF1, SOX11, UNC5D, MYO7A, SFRP2, ADGRB3, FEZ2, WDPCP, PRKCQ, AGTR2, PRKD1, KIF20B, EPHA3, GPM6A, BEX1, FOXG1, MYCBP2, ARX, SHOX2, PCDH15, GATA3, HIF1A, UGT8, FLRT2, FLRT3, MAP2, PIP5K1C, PROM1, ATG7, FZD1, GRXCR1, JUN, NR2F1, SMARCA1, PBX1, MANF, GDF7, EXT1, GRIN3A, ID3,…
	GOTERM_CC_FAT	GO:0097458~neuron part	1.54252e-06	STMN2, STMN4, HTR7, OPHN1, EPHB1, GLUL, SCN1A, ANKS1B, EPHA5, EPHA4, EPHA7, CXADR, IL1R1, SERPINF1, MYO7A, GABRG2, AR, SLC5A7, FEZ2, GPM6A, TPH1, PDE1C, PDE1A, MYCBP2, PCDH15, PIK3R1, HIF1A, FLRT2, FLRT3, MAP2, NPBWR1, VTI1A, SYNDIG1, STXBP5, KCNN2, PROM1, APOB, ATG7, TRPM4, FZD1, GRXCR1, MAGEE1, CADM2, LNPEP, SMARCA2, ZWINT, PEX5L, GRIN3A, PNOC, FAT3, CALM2, PCSK2, GABRB3, ROBO2, NRP1, PCSK1, RO…
	GOTERM_CC_DIRECT	GO:0045211~postsynaptic membrane	1.54467e-06	GABRB3, CHRM2, CHRM3, GABRB2, GABRB1, TENM2, FMR1, GRIK1, GRIK2, GRM3, GRM7, LRRTM3, LRRTM4, LRRTM1, GRM8, DLGAP2, LZTS1, ANKS1B, EPHA7, GRID2, KCND2, MUSK, GABRG3, GABRG2, CNKSR2, LRRC7, KCNMA1, MET, CHRNA7, LIN7C, GLRA3, FLRT3, P2RY1, SYNDIG1, DMD, DISC1, PDLIM5, MPDZ, GABRD, GRIA3, GRIA4, GABRA2, GABRA1, GABBR2, GABRP, GABRA6, MAGEE1, GRIN3A, DLG3, PICALM
	GOTERM_BP_FAT	GO:0051963~regulation of synapse assembly	2.03394e-06	STAU2, NRXN1, NRXN3, EFNA5, THBS2, FLRT2, SLITRK2, LRRTM3, FLRT3, LRRTM4, SLITRK4, LRRTM1, SLITRK3, SLIT1, SLITRK6, SYNDIG1, SLITRK5, PDLIM5, EPHB1, LINGO2, ACTR3, EPHA7, MUSK, TPBG, NTRK3, WNT5A, ADGRB3, UBE2V2, ADGRL2, CBLN2, ADGRL3
	GOTERM_BP_FAT	GO:0000904~cell morphogenesis involved in differentiation	6.74231e-06	FOXA1, CTNND2, RAPH1, TSKU, FGFRL1, CDH2, KIF5C, ENPP2, NRCAM, EPHB1, LZTS1, EPHA5, ACVR1, EPHA4, EPHA7, MSX2, WNT5A, UNC5D, MYO7A, POU3F2, FOXP1, AR, SFRP2, LMX1A, ADGRB3, FEZ2, PLA2G10, WDPCP, EPHA3, FOXG1, CUL3, ARX, MYCBP2, SHOX2, PCDH15, SLC1A3, STC1, TWIST1, GATA3, EFNA5, HIF1A, RTN4, EFNB2, FLRT2, FLRT3, MAP2, BTBD3, PLXNA2, ALX1, MBP, PIP5K1C, LRRC4C, ATG7, S100A10, SMAD3, FZD4, SMURF1, S…
MC-YC-hypo	GOTERM_BP_FAT	GO:0051094~positive regulation of developmental process	7.88614e-10	SERPINE2, STMN2, CBLB, IKZF1, SOX2, GJA1, HTR7, ZC3H12A, TNFSF11, IL12A, SOX6, EPHB1, CDON, ACVR1, EPHA4, MUSK, IL1R1, PRKCB, SERPINF1, RFX3, SOX11, ISL1, AR, SFRP4, SFRP2, ADGRB3, AGTR2, PRKD1, ZFPM2, KIF20B, EPHA3, PAXIP1, BEX1, MAGED1, FOXG1, ARX, SHOX2, GATA6, PIK3R1, GATA3, HIF1A, MTDH, C6, FLRT2, FLRT3, SYNDIG1, ALX1, PROM1, PPARGC1A, S100A10, FZD1, JUN, XRCC4, BCL11A, FN1, GDF6, GDF7, COL1…
	GOTERM_BP_FAT	GO:0051962~positive regulation of nervous system development	7.88614e-10	FOXA1, SERPINE2, CRTC1, FMR1, REG1A, STMN2, OTP, IL1RAP, RIMS2, SOX2, HTR7, ENPP2, EPHB1, CDON, EPHA4, MUSK, IL1R1, SERPINF1, HGF, MAGI2, WNT5A, LIG4, SOX11, ADCYAP1, ADGRB3, UBE2V2, PRKD1, KIF20B, EPHA3, BEX1, FOXG1, SHOX2, EFNA5, HIF1A, RTN4, NEUROD1, BRINP1, FLRT2, FLRT3, SYNDIG1, ECT2, BRINP3, FZD1, SYT1, XRCC4, SMURF1, BCL11A, FN1, GDF6, GDF7, BMP4, AHI1, IL6, BMP2, CXCL12, TCF3, SERPINI1, E…
	GOTERM_BP_FAT	GO:0030182~neuron differentiation	3.30123e-09	APP, SERPINE2, STMN2, STMN4, IKZF1, HS6ST1, TSKU, PREX2, SOX2, GJA1, HTR7, EDNRB, EPHB1, SOX4, CDK5RAP2, CDON, EPHA5, EPHA4, EPHA7, SERPINF1, SOX11, ACSL4, UNC5D, MYO7A, ISL1, SFRP2, ADGRB3, FEZ2, WDPCP, PRKCQ, AGTR2, PRKD1, KIF20B, EPHA3, GPM6A, BEX1, FOXG1, MYCBP2, ARX, SHOX2, PCDH15, GATA3, HIF1A, UGT8, FLRT2, FLRT3, MAP2, RDH13, PROM1, ATG7, FZD1, JUN, BCL11A, FN1, NR2F1, SMARCA1, GDF6, PBX1,…
	GOTERM_BP_FAT	GO:0048699~generation of neurons	3.52955e-09	APP, SERPINE2, STMN2, STMN4, IKZF1, HS6ST1, TSKU, PREX2, SOX2, GPR173, GJA1, HTR7, EDNRB, EPHB1, SOX4, CDK5RAP2, CDON, EPHA5, EPHA4, EPHA7, IL1R1, SERPINF1, SOX11, ACSL4, UNC5D, MYO7A, ISL1, SFRP2, ADGRB3, FEZ2, WDPCP, PRKCQ, AGTR2, PRKD1, KIF20B, EPHA3, GPM6A, BEX1, FOXG1, MYCBP2, ARX, SHOX2, PCDH15, GATA3, HIF1A, UGT8, FLRT2, FLRT3, MAP2, HMGB2L1, RDH13, PROM1, ATG7, FZD1, JUN, XRCC4, BCL11A, F…
	GOTERM_CC_FAT	GO:0043005~neuron projection	6.55759e-09	APP, FRMPD4, STMN2, STMN4, ELK1, HTR7, OPHN1, EPHB1, GLUL, ANKS1B, EPHA5, EPHA4, EPHA7, CXADR, IL1R1, SERPINF1, GABRG2, AR, SLC5A7, SCN10A, FEZ2, GPM6A, TPH1, MYCBP2, PIK3R1, HIF1A, FLRT2, FLRT3, MAP2, VTI1A, SYNDIG1, KCNN2, PPARGC1A, SCN3A, ATG7, FZD1, MAGEE1, CADM2, PEX5L, GRIN3A, PNOC, FAT3, PAM, CALM2, PCSK2, GABRB3, ROBO2, PCSK1, ROBO3, ARF4, RYR2, GABRB1, TENM2, TENM3, NRSN1, SH3KBP1, KCNC2…
	GOTERM_CC_FAT	GO:0097458~neuron part	2.73566e-08	APP, SERPINE2, FRMPD4, STMN2, STMN4, ELK1, HTR7, OPHN1, EPHB1, GLUL, ANKS1B, EPHA5, EPHA4, EPHA7, CXADR, IL1R1, SERPINF1, ACSL4, MYO7A, GABRG2, AR, SLC5A7, SCN10A, FEZ2, GPM6A, TPH1, PDE1C, PDE1A, MYCBP2, PCDH15, PIK3R1, HIF1A, FLRT2, FLRT3, MAP2, VTI1A, SYNDIG1, STXBP5, KCNN2, PROM1, APOB, PPARGC1A, SCN3A, ATG7, FZD1, MAGEE1, CADM2, BCL11A, LNPEP, NETO2, SMARCA2, PEX5L, GRIN3A, PNOC, FAT3, PAM, …
	GOTERM_CC_FAT	GO:0031226~intrinsic component of plasma membrane	6.94998e-08	AQP8, AQP4, SLC4A4, GJA1, HTR7, EPHB1, CDON, ACVR1, EPHA5, EPHA4, EPHA7, MUSK, SLC6A15, KCNK13, SLC6A14, GABRG2, TM4SF1, SLC5A7, SLC5A8, SCN10A, CD226, PLPP2, EPHA3, PTGFR, SLC22A2, FPR1, C6, SLCO6D1, FLRT2, FLRT3, KCNMB2, SYNDIG1, STXBP5, PROM1, SCN3A, SLC10A1, CADM2, SLC10A2, ART2B, CP, GRIN3A, SSPN, NOX3, NOX4, CALM2, GABRB3, SLC21A4, GABRB2, GABRB1, TENM2, TENM3, KCNC2, GPR22, SLC7A13, GRIK1,…
	GOTERM_CC_FAT	GO:0098794~postsynapse	1.80883e-07	ITGB1, GABRB3, CHRM2, ARF4, CHRM3, APP, GABRB2, GABRB1, TENM2, KCNC2, FRMPD4, CTNND2, FMR1, GRIK1, GRIK2, SLC8A1, GRM1, GRM3, PCLO, GRM7, OPHN1, LRRTM3, LRRTM4, LRRTM1, GRM8, PDE4B, NCK2, MAP3K7, DLGAP2, LZTS1, BCAS1, ANKS1B, EPHA4, EPHA7, GRID2, KCND2, MUSK, IL1R1, MAGI2, GABRG3, GABRG2, GABRG1, CNKSR2, LRRC7, DNAJC6, ADGRB3, KCNMA1, EXOC4, PGR, MET, GPM6A, SRC, CHRNA7, SLC1A3, LIN7A, SRI, ADRB2…
	GOTERM_BP_FAT	GO:0051963~regulation of synapse assembly	2.76821e-07	STAU2, NRXN1, NRXN3, IL1RAP, EFNA5, THBS2, FLRT2, SLITRK2, LRRTM3, FLRT3, LRRTM4, SLITRK4, LRRTM1, SLITRK3, SLIT1, SLITRK6, SYNDIG1, SLITRK5, PDLIM5, EPHB1, LINGO2, ACTR3, EPHA7, MUSK, TPBG, NTRK3, WNT5A, WNT7A, ADGRB3, UBE2V2, ADGRL2, CBLN2, ADGRL3
	GOTERM_BP_FAT	GO:0007267~cell-cell signaling	2.90489e-07	SERPINE2, INS2, TSKU, GLS, SOX2, GJA1, HTR7, OPHN1, PEG12, TNFSF11, GLUL, SOX4, EPHA5, MUSK, RFX3, SOX11, ISL1, GABRG2, GABRG1, SFRP4, SLC5A7, SCN10A, SFRP2, CCNY, AGTR2, CFTR, PDE1C, STXBP4, LYPD1, GATA3, HIF1A, PCDH17, KCNMB2, KCNN2, RAB11FIP2, ATG7, SNX6, FZD1, IQSEC2, FZD4, SH2D1A, LNPEP, NETO2, COL1A1, PEX5L, PNOC, CDK14, GABRB3, GABRB2, RYR2, GRIK1, GRIK2, MC4R, PANX1, TRIM9, SHH, CCKAR, PC…
MC-YC-hyper	GOTERM_BP_FAT	GO:0051962~positive regulation of nervous system development	1.8875e-09	FOXA1, CYFIP1, SERPINE2, FMR1, REG1A, STMN2, OTP, RIMS2, SOX2, HTR7, ENPP2, EPHB1, CDON, EPHA4, MUSK, IL1R1, SERPINF1, HGF, MAGI2, WNT5A, SOX11, ADCYAP1, ADGRB3, UBE2V2, PRKD1, KIF20B, EPHA3, BEX1, FOXG1, SHOX2, EFNA5, HIF1A, RTN4, NEUROD1, BRINP1, FLRT2, FLRT3, SYNDIG1, ECT2, BRINP3, FZD1, SYT1, XRCC4, SMURF1, BDNF, BCL11A, FN1, GDF7, BMP4, AHI1, IL6, BMP2, LRRN1, TCF3, SERPINI1, EZH2, ROBO2, IT…
	GOTERM_BP_FAT	GO:0051094~positive regulation of developmental process	8.44783e-09	CYFIP1, SERPINE2, STMN2, CBLB, IKZF1, SOX2, GJA1, HTR7, ZC3H12A, TNFSF11, IL12A, SOX6, EPHB1, CDON, ACVR1, EPHA4, MUSK, IL1R1, PRKCB, SERPINF1, RFX3, SOX11, ISL1, AR, SFRP4, SFRP2, ADGRB3, AGTR2, PRKD1, ZFPM2, KIF20B, EPHA3, PAXIP1, BEX1, MAGED1, FOXG1, ARX, SHOX2, GATA6, PIK3R1, GATA3, HIF1A, MTDH, C6, FLRT2, FLRT3, SYNDIG1, ALX1, PROM1, PPARGC1A, TRPM4, S100A10, FZD1, JUN, XRCC4, BCL11A, FN1, G…
	GOTERM_BP_FAT	GO:0007416~synapse assembly	1.37592e-08	GPM6A, APP, ACHE, NLGN1, STAU2, NRXN1, NRXN3, EFNA5, PCLO, FLRT2, SLITRK2, LRRTM3, CDH2, SLITRK1, FLRT3, LRRTM4, SLITRK4, LRRTM1, SLITRK3, SLIT1, SLITRK6, SYNDIG1, SLITRK5, DRD1, EPHB1, LINGO2, ACTR3, KIRREL3, EPHA7, MUSK, BDNF, TPBG, NTRK3, MAGI2, WNT5A, ADGRB3, IL1RAPL1, UBE2V2, LRRN1, ADGRL2, CBLN2, ADGRL3
	GOTERM_BP_FAT	GO:0030182~neuron differentiation	1.37592e-08	CYFIP1, APP, SERPINE2, STMN2, STMN4, IKZF1, HS6ST1, TSKU, SOX2, GJA1, HTR7, EDNRB, EPHB1, SOX4, CDK5RAP2, CDON, EPHA5, EPHA4, EPHA7, SERPINF1, SOX11, UNC5D, MYO7A, ISL1, SFRP2, ADGRB3, FEZ2, WDPCP, PRKCQ, AGTR2, PRKD1, KIF20B, EPHA3, GPM6A, BEX1, FOXG1, MYCBP2, ARX, SHOX2, PCDH15, GATA3, HIF1A, UGT8, FLRT2, FLRT3, MAP2, PROM1, ATG7, FZD1, GRXCR1, JUN, BCL11A, FN1, NR2F1, SMARCA1, PBX1, GDF7, EXT1…
	GOTERM_BP_FAT	GO:0048699~generation of neurons	1.86254e-08	CYFIP1, APP, SERPINE2, STMN2, STMN4, IKZF1, HS6ST1, TSKU, SOX2, GPR173, GJA1, HTR7, EDNRB, EPHB1, SOX4, CDK5RAP2, CDON, EPHA5, EPHA4, EPHA7, IL1R1, SERPINF1, SOX11, UNC5D, MYO7A, ISL1, SFRP2, ADGRB3, FEZ2, WDPCP, PRKCQ, AGTR2, PRKD1, KIF20B, EPHA3, GPM6A, BEX1, FOXG1, MYCBP2, ARX, SHOX2, PCDH15, GATA3, HIF1A, UGT8, FLRT2, FLRT3, MAP2, HMGB2L1, PROM1, ATG7, FZD1, GRXCR1, JUN, XRCC4, BCL11A, FN1, N…
	GOTERM_CC_FAT	GO:0043005~neuron projection	1.90578e-08	CYFIP1, APP, STMN2, STMN4, ELK1, HTR7, OPHN1, EPHB1, GLUL, SCN1A, ANKS1B, EPHA5, EPHA4, EPHA7, CXADR, IL1R1, SERPINF1, GABRG2, AR, SLC5A7, FEZ2, GPM6A, TPH1, MYCBP2, PIK3R1, HIF1A, FLRT2, FLRT3, MAP2, VTI1A, SYNDIG1, KCNN2, PPARGC1A, SCN3A, ATG7, FZD1, MAGEE1, CADM2, ZWINT, PEX5L, GRIN3A, PNOC, FAT3, PAM, CALM2, PCSK2, GABRB3, ROBO2, NRP1, PCSK1, ROBO3, ARF4, ACHE, RYR2, GABRB1, TENM2, TENM3, NRS…
	GOTERM_CC_FAT	GO:0031226~intrinsic component of plasma membrane	1.24767e-07	AQP8, AQP4, SLC4A4, GJA1, HTR7, EPHB1, SCN1A, CDON, ACVR1, EPHA5, EPHA4, EPHA7, MUSK, SLC6A15, KCNK13, SLC6A14, GABRG2, TM4SF1, SLC5A7, SLC5A8, CD226, PLPP2, EPHA3, PTGFR, SLC22A2, FPR1, C6, SLCO6D1, FLRT2, ANKH, FLRT3, KCNMB2, SYNDIG1, STXBP5, ICOS, PROM1, SCN3A, CADM2, SLC10A2, ART2B, CP, GRIN3A, SSPN, NOX4, CALM2, GABRB3, GABRB2, GABRB1, TENM2, TENM3, GPR22, SLC7A13, GRIK1, SLC7A11, GRIK2, MRG…
	GOTERM_CC_FAT	GO:0097458~neuron part	1.94406e-07	CYFIP1, APP, SERPINE2, STMN2, STMN4, ELK1, HTR7, OPHN1, EPHB1, GLUL, SCN1A, ANKS1B, EPHA5, EPHA4, EPHA7, CXADR, IL1R1, SERPINF1, MYO7A, GABRG2, AR, SLC5A7, FEZ2, KCTD16, GPM6A, TPH1, PDE1C, PDE1A, MYCBP2, PCDH15, PIK3R1, HIF1A, FLRT2, FLRT3, MAP2, VTI1A, SYNDIG1, STXBP5, KCNN2, PROM1, APOB, PPARGC1A, SCN3A, ATG7, TRPM4, FZD1, GRXCR1, MAGEE1, CADM2, BCL11A, LNPEP, SMARCA2, ZWINT, PEX5L, GRIN3A, PN…
	GOTERM_CC_FAT	GO:0098794~postsynapse	3.79516e-07	ITGB1, GABRB3, CHRM2, ARF4, CHRM3, APP, ACHE, GABRB2, GABRB1, TENM2, CTNND2, FMR1, GRIK1, GRIK2, SLC8A1, GRM3, PCLO, GRM7, OPHN1, LRRTM3, LRRTM4, LRRTM1, PDE4B, NCK2, NEFM, MAP3K7, DLGAP2, LZTS1, BCAS1, ANKS1B, EPHA4, EPHA7, GRID2, MUSK, IL1R1, MAGI2, GABRG3, GABRG2, GABRG1, CNKSR2, LRRC7, DNAJC6, ADGRB3, KCNMA1, EXOC4, PGR, MET, KCTD16, GPM6A, NLGN1, SRC, CTTNBP2, CHRNA7, SLC1A3, LIN7A, SRI, ADR…
	GOTERM_BP_FAT	GO:0009719~response to endogenous stimulus	7.94676e-07	INS1, CYFIP1, APP, PRSS1, PID1, INS2, AQP8, STMN2, CBLB, AQP4, ELK1, FGFRL1, GPR173, GJA1, HTR7, STS, SCP2, NAMPT, AKT3, PDK4, TRIM24, SOX6, PRKACB, HABP2, RPS12, PTGDR, ACVR1, EPHA5, ANDPRO, PAQR9, ATP6V0E1, IL1R1, PRKCB, SERPINF1, PRKCD, ACSL5, ACOD1, SOX11, ISL1, GABRG2, AR, SFRP4, RRAGA, SFRP2, RRAGB, PRKCQ, AGTR2, EPHA3, CFTR, PTGFR, URI1, GATA6, LYPD1, STC1, PIK3R1, GATA3, HIF1A, RGD1562638…
YT-YC-hypo	GOTERM_CC_FAT	GO:0043005~neuron projection	3.64676e-07	CHRM2, CHRM3, CTNND2, FMR1, REG1A, STMN2, STMN4, HNMT, ELK1, SLC8A1, CDH8, RGS2, HTR7, OPHN1, BASP1, KIF5C, NRCAM, EPHB1, GLUL, LZTS1, ANKS1B, SCN1A, KIRREL3, EPHA4, MAP2K4, EPHA7, CXADR, MAGI2, CASK, GABRG2, ADCYAP1, AR, SLC5A7, PGR, AMPH, UTRN, GPM6A, TPH1, KLHL14, CHRNA7, SLC1A3, PIK3R1, LIN7C, HIF1A, RTN4, BRINP1, FLRT2, FLRT3, MAP2, VTI1A, SYNDIG1, MBP, KCNN2, PPARGC1A, ATG7, SCN3A, BRINP3, …
	GOTERM_BP_FAT	GO:0007399~nervous system development	2.15124e-06	STMN2, STMN4, IKZF1, HS6ST1, TSKU, PREX2, SOX2, GPR173, GJA1, HTR7, EDNRB, OPHN1, AKT3, ZC3H12A, CYP1B1, SOX6, PRKACB, EPHB1, SOX4, CDK5RAP2, CDON, EPHA4, EPHA7, RBFOX1, MUSK, FNBP1, SOX11, UNC5D, MYO7A, ISL1, SFRP2, ADGRB3, WDPCP, PRKCQ, AGTR2, PRKD1, KIF20B, EPHA3, GPM6A, BEX1, FOXG1, SHOX2, PCDH15, TWIST1, GATA3, PCDH19, HIF1A, UGT8, PPP3R1, FLRT2, FLRT3, MAP2, SYNDIG1, ALX1, HMGB2L1, RDH13, P…
	GOTERM_BP_FAT	GO:0048699~generation of neurons	3.21291e-06	STMN2, STMN4, IKZF1, HS6ST1, TSKU, PREX2, SOX2, GPR173, GJA1, HTR7, EDNRB, EPHB1, SOX4, CDK5RAP2, CDON, EPHA4, EPHA7, SOX11, UNC5D, MYO7A, ISL1, SFRP2, ADGRB3, WDPCP, PRKCQ, AGTR2, PRKD1, KIF20B, EPHA3, GPM6A, BEX1, FOXG1, SHOX2, PCDH15, TWIST1, GATA3, HIF1A, UGT8, FLRT2, FLRT3, MAP2, HMGB2L1, RDH13, PROM1, ATG7, FZD1, JUN, XRCC4, NR2F1, NR2F2, SMARCA1, GDF6, PBX1, MANF, GDF7, EXT1, GRIN3A, ID3, …
	GOTERM_BP_FAT	GO:0030182~neuron differentiation	3.21291e-06	STMN2, STMN4, IKZF1, HS6ST1, TSKU, PREX2, SOX2, GJA1, HTR7, EDNRB, EPHB1, SOX4, CDK5RAP2, CDON, EPHA4, EPHA7, SOX11, UNC5D, MYO7A, ISL1, SFRP2, ADGRB3, WDPCP, PRKCQ, AGTR2, PRKD1, KIF20B, EPHA3, GPM6A, BEX1, FOXG1, SHOX2, PCDH15, GATA3, HIF1A, UGT8, FLRT2, FLRT3, MAP2, RDH13, PROM1, ATG7, FZD1, JUN, NR2F1, SMARCA1, GDF6, PBX1, MANF, GDF7, EXT1, GRIN3A, ID3, FAT4, EZH2, GABRB3, ROBO2, NRP1, ARF4, …
	GOTERM_BP_FAT	GO:2000026~regulation of multicellular organismal development	3.21291e-06	PGLYRP3, STMN2, CBLB, IKZF1, SOX2, GPR173, GJA1, HTR7, EDNRB, ZC3H12A, TNFSF11, CYP1B1, IL12A, SOX6, PGLYRP1, PRKACB, EPHB1, CDK5RAP2, CDON, EPHA4, EPHA7, RBFOX1, CXADR, MUSK, SOX11, UNC5D, ISL1, AR, SFRP4, INPP4B, SFRP2, ADGRB3, WDPCP, AGTR2, PRKD1, KIF20B, EPHA3, PAXIP1, BEX1, MAGED1, FOXG1, SHOX2, TWIST1, PIK3R1, GATA3, HIF1A, MTDH, C6, FLRT2, ANKH, FLRT3, MAP2, SYNDIG1, ALX1, HMGB2L1, PROM1, …
	GOTERM_CC_FAT	GO:0031226~intrinsic component of plasma membrane	4.05614e-06	CHRM2, CHRM3, STEAP4, IRS1, AQP8, AQP4, SLC4A4, SLC8A1, CDH8, CDH6, GJA1, CYSLTR1, HTR7, CYSLTR2, MAEA, KLRE1, TNFRSF8, EPHB1, SCN1A, CDON, EPHA4, EPHA7, KCNH5, MUSK, KCNH7, KCNH8, SLC6A15, SLC6A14, KCNK13, OLR1600, GABRG2, TM4SF1, SLC5A7, SLC5A8, FOLH1, CD226, EPHA3, PTGFR, MRGPRX2L, SLC22A2, CHRNA7, KCNE5, FPR1, TNFRSF11A, SLCO1A6, RASAL2, EFNA5, KCNV1, DPP6, C6, ANKH, SLCO6D1, FLRT2, FLRT3, KC…
	GOTERM_BP_FAT	GO:0007416~synapse assembly	4.74874e-06	GPM6A, STAU2, NRXN1, IL1RAP, EFNA5, PCLO, FLRT2, SLITRK2, LRRTM3, CDH2, FLRT3, LRRTM4, SLITRK4, LRRTM1, SLITRK3, SLIT1, SLITRK6, SYNDIG1, SLITRK5, EPHB1, LINGO2, ACTR3, KIRREL3, EPHA7, MUSK, TPBG, NTRK3, MAGI2, WNT5A, ADGRB3, IL1RAPL1, UBE2V2, ADGRL2, ADGRL3
	GOTERM_CC_FAT	GO:0097458~neuron part	4.77802e-06	STMN2, STMN4, ELK1, HTR7, OPHN1, EPHB1, GLUL, SCN1A, ANKS1B, EPHA4, EPHA7, CXADR, MYO7A, GABRG2, AR, SLC5A7, GPM6A, TPH1, PDE1C, PDE1A, PCDH15, PIK3R1, HIF1A, FLRT2, FLRT3, MAP2, VTI1A, SYNDIG1, STXBP5, KCNN2, PROM1, APOB, PPARGC1A, SCN3A, ATG7, FZD1, CADM2, MYO5A, LNPEP, SMARCA2, PEX5L, GRIN3A, PNOC, CALM2, PCSK2, GABRB3, ROBO2, NRP1, PCSK1, ARF4, RYR2, TENM2, NRSN1, SH3KBP1, PTPRQ, GRIK2, PCSK5…
	GOTERM_CC_DIRECT	GO:0045211~postsynaptic membrane	1.29326e-05	GABRB3, CHRM2, CHRM3, GABRB2, TENM2, CHRNA7, FMR1, GRIK2, LIN7C, GRM3, GLRA3, GRM7, LRRTM3, FLRT3, LRRTM4, LRRTM1, GRM8, P2RY1, SYNDIG1, DMD, DLGAP2, LZTS1, MPDZ, GABRD, GRIA3, ANKS1B, GRIA4, GABRA2, GABRA1, GABBR2, GABRP, EPHA7, GRID2, GABRA6, KCND2, MUSK, GABRG3, GABRG2, GABRG1, CNKSR2, GRIN3A, KCNMA1, MET, PICALM
	GOTERM_CC_DIRECT	GO:0005886~plasma membrane	1.29326e-05	OLR657, SLC4A1AP, FGFRL1, PREX2, GPR173, GJA1, HTR7, LIPI, ZC3H12A, AKT3, OLR542, PRKACB, OLR404, OLR403, OLR886, OLR522, CXADR, FNBP1, UNC5D, GABRG3, GABRG2, SLC5A7, AR, PRKCQ, PRKD1, AGTR2, OLR411, OLR410, OLR651, OLR437, OLR557, MTMR1, OLR677, OLR1096, LYPD1, PCDHA1, OLR561, PROM1, OLR563, FZD1, OLR304, GSDMC, GPR12, FZD4, LRBA, TMEM192, LNPEP, NPEPO, PNOC, FAT1, NMT2, FAT4, OLR796, CDK14, PCD…
YT-YC-hyper	GOTERM_CC_FAT	GO:0043005~neuron projection	7.14322e-08	CHRM2, CHRM3, CTNND2, FMR1, REG1A, STMN2, HNMT, ELK1, SLC8A1, CDH8, RGS2, HTR7, OPHN1, BASP1, KIF5C, NRCAM, EPHB1, GLUL, LZTS1, ANKS1B, SCN1A, KIRREL3, EPHA4, MAP2K4, EPHA7, CXADR, SERPINF1, MAGI2, CASK, GABRG2, ADCYAP1, AR, SLC5A7, PGR, AMPH, UTRN, GPM6A, TPH1, KLHL14, CTTNBP2, CHRNA7, SLC1A3, PIK3R1, LIN7C, HIF1A, RTN4, FLRT2, FLRT3, MAP2, VTI1A, SYNDIG1, MBP, PPARGC1A, ATG7, SCN3A, BRINP3, MPD…
	GOTERM_BP_FAT	GO:0051094~positive regulation of developmental process	1.12539e-06	FOXA1, FMR1, REG1A, STMN2, CBLB, IKZF1, SLC8A1, MYLK3, RIMS2, SOX2, GJA1, CYSLTR1, HTR7, CYSLTR2, FGF9, ZC3H12A, ENPP2, TNFSF11, CYP1B1, SOX6, EPHB1, CDON, EPHA4, MUSK, MSX2, SERPINF1, OSR1, HGF, MAGI2, WNT5A, SOX11, POU3F2, ISL1, FOXP3, FOXP2, FOXP1, ADCYAP1, AR, SFRP4, SFRP2, ADGRB3, UBE2V2, AGTR2, PRKD1, KIF20B, EPHA3, PKDCC, BEX1, PAXIP1, MAGED1, FOXG1, CHRNA7, SHOX2, PIK3R1, GATA3, EFNA5, HI…
	GOTERM_BP_FAT	GO:0007399~nervous system development	1.12539e-06	STMN2, IKZF1, HS6ST1, TSKU, PREX2, SOX2, GPR173, GJA1, HTR7, OPHN1, AKT3, ZC3H12A, CYP1B1, SOX6, PRKACB, EPHB1, SOX4, CDK5RAP2, CDON, EPHA4, EPHA7, RBFOX1, MUSK, FNBP1, SERPINF1, SOX11, UNC5D, MYO7A, ISL1, SFRP2, ADGRB3, WDPCP, PRKCQ, AGTR2, PRKD1, KIF20B, EPHA3, GPM6A, BEX1, FOXG1, SHOX2, GATA3, PCDH19, HIF1A, UGT8, PPP3R1, FLRT2, FLRT3, MAP2, SYNDIG1, ALX1, HMGB2L1, RDH13, PROM1, APOB, PPARGC1A…
	GOTERM_BP_FAT	GO:0007416~synapse assembly	1.62434e-06	GPM6A, STAU2, NRXN1, NRXN3, EFNA5, PCLO, FLRT2, SLITRK2, LRRTM3, CDH2, FLRT3, LRRTM4, SLITRK4, LRRTM1, SLITRK3, SLIT1, SLITRK6, SYNDIG1, SLITRK5, EPHB1, LINGO2, ACTR3, KIRREL3, EPHA7, MUSK, TPBG, NTRK3, MAGI2, WNT5A, ADGRB3, IL1RAPL1, UBE2V2, ADGRL2, ADGRL3
	GOTERM_BP_FAT	GO:0030182~neuron differentiation	1.62434e-06	FOXA1, CTNND2, FMR1, REG1A, STMN2, TNC, IKZF1, HS6ST1, TSKU, PREX2, RIMS2, SOX2, GJA1, HTR7, EFEMP1, CDH2, KIF5C, PLS3, NRCAM, PITX2, EPHB1, LZTS1, SOX4, CDK5RAP2, CDON, KIRREL3, EPHA4, EPHA7, WNT5B, SERPINF1, HGF, MAGI2, WNT5A, SOX11, UNC5D, THOC2, MYO7A, TUG1, POU3F2, ISL1, FOXP1, POU3F4, ADCYAP1, SFRP2, LMX1A, ADGRB3, PLA2G10, UBE2V2, WDPCP, PRKCQ, AGTR2, PRKD1, KIF20B, EPHA3, GPM6A, BEX1, FOX…
	GOTERM_BP_FAT	GO:0048699~generation of neurons	1.68511e-06	STMN2, IKZF1, HS6ST1, TSKU, PREX2, SOX2, GPR173, GJA1, HTR7, EPHB1, SOX4, CDK5RAP2, CDON, EPHA4, EPHA7, SERPINF1, SOX11, UNC5D, MYO7A, ISL1, SFRP2, ADGRB3, WDPCP, PRKCQ, AGTR2, PRKD1, KIF20B, EPHA3, GPM6A, BEX1, FOXG1, SHOX2, GATA3, HIF1A, UGT8, FLRT2, FLRT3, MAP2, HMGB2L1, RDH13, PROM1, ATG7, FZD1, JUN, XRCC4, NR2F1, NR2F2, SMARCA1, GDF6, PBX1, MANF, GDF7, EXT1, GRIN3A, ID3, FAT4, EZH2, GABRB3, …
	GOTERM_CC_FAT	GO:0097458~neuron part	1.80192e-06	STMN2, ELK1, HTR7, OPHN1, EPHB1, GLUL, SCN1A, ANKS1B, EPHA4, EPHA7, CXADR, SERPINF1, MYO7A, GABRG2, AR, SLC5A7, GPM6A, TPH1, PDE1C, PDE1A, PIK3R1, HIF1A, FLRT2, FLRT3, MAP2, VTI1A, SYNDIG1, STXBP5, PROM1, APOB, PPARGC1A, SCN3A, ATG7, FZD1, MAGEE1, CADM2, LNPEP, SMARCA2, PEX5L, GRIN3A, PNOC, CALM2, PCSK2, GABRB3, ROBO2, NRP1, PCSK1, ARF4, RYR2, GABRB1, TENM2, NRSN1, SH3KBP1, PTPRQ, GRIK2, PCSK5, R…
	GOTERM_CC_DIRECT	GO:0045211~postsynaptic membrane	2.77349e-06	GABRB3, CHRM2, CHRM3, GABRB2, GABRB1, TENM2, CHRNA7, FMR1, GRIK2, LIN7C, GRM3, GLRA3, GRM7, LRRTM3, FLRT3, LRRTM4, LRRTM1, GRM8, P2RY1, SYNDIG1, DMD, DLGAP2, LZTS1, MPDZ, GABRD, GRIA3, ANKS1B, GRIA4, GABRA2, GABRA1, GABBR2, GABRP, EPHA7, GRID2, KCND2, MAGEE1, MUSK, GABRG3, GABRG2, CNKSR2, GRIN3A, KCNMA1, MET, PICALM
	GOTERM_CC_DIRECT	GO:0030054~cell junction	2.77349e-06	GABRB3, CHRM2, CHRM3, GABRB2, GABRB1, TENM2, PTPRR, FMR1, GRIK2, TMEM47, RIMS2, TRIM9, GJA1, PCLO, OPHN1, LRRTM3, BASP1, LRRTM4, LRRTM1, NAMPT, HMCN1, EMB, DLGAP2, LZTS1, CDK5RAP2, ANKS1B, MAGI1, GRID2, CXADR, KCND2, MUSK, KAZN, LOC498368, GABRG3, GABRG2, VAMP7, AMPH, FBP2, CTBP2, CHRNA7, NRXN1, CXCR4, CD99L2, DPP4, GLRA3, SV2B, VTI1A, SYNDIG1, SLC17A6, XIRP2, DMD, STXBP5, GABRD, GRIA3, GRIA4, GA…
	GOTERM_CC_DIRECT	GO:0005886~plasma membrane	3.09577e-06	OLR657, SLC4A1AP, RXFP1, FGFRL1, PREX2, GPR173, GJA1, HTR7, LIPI, ZC3H12A, AKT3, OLR664, PRKACB, OLR404, OLR403, OLR886, CXADR, FNBP1, UNC5D, GABRG3, GABRG2, SLC5A7, AR, PRKCQ, PRKD1, AGTR2, OLR411, OLR410, OLR651, OLR558, OLR437, OLR557, MTMR1, OLR677, OLR1096, LYPD1, PCDHA1, OLR561, PROM1, OLR563, FZD1, OLR304, GSDMC, GPR12, FZD4, LRBA, TMEM192, LNPEP, PNOC, FAT1, FAT4, OLR796, CDK14, GABRB3, O…
MT-MC-hypo	GOTERM_CC_FAT	GO:0031226~intrinsic component of plasma membrane	3.00662e-09	CHRM2, CHRM3, STEAP3, STEAP4, IRS1, AQP8, AQP4, SLC4A4, SLC8A1, CDH8, CDH6, GJA1, CYSLTR1, HTR7, CYSLTR2, MAEA, KLRE1, EPHB1, SCN1A, EPHA4, EPHA7, KCNH5, MUSK, KCNH8, SLC6A15, SLC6A14, ATP1B1, GABRG2, TM4SF1, SLC5A7, FOLH1, STIM1, CD226, STEAP1, PLPP2, EPHA3, MRGPRX2L, SLC22A2, CHRNA7, KCNE5, TACSTD2, FPR1, SLCO1A6, RASAL2, EFNA5, KCNV1, ANKH, SLCO6D1, FLRT2, FLRT3, NPBWR1, KCNMB2, PLXNA2, SYNDIG…
	GOTERM_CC_FAT	GO:0043005~neuron projection	1.43144e-08	CHRM2, CHRM3, CRTC1, CTNND2, FMR1, REG1A, STMN2, ELK1, SLC8A1, CDH8, RGS2, HTR7, BASP1, KIF5C, NRCAM, EPHB1, GLUL, LZTS1, ANKS1B, SCN1A, KIRREL3, EPHA4, MAP2K4, EPHA7, CXADR, SERPINF1, MAGI2, CASK, GABRG2, ADCYAP1, AR, SLC5A7, STIM1, FEZ2, PGR, AMPH, GPM6A, TPH1, KLHL14, CHRNA7, MYCBP2, SLC1A3, LIN7A, PIK3R1, LIN7C, HIF1A, RTN4, BRINP1, FLRT2, FLRT3, MAP2, NPBWR1, VTI1A, SYNDIG1, MBP, DRD1, PPARG…
	GOTERM_CC_DIRECT	GO:0045211~postsynaptic membrane	5.45394e-08	GABRB3, CHRM2, CHRM3, GABRB2, GABRB1, TENM2, KCNC2, FMR1, GRIK2, GRM3, GRM7, LRRTM3, LRRTM4, LRRTM1, GRM8, DLGAP2, LZTS1, ANKS1B, EPHA7, GRID2, KCND2, MUSK, GABRG3, GABRG2, CNKSR2, KCNMA1, MET, KCTD16, CHRNA7, LIN7A, LIN7C, GLRA1, GLRA3, FLRT3, P2RY1, SYNDIG1, DMD, MPDZ, GABRD, GRIA3, GRIA4, GABRA2, GABBR2, GABRP, GABRA6, MAGEE1, GRIN3A, DLG3, PICALM
	GOTERM_CC_FAT	GO:0097458~neuron part	1.54909e-06	STMN2, ELK1, HTR7, EPHB1, GLUL, SCN1A, ANKS1B, EPHA4, EPHA7, CXADR, SERPINF1, MYO7A, GABRG2, AR, SLC5A7, FEZ2, KCTD16, GPM6A, TPH1, PDE1A, MYCBP2, PIK3R1, HIF1A, FLRT2, FLRT3, MAP2, NPBWR1, VTI1A, SYNDIG1, STXBP5, PROM1, APOB, PPARGC1A, ATG7, FZD1, GRXCR1, MAGEE1, CADM2, LNPEP, SMARCA2, ZWINT, PEX5L, GRIN3A, PNOC, PAM, CALM2, PCSK2, GABRB3, ROBO2, PCSK1, ARF4, RYR2, GABRB1, TENM2, TENM3, NRSN1, S…
	GOTERM_CC_FAT	GO:0036477~somatodendritic compartment	2.02235e-06	CHRM2, CHRM3, CRTC1, CTNND2, FMR1, REG1A, STMN2, ELK1, SLC8A1, HTR7, EPHB1, GLUL, LZTS1, ANKS1B, SCN1A, KIRREL3, EPHA4, MAP2K4, EPHA7, SERPINF1, MAGI2, CASK, AR, SLC5A7, PGR, GPM6A, KLHL14, PDE1A, CHRNA7, SLC1A3, RTN4, BRINP1, FLRT3, MAP2, VTI1A, SYNDIG1, MBP, DRD1, APOB, PPARGC1A, BRINP3, MPDZ, GRIA3, GRIA4, HSPA8, MAGEE1, SMURF1, CADM2, GOT2, HTR1A, SLC4A10, HTR1B, LNPEP, ESR1, ZWINT, GNAO1, PE…
	GOTERM_BP_FAT	GO:0007416~synapse assembly	3.68006e-06	GPM6A, STAU2, NRXN1, IL1RAP, EFNA5, PCLO, FLRT2, SLITRK2, LRRTM3, CDH2, FLRT3, LRRTM4, SLITRK4, LRRTM1, SLITRK3, SLIT1, SLITRK6, SYNDIG1, SLITRK5, DRD1, EPHB1, LINGO2, ACTR3, KIRREL3, EPHA7, MUSK, TPBG, NTRK3, MAGI2, WNT5A, ADGRB3, IL1RAPL1, UBE2V2, CBLN2, ADGRL3
	GOTERM_BP_FAT	GO:0030182~neuron differentiation	3.68006e-06	STMN2, RAPH1, IKZF1, HS6ST1, TSKU, PREX2, GJA1, HTR7, EPHB1, SOX4, CDK5RAP2, EPHA4, EPHA7, SERPINF1, SOX11, UNC5D, MYO7A, ISL1, SFRP2, ADGRB3, FEZ2, WDPCP, AGTR2, PRKD1, KIF20B, EPHA3, GPM6A, BEX1, FOXG1, MYCBP2, ARX, SHOX2, GATA3, HIF1A, UGT8, FLRT2, FLRT3, MAP2, PROM1, ATG7, FZD1, GRXCR1, JUN, NR2F1, SMARCA1, PBX1, MANF, GDF7, EXT1, GRIN3A, ID3, FAT4, EZH2, GABRB3, ROBO2, ARF4, GABRB2, GABRB1, …
	GOTERM_CC_DIRECT	GO:0030054~cell junction	3.71602e-06	GABRB3, CHRM2, CHRM3, GABRB2, GABRB1, TENM2, PTPRR, KCNC2, FMR1, GRIK2, TMEM47, RIMS2, TRIM9, GJA1, PCLO, LRRTM3, BASP1, LRRTM4, LRRTM1, NAMPT, OSBP, HMCN1, EMB, DLGAP2, LZTS1, CDK5RAP2, ANKS1B, MAGI1, GRID2, CXADR, KCND2, MUSK, KAZN, LOC498368, GABRG3, GABRG2, VAMP7, AMPH, FBP2, CTBP2, CHRNA7, NRXN1, CXCR4, CD99L2, DPP4, GLRA1, GLRA3, SV2B, VTI1A, SYNDIG1, SLC17A6, XIRP2, DMD, STXBP5, GABRD, GRI…
	GOTERM_CC_DIRECT	GO:0030425~dendrite	9.21728e-06	PCSK2, CHRM2, CHRM3, PCSK1, GABRB1, TENM2, KCNC2, CRTC1, CTNND2, FMR1, HTR2C, PTPRK, GRIK2, ELK1, GRM1, SGCE, TRIM9, SHH, HTR7, PCLO, GRM7, EPHB1, DLGAP2, KIRREL3, EPHA4, TRPC5, EPHA7, KCND2, MMP3, MAGI2, CASK, COBL, AGTR1A, AR, SLC5A7, KCNMA1, IL1RAPL1, PGR, MET, OLR518, STAU2, SEMA3A, CHRNA7, GLRX, ADCY2, OLR1576, GLRA1, BRINP1, GLRA3, FLRT3, MAP2, P2RY1, DRD1, BRINP3, MPDZ, GRIA3, GRIA4, GABRA…
	GOTERM_BP_FAT	GO:0048699~generation of neurons	1.10655e-05	STMN2, RAPH1, IKZF1, HS6ST1, TSKU, PREX2, GPR173, GJA1, HTR7, EPHB1, SOX4, CDK5RAP2, EPHA4, EPHA7, SERPINF1, SOX11, UNC5D, MYO7A, ISL1, SFRP2, ADGRB3, FEZ2, WDPCP, AGTR2, PRKD1, KIF20B, EPHA3, GPM6A, BEX1, FOXG1, MYCBP2, ARX, SHOX2, TWIST1, GATA3, HIF1A, UGT8, FLRT2, FLRT3, MAP2, HMGB2L1, PROM1, ATG7, FZD1, GRXCR1, JUN, XRCC4, NR2F1, NR2F2, SMARCA1, PBX1, MANF, GDF7, EXT1, GRIN3A, ID3, FAT4, EZH2…
MT-MC-hyper	GOTERM_CC_FAT	GO:0043005~neuron projection	6.07156e-09	CHRM2, CHRM3, CTNND2, FMR1, REG1A, STMN2, ELK1, SLC8A1, CDH8, RGS2, HTR7, OPHN1, BASP1, KIF5C, NRCAM, EPHB1, GLUL, LZTS1, ANKS1B, SCN1A, KIRREL3, EPHA4, MAP2K4, EPHA7, CXADR, SERPINF1, MAGI2, CASK, GABRG2, ADCYAP1, AR, SLC5A7, STIM1, FEZ2, PGR, AMPH, GPM6A, TPH1, KLHL14, CHRNA7, MYCBP2, SLC1A3, LIN7A, LIN7C, HIF1A, RTN4, BRINP1, FLRT2, FLRT3, MAP2, VTI1A, SYNDIG1, MBP, KCNN2, DRD1, ATG7, BRINP3, …
	GOTERM_CC_FAT	GO:0031226~intrinsic component of plasma membrane	1.43745e-08	CHRM2, CHRM3, STEAP3, STEAP4, IRS1, AQP8, AQP4, SLC4A4, SLC8A1, CDH8, CDH6, GJA1, CYSLTR1, HTR7, CYSLTR2, MAEA, KLRE1, EPHB1, SCN1A, ACVR1, EPHA4, EPHA7, KCNH5, MUSK, KCNH8, SLC6A15, SLC6A14, GABRG2, TM4SF1, SLC5A7, FOLH1, STIM1, CD226, STEAP1, PLPP2, EPHA3, MRGPRX2L, LOC685157, SLC22A2, CHRNA7, KCNE5, FPR1, SLCO1A5, SLCO1A6, RASAL2, EFNA5, KCNV1, DPP6, SLCO6D1, FLRT2, FLRT3, KCNMB2, PLXNA2, SYND…
	GOTERM_CC_FAT	GO:0036477~somatodendritic compartment	2.60388e-07	CHRM2, CHRM3, CTNND2, FMR1, REG1A, STMN2, ELK1, SLC8A1, HTR7, OPHN1, EPHB1, GLUL, LZTS1, ANKS1B, SCN1A, KIRREL3, EPHA4, MAP2K4, EPHA7, SERPINF1, MAGI2, CASK, AR, SLC5A7, PGR, GPM6A, KLHL14, PDE1A, CHRNA7, SLC1A3, KNG2, RTN4, DPP6, BRINP1, FLRT3, MAP2, VTI1A, SYNDIG1, MBP, KCNN2, DRD1, APOB, BRINP3, MPDZ, GRIA3, GRIA4, HSPA8, MAGEE1, HTR1F, SMURF1, CADM2, GOT2, HTR1A, SLC4A10, HTR1B, LNPEP, ESR1, …
	GOTERM_CC_FAT	GO:0097458~neuron part	3.23487e-07	STMN2, ELK1, HTR7, OPHN1, EPHB1, GLUL, SCN1A, ANKS1B, EPHA4, EPHA7, CXADR, SERPINF1, MYO7A, GABRG2, AR, SLC5A7, FEZ2, GPM6A, TPH1, PDE1A, MYCBP2, HIF1A, FLRT2, FLRT3, MAP2, VTI1A, SYNDIG1, STXBP5, KCNN2, PROM1, APOB, ATG7, FZD1, MAGEE1, CADM2, LNPEP, SMARCA2, ZWINT, PEX5L, GRIN3A, PNOC, FAT3, CALM2, PCSK2, GABRB3, ROBO2, PCSK1, ARF4, RYR2, GABRB1, TENM2, TENM3, NRSN1, GRIK2, ROBO1, BRS3, TRIM9, S…
	GOTERM_CC_DIRECT	GO:0045211~postsynaptic membrane	6.07315e-07	GABRB3, CHRM2, CHRM3, GABRB2, GABRB1, TENM2, CHRNA7, FMR1, LIN7A, GRIK2, LIN7C, GRM3, GLRA1, GLRA3, GRM7, LRRTM3, FLRT3, LRRTM4, LRRTM1, GRM8, SYNDIG1, DMD, DLGAP2, LZTS1, MPDZ, GABRD, GRIA3, ANKS1B, GRIA4, GABRA2, GABBR2, GABRP, EPHA7, GRID2, GABRA6, KCND2, MAGEE1, MUSK, GABRG3, GABRG2, CNKSR2, GRIN3A, DLG3, KCNMA1, MET, PICALM
	GOTERM_BP_FAT	GO:0030182~neuron differentiation	1.88e-06	FOXA1, CTNND2, FMR1, REG1A, STMN2, TNC, IHH, RAPH1, IKZF1, HS6ST1, PREX2, RIMS2, GJA1, HTR7, EFEMP1, EDNRB, CDH2, KIF5C, PLS3, NRCAM, PITX2, EPHB1, LZTS1, SOX4, CDK5RAP2, KIRREL3, EPHA4, EPHA7, WNT5B, SERPINF1, HGF, MAGI2, WNT5A, SOX11, UNC5D, THOC2, MYO7A, ALG10, POU3F2, ISL1, FOXP1, POU3F4, ADCYAP1, SFRP2, LMX1A, ADGRB3, FEZ2, PLA2G10, UBE2V2, WDPCP, PRKCQ, AGTR2, PRKD1, KIF20B, EPHA3, GPM6A, B…
	GOTERM_CC_DIRECT	GO:0030425~dendrite	3.21344e-06	PCSK2, CHRM2, CHRM3, PCSK1, GABRB1, TENM2, CTNND2, FMR1, HTR2C, GRIK2, ELK1, GRM1, SGCE, TRIM9, SHH, HTR7, PCLO, GRM7, OPHN1, EPHB1, DLGAP2, KIRREL3, EPHA4, TRPC5, EPHA7, KCND2, MMP3, MAGI2, CASK, COBL, AGTR1A, AR, SLC5A7, KCNMA1, IL1RAPL1, PGR, MET, OLR518, STAU2, SEMA3A, CHRNA7, GLRX, ADCY2, OLR1576, GLRA1, PAK1, BRINP1, GLRA3, FLRT3, MAP2, DRD1, BRINP3, MPDZ, GRIA3, GRIA4, GABRA2, HSPA8, KCNJ6…
	GOTERM_CC_FAT	GO:0097060~synaptic membrane	4.79937e-06	ITGB1, GABRB3, CHRM2, CHRM3, GABRB2, GABRB1, TENM2, FMR1, GRIK2, GRM1, GRM3, RIMS2, GRM7, LRRTM3, LRRTM4, LRRTM1, GRM8, DLGAP2, LZTS1, ANKS1B, EPHA7, GRID2, KCND2, MUSK, CASK, GABRG3, GABRG2, CNKSR2, KCNMA1, MET, CHRNA7, NRXN1, LIN7A, LIN7C, GLRA1, GLRA3, FLRT3, SYNDIG1, DMD, MPDZ, GABRD, GRIA3, GRIA4, GABRA2, GABBR2, GABRP, GABRA6, MAGEE1, SYT1, GAD2, GRIN3A, DLG3, PICALM
	GOTERM_BP_FAT	GO:0007416~synapse assembly	5.71885e-06	GPM6A, STAU2, NRXN1, EFNA5, PCLO, FLRT2, SLITRK2, LRRTM3, CDH2, FLRT3, LRRTM4, SLITRK4, LRRTM1, SLITRK3, SLIT1, SLITRK6, SYNDIG1, SLITRK5, DRD1, EPHB1, LINGO2, ACTR3, KIRREL3, EPHA7, MUSK, TPBG, NTRK3, MAGI2, WNT5A, ADGRB3, IL1RAPL1, UBE2V2, CBLN2, ADGRL3
	GOTERM_BP_FAT	GO:2000026~regulation of multicellular organismal development	6.16701e-06	PGLYRP4, STMN2, CBLB, IKZF1, GPR173, GJA1, HTR7, EDNRB, TNFSF11, IL12A, SOX6, PGLYRP1, PRKACB, EPHB1, CDK5RAP2, ACVR1, EPHA4, EPHA7, RBFOX1, CXADR, MUSK, PRKCB, SERPINF1, SOX11, UNC5D, ISL1, AR, SFRP4, INPP4B, SFRP2, ADGRB3, WDPCP, AGTR2, PRKD1, KIF20B, EPHA3, PAXIP1, BEX1, MAGED1, FOXG1, SHOX2, GATA3, HIF1A, MTDH, FLRT2, FLRT3, MAP2, SYNDIG1, ALX1, HMGB2L1, PROM1, ATG7, FZD1, JUN, XRCC4, NR2F1, …
AT-AC-hypo	GOTERM_BP_FAT	GO:0007416~synapse assembly	4.16214e-07	GPM6A, STAU2, NRXN1, EFNA5, THBS2, PCLO, FLRT2, SLITRK2, CDH2, FLRT3, LRRTM4, SLITRK4, LRRTM1, SLITRK3, SLIT1, SLITRK6, SYNDIG1, SLITRK5, EPHB1, LINGO2, KIRREL3, EPHA7, BDNF, TPBG, NTRK3, MAGI2, WNT5A, ADGRB3, IL1RAPL1, UBE2V2, ADGRL2, CBLN2, ADGRL3
	GOTERM_BP_FAT	GO:2000026~regulation of multicellular organismal development	1.74007e-06	CBLB, IKZF1, SOX2, GPR173, HTR7, EDNRB, TNFSF11, IL12A, SOX6, PGLYRP1, PRKACB, EPHB1, CDK5RAP2, CDON, EPHA4, EPHA7, RBFOX1, CXADR, PRKCB, SOX11, UNC5D, AR, SFRP4, INPP4B, KEL, ADGRB3, WDPCP, AGTR2, PRKD1, KIF20B, EPHA3, PAXIP1, BEX1, MAGED1, FOXG1, SHOX2, PIK3R1, GATA3, HIF1A, MTDH, FLRT2, FLRT3, MAP2, SYNDIG1, ALX1, HMGB2L1, PROM1, ATG7, FZD1, JUN, XRCC4, NR2F1, NR1D2, PBX1, GDF7, HIST1H4B, TNFS…
	GOTERM_BP_FAT	GO:0051960~regulation of nervous system development	2.59562e-06	FOXA1, CRTC1, FMR1, REG1A, OTP, RIMS2, SOX2, GPR173, HTR7, EDNRB, CDH2, NRCAM, EPHB1, PRKACB, LZTS1, CDK5RAP2, CDON, EPHA4, EPHA7, HGF, MAGI2, WNT5A, SOX11, UNC5D, THOC2, POU3F2, ADCYAP1, KEL, LMX1A, ADGRB3, UBE2V2, PRKD1, KIF20B, EPHA3, BEX1, FOXG1, SHOX2, GATA3, EFNA5, HIF1A, RTN4, BRINP1, FLRT2, FLRT3, MAP2, PLXNA2, FGF20, SYNDIG1, HMGB2L1, MBP, LRRC4C, BRINP3, TFAP2A, FZD1, SYT1, XRCC4, SMURF…
	GOTERM_BP_FAT	GO:0030182~neuron differentiation	5.9914e-06	FOXA1, CRTC1, CTNND2, FMR1, REG1A, TNC, OTP, IKZF1, TSKU, PREX2, RIMS2, SOX2, HTR7, EDNRB, CDH2, KIF5C, NRCAM, PITX2, EPHB1, LZTS1, SOX4, CDK5RAP2, CDON, KIRREL3, EPHA4, EPHA7, WNT5B, HGF, MAGI2, WNT5A, SOX11, UNC5D, THOC2, MYO7A, ALG10, POU3F2, POU3F4, ADCYAP1, KEL, LMX1A, ADGRB3, PLA2G10, UBE2V2, WDPCP, PRKCQ, AGTR2, PRKD1, KIF20B, EPHA3, GPM6A, BEX1, FOXG1, ARX, SHOX2, PCDH15, SLC1A3, GATA3, E…
	GOTERM_CC_FAT	GO:0043005~neuron projection	8.49165e-06	CHRM2, CHRM3, CRTC1, CTNND2, FMR1, REG1A, HNMT, ELK1, SLC8A1, CDH8, RGS2, HTR7, BASP1, KIF5C, NRCAM, EPHB1, GLUL, LZTS1, ANKS1B, SCN1A, KIRREL3, EPHA4, MAP2K4, EPHA7, CXADR, MAGI2, CASK, GABRG2, ADCYAP1, AR, STIM1, PGR, AMPH, GPM6A, TPH1, KLHL14, SLC1A3, PIK3R1, LIN7C, HIF1A, RTN4, BRINP1, FLRT2, FLRT3, MAP2, VTI1A, SYNDIG1, MBP, KCNN2, ATG7, BRINP3, MPDZ, GRIA3, GRIA4, FZD1, HSPA8, SYT1, HTR1F, …
	GOTERM_BP_FAT	GO:0048699~generation of neurons	1.09465e-05	FOXA1, CRTC1, CTNND2, FMR1, REG1A, TNC, OTP, IKZF1, TSKU, PREX2, RIMS2, SOX2, GPR173, HTR7, EDNRB, CDH2, KIF5C, NRCAM, PITX2, EPHB1, LZTS1, SOX4, CDK5RAP2, CDON, KIRREL3, EPHA4, EPHA7, WNT5B, HGF, MAGI2, WNT5A, SOX11, UNC5D, THOC2, MYO7A, ALG10, POU3F2, POU3F4, ADCYAP1, KEL, LMX1A, ADGRB3, PLA2G10, UBE2V2, WDPCP, PRKCQ, AGTR2, PRKD1, KIF20B, EPHA3, GPM6A, BEX1, FOXG1, ARX, SHOX2, PCDH15, SLC1A3, …
	GOTERM_BP_FAT	GO:0050807~regulation of synapse organization	1.5937e-05	STAU2, NRXN1, EFNA5, THBS2, FLRT2, SLITRK2, CDH2, FLRT3, LRRTM4, SLITRK4, LRRTM1, SLITRK3, SLIT1, SLITRK6, SYNDIG1, SLITRK5, CTNNA2, EPHB1, LINGO2, IL10, EPHA7, BDNF, TPBG, NTRK3, WNT5A, ADGRB3, UBE2V2, ADGRL2, CBLN2, ADGRL3
	GOTERM_BP_FAT	GO:0000904~cell morphogenesis involved in differentiation	5.40422e-05	FOXA1, CTNND2, TSKU, FGFRL1, PREX2, CDH2, KIF5C, NRCAM, EPHB1, LZTS1, EPHA4, EPHA7, MSX2, WNT5A, UNC5D, MYO7A, POU3F2, AR, KEL, LMX1A, ADGRB3, PLA2G10, WDPCP, EPHA3, FOXG1, CUL3, ARX, SHOX2, PCDH15, SLC1A3, GATA3, EFNA5, HIF1A, RTN4, PPP3R1, FLRT2, FLRT3, MAP2, PLXNA2, ALX1, MBP, LRRC4C, ATG7, S100A10, SMAD3, FZD4, SMURF1, BDNF, SMAD7, GDF7, EXT1, BMP4, LRFN5, FER, TLX2, FAT1, CNTN4, FGF13, PICAL…
	GOTERM_CC_DIRECT	GO:0045211~postsynaptic membrane	0.00013144	GABRB3, CHRM2, CHRM3, TENM2, FMR1, GRIK2, LIN7C, GRM3, GLRA3, GRM7, FLRT3, LRRTM4, LRRTM1, GRM8, SYNDIG1, DMD, DLGAP2, LZTS1, MPDZ, GABRD, GRIA3, ANKS1B, GRIA4, GABRA2, GABBR2, GABRP, EPHA7, GRID2, KCND2, GABRG3, GABRG2, CNKSR2, DLG3, KCNMA1, MET, PICALM
	GOTERM_CC_DIRECT	GO:0030054~cell junction	0.000167167	GABRB3, CHRM2, CHRM3, TENM2, PTPRR, FMR1, GRIK2, TMEM47, RIMS2, TRIM9, PCLO, BASP1, LRRTM4, LRRTM1, NAMPT, HMCN1, EMB, DLGAP2, LZTS1, CDK5RAP2, ANKS1B, GRID2, CXADR, KCND2, LOC498368, GABRG3, GABRG2, VAMP7, AMPH, FBP2, CTBP2, NRXN1, CXCR4, CD99L2, DPP4, GLRA3, SV2B, VTI1A, SYNDIG1, SLC17A6, DMD, STXBP5, GABRD, GRIA3, GRIA4, GABRA2, GABBR2, GABRP, XRCC4, SYT1, GAD2, ARHGAP28, GLRA4, AFDN, FERMT1, …
AT-AC-hyper	GOTERM_BP_DIRECT	GO:0051965~positive regulation of synapse assembly	6.16667e-07	LINGO2, BDNF, STAU2, TPBG, NRXN1, NTRK3, NRXN3, EFNA5, THBS2, FLRT2, SLITRK2, ADGRB3, LRRTM4, SLITRK4, LRRTM1, SLITRK3, SLITRK6, UBE2V2, SYNDIG1, SLITRK5, EPHB1, ADGRL2, CBLN2, ADGRL3
	GOTERM_CC_FAT	GO:0043005~neuron projection	2.12752e-05	CHRM2, CHRM3, CTNND2, FMR1, REG1A, STMN2, STMN4, HNMT, ELK1, SLC8A1, CDH8, RGS2, HTR7, BASP1, KIF5C, EPHB1, GLUL, LZTS1, ANKS1B, SCN1A, EPHA4, EPHA7, CXADR, MAGI2, CASK, GABRG2, ADCYAP1, AR, STIM1, PGR, AMPH, UTRN, GPM6A, TPH1, KLHL14, SLC1A3, PIK3R1, LIN7C, HIF1A, RTN4, FLRT2, MAP2, VTI1A, SYNDIG1, MBP, KCNN2, ATG7, BRINP3, MPDZ, GRIA3, GRIA4, FZD1, HSPA8, SYT1, HTR1F, SMURF1, BDNF, CADM2, HTR1B…
	GOTERM_BP_FAT	GO:0050807~regulation of synapse organization	3.00208e-05	STAU2, NRXN1, NRXN3, EFNA5, THBS2, FLRT2, SLITRK2, CDH2, LRRTM4, SLITRK4, LRRTM1, SLITRK3, SLIT1, SLITRK6, SYNDIG1, SLITRK5, CTNNA2, EPHB1, LINGO2, IL10, EPHA7, BDNF, TPBG, NTRK3, WNT5A, ADGRB3, UBE2V2, ADGRL2, CBLN2, ADGRL3
	GOTERM_BP_FAT	GO:0030182~neuron differentiation	3.78459e-05	FOXA1, CTNND2, FMR1, REG1A, STMN2, TNC, STMN4, IKZF1, PREX2, RIMS2, SOX2, HTR7, CDH2, KIF5C, PITX2, EPHB1, LZTS1, SOX4, CDK5RAP2, CDON, EPHA4, EPHA7, WNT5B, MAGI2, WNT5A, SOX11, UNC5D, THOC2, MYO7A, ALG10, POU3F2, POU3F4, ADCYAP1, KEL, LMX1A, ADGRB3, PLA2G10, UBE2V2, WDPCP, AGTR2, PRKD1, KIF20B, EPHA3, GPM6A, BEX1, FOXG1, ARX, SHOX2, PCDH15, SLC1A3, GATA3, EFNA5, HIF1A, RTN4, UGT8, FLRT2, MAP2, P…
	GOTERM_BP_FAT	GO:0051960~regulation of nervous system development	3.7976e-05	FOXA1, FMR1, REG1A, STMN2, RIMS2, SOX2, HTR7, CDH2, EPHB1, PRKACB, LZTS1, CDK5RAP2, CDON, EPHA4, EPHA7, MAGI2, WNT5A, SOX11, UNC5D, THOC2, POU3F2, ADCYAP1, KEL, LMX1A, ADGRB3, UBE2V2, PRKD1, KIF20B, EPHA3, BEX1, FOXG1, SHOX2, GATA3, EFNA5, HIF1A, RTN4, FLRT2, MAP2, PLXNA2, FGF20, SYNDIG1, HMGB2L1, MBP, LRRC4C, BRINP3, TFAP2A, FZD1, SYT1, XRCC4, SMURF1, BDNF, NR2F1, HOOK3, GDF6, PBX1, GDF7, BMP4, …
	GOTERM_BP_FAT	GO:0000904~cell morphogenesis involved in differentiation	4.61963e-05	FOXA1, CTNND2, FGFRL1, PREX2, CDH2, KIF5C, EPHB1, LZTS1, EPHA4, EPHA7, MSX2, WNT5A, UNC5D, MYO7A, POU3F2, AR, KEL, CLDN3, LMX1A, ADGRB3, PLA2G10, WDPCP, EPHA3, FOXG1, ARX, SHOX2, PCDH15, SLC1A3, STC1, GATA3, EFNA5, HIF1A, RTN4, PPP3R1, FLRT2, MAP2, PLXNA2, ALX1, MBP, LRRC4C, ATG7, S100A10, SMAD3, FZD4, SMURF1, BDNF, SMAD7, GDF7, EXT1, BMP4, LRFN5, FER, NR4A3, TLX2, FAT1, CNTN4, FGF13, PICALM, EZH…
	GOTERM_BP_FAT	GO:2000026~regulation of multicellular organismal development	9.30376e-05	FOXA1, NRK, FMR1, REG1A, STMN2, CBLB, IKZF1, FBXO22, SLC8A1, RIMS2, SOX2, CYSLTR1, HTR7, CYSLTR2, CDH2, TNFSF11, IL12A, SOX6, PGLYRP1, EPHB1, PRKACB, LZTS1, CDK5RAP2, CDON, EPHA4, EPHA7, RBFOX1, CXADR, MSX2, MAGI2, WNT5A, MITF, SOX11, UNC5D, THOC2, POU3F2, FOXP2, ADCYAP1, AR, SFRP4, INPP4B, KEL, LMX1A, ADGRB3, UBE2V2, WDPCP, AGTR2, PRKD1, NUPR1, KIF20B, EPHA3, PKDCC, BEX1, PAXIP1, MAGED1, FOXG1, …
	GOTERM_BP_FAT	GO:0048699~generation of neurons	0.000160623	FOXA1, CTNND2, FMR1, REG1A, STMN2, TNC, STMN4, IKZF1, PREX2, RIMS2, SOX2, HTR7, CDH2, KIF5C, PITX2, EPHB1, LZTS1, SOX4, CDK5RAP2, CDON, EPHA4, EPHA7, WNT5B, MAGI2, WNT5A, SOX11, UNC5D, THOC2, MYO7A, ALG10, POU3F2, POU3F4, ADCYAP1, KEL, LMX1A, ADGRB3, PLA2G10, UBE2V2, WDPCP, AGTR2, PRKD1, KIF20B, EPHA3, GPM6A, BEX1, FOXG1, ARX, SHOX2, PCDH15, SLC1A3, GATA3, EFNA5, HIF1A, RTN4, UGT8, FLRT2, MAP2, P…
	GOTERM_BP_FAT	GO:0001763~morphogenesis of a branching structure	0.000561731	FOXA1, SEMA3C, MAGED1, CTNND2, SEMA3A, SHOX2, TNC, CXCR4, SEMA3E, AHR, RTN4, SOX2, PPP3R1, PAK1, TMEM67, RSPO2, RSPO3, SLIT2, PITX2, IL10, EPHA7, FOXD1, MSX2, EGF, WNT5A, SULF1, ESR1, AGTR1A, PBX1, TGFBR2, GDF7, GREM1, BMP4, AR, ESRP1, CTNNB1, PGR, FAT4, AGTR2, MET
	GOTERM_CC_DIRECT	GO:0045211~postsynaptic membrane	0.000569907	GABRB3, CHRM2, CHRM3, TENM2, FMR1, GRIK2, LIN7C, GRM3, GLRA3, GRM7, LRRTM4, LRRTM1, GRM8, P2RY1, SYNDIG1, DMD, LZTS1, MPDZ, GABRD, GRIA3, ANKS1B, GRIA4, GABRA2, GABBR2, GABRP, EPHA7, GRID2, KCND2, GABRG3, GABRG2, CNKSR2, DLG3, KCNMA1, MET, PICALM
